# Supplementary material for: Systems-based identification of the Hippo pathway for promoting fibrotic mesenchymal differentiation in systemic sclerosis
Source: Nat Commun. 2024 Jan 3;15:210. doi: 10.1038/s41467-023-44645-6 (PMC10764940; doi:10.1038/s41467-023-44645-6)
Supplement: Supplementary file 4 — Supplementary Data 1–7 [file 41467_2023_44645_MOESM4_ESM.zip]

Archive with 16 entries (15 files):
- Supplementary_Data/
- __MACOSX/._Supplementary_Data
- Supplementary_Data/Supplementary_Data7.xlsx
- __MACOSX/Supplementary_Data/._Supplementary_Data7.xlsx
- Supplementary_Data/Supplementary_Data6.xlsx
- __MACOSX/Supplementary_Data/._Supplementary_Data6.xlsx
- Supplementary_Data/Supplementary_Data1.xlsx
- __MACOSX/Supplementary_Data/._Supplementary_Data1.xlsx
- Supplementary_Data/Supplementary_Data3.xlsx
- __MACOSX/Supplementary_Data/._Supplementary_Data3.xlsx
- Supplementary_Data/Supplementary_Data2.xlsx
- __MACOSX/Supplementary_Data/._Supplementary_Data2.xlsx
- Supplementary_Data/Supplementary_Data5.xlsx
- __MACOSX/Supplementary_Data/._Supplementary_Data5.xlsx
- Supplementary_Data/Supplementary_Data4.xlsx
- __MACOSX/Supplementary_Data/._Supplementary_Data4.xlsx
