# Supplementary material for: Systems-based identification of the Hippo pathway for promoting fibrotic mesenchymal differentiation in systemic sclerosis
Source: Nat Commun. 2024 Jan 3;15:210. doi: 10.1038/s41467-023-44645-6 (PMC10764940; doi:10.1038/s41467-023-44645-6)
Supplement: Supplementary file 4 — Supplementary Data 1–7 [file 41467_2023_44645_MOESM4_ESM.zip › Supplementary_Data/Supplementary_Data7.xlsx]

## Sheet: Sheet1
Antibody	Vendor	Cat. No.	Retrieval buffer PH	Working concentration
YAP1	LifeSpan Biosciences, Inc	LS-C331201	PH9	2ug/ml
WWTR1	LifeSpan Biosciences, Inc	LS-C173295-100	PH9	1:150
TEAD3	LifeSpan Biosciences, Inc	LS-C668058	PH9	1:300
TEAD1	LifeSpan Biosciences, Inc	LS-B3534-100	PH9	1:100
VGLL3	St Johns Laboratories	STJ115228-100	PH9	1:100
ACTA2	ABCAM	AB5694	PH9	2ug/ml
Col1A1	Lifespan biosciences	LS-C343921	PH9	5ug/ml
Vgll3	ABCAM	ab254938	PH9	2ug/ml
Vimentin	ABCAM	ab 92542	PH9	1:200
TEAD1	Cell signaling	12292	PH9	2ug/ml
CD31	ABCAM	ab 32457	PH9	2ug/ml
RABBIT ISOTYPE	ABCAM	AB172730	PH9
mouse IgG1	ABCAM	ab 280974	PH9
Mouse IgG2a	Thermo Fisher Scientific	14-4724-82	PH9
