# Supplementary material for: Systems-based identification of the Hippo pathway for promoting fibrotic mesenchymal differentiation in systemic sclerosis
Source: Nat Commun. 2024 Jan 3;15:210. doi: 10.1038/s41467-023-44645-6 (PMC10764940; doi:10.1038/s41467-023-44645-6)
Supplement: Supplementary file 4 — Supplementary Data 1–7 [file 41467_2023_44645_MOESM4_ESM.zip › Supplementary_Data/Supplementary_Data6.xlsx]

## Sheet: Sheet1
Ligand	Receptor	Ligand subtype	Receptor subtype
ANGPT1	TEK	EC2	COL8A1 FB
ANGPT1	TEK	EC2	EC0
ANGPT1	TEK	EC2	EC1
ANGPT1	TEK	EC2	EC2
ANGPT1	TEK	EC2	EC3
ANGPT1	TEK	EC2	EC4
ANGPT1	TEK	EC2	EC5
ANGPT1	TEK	EC2	EC6
CCL11	ACKR2	COL8A1 FB	EC6
CCL11	ACKR4	COL8A1 FB	CCL19 FB
CCL11	ACKR4	COL8A1 FB	COL8A1 FB
CCL11	ACKR4	COL8A1 FB	FMO1 FB
CCL11	ACKR4	COL8A1 FB	SFRP2 FB
CCL11	DPP4	COL8A1 FB	COL8A1 FB
CCL11	DPP4	COL8A1 FB	EC6
CCL11	DPP4	COL8A1 FB	SFRP2 FB
CCL2	ACKR1	CCL19 FB	EC1
CCL2	ACKR1	CCL19 FB	EC2
CCL2	ACKR1	CCL19 FB	EC3
CCL2	ACKR1	CCL19 FB	EC4
CCL2	ACKR1	CCL19 FB	EC5
CCL2	ACKR1	CLDN1 FB	EC1
CCL2	ACKR1	CLDN1 FB	EC2
CCL2	ACKR1	CLDN1 FB	EC3
CCL2	ACKR1	CLDN1 FB	EC4
CCL2	ACKR1	CLDN1 FB	EC5
CCL2	ACKR1	COL8A1 FB	EC1
CCL2	ACKR1	COL8A1 FB	EC2
CCL2	ACKR1	COL8A1 FB	EC3
CCL2	ACKR1	COL8A1 FB	EC4
CCL2	ACKR1	COL8A1 FB	EC5
CCL2	ACKR1	EC0	EC1
CCL2	ACKR1	EC0	EC2
CCL2	ACKR1	EC0	EC3
CCL2	ACKR1	EC0	EC4
CCL2	ACKR1	EC0	EC5
CCL2	ACKR1	EC1	EC1
CCL2	ACKR1	EC1	EC2
CCL2	ACKR1	EC1	EC3
CCL2	ACKR1	EC1	EC4
CCL2	ACKR1	EC1	EC5
CCL2	ACKR1	EC2	EC1
CCL2	ACKR1	EC2	EC2
CCL2	ACKR1	EC2	EC3
CCL2	ACKR1	EC2	EC4
CCL2	ACKR1	EC2	EC5
CCL2	ACKR1	EC3	EC1
CCL2	ACKR1	EC3	EC2
CCL2	ACKR1	EC3	EC3
CCL2	ACKR1	EC3	EC4
CCL2	ACKR1	EC3	EC5
CCL2	ACKR1	EC4	EC1
CCL2	ACKR1	EC4	EC2
CCL2	ACKR1	EC4	EC3
CCL2	ACKR1	EC4	EC4
CCL2	ACKR1	EC4	EC5
CCL2	ACKR1	EC5	EC2
CCL2	ACKR1	EC5	EC3
CCL2	ACKR1	EC5	EC4
CCL2	ACKR1	EC5	EC5
CCL2	ACKR1	EC6	EC2
CCL2	ACKR1	EC6	EC3
CCL2	ACKR1	EC6	EC4
CCL2	ACKR1	EC6	EC5
CCL2	ACKR1	FMO1 FB	EC1
CCL2	ACKR1	FMO1 FB	EC2
CCL2	ACKR1	FMO1 FB	EC3
CCL2	ACKR1	FMO1 FB	EC4
CCL2	ACKR1	FMO1 FB	EC5
CCL2	ACKR1	FMO2 FB	EC2
CCL2	ACKR1	FMO2 FB	EC3
CCL2	ACKR1	FMO2 FB	EC4
CCL2	ACKR1	FMO2 FB	EC5
CCL2	ACKR1	SFRP2 FB	EC2
CCL2	ACKR1	SFRP2 FB	EC3
CCL2	ACKR1	SFRP2 FB	EC4
CCL2	ACKR1	SFRP2 FB	EC5
CCL2	ACKR1	TNN FB	EC2
CCL2	ACKR1	TNN FB	EC3
CCL2	ACKR1	TNN FB	EC4
CCL2	ACKR1	TNN FB	EC5
CCL2	ACKR2	CCL19 FB	EC6
CCL2	ACKR2	CLDN1 FB	EC6
CCL2	ACKR2	COL8A1 FB	EC6
CCL2	ACKR2	EC0	EC6
CCL2	ACKR2	EC1	EC6
CCL2	ACKR2	EC2	EC6
CCL2	ACKR2	EC3	EC6
CCL2	ACKR2	EC4	EC6
CCL2	ACKR2	FMO1 FB	EC6
CCL2	CCR10	CCL19 FB	CLDN1 FB
CCL2	CCR10	CCL19 FB	EC2
CCL2	CCR10	CLDN1 FB	CLDN1 FB
CCL2	CCR10	CLDN1 FB	EC2
CCL2	CCR10	COL8A1 FB	CLDN1 FB
CCL2	CCR10	COL8A1 FB	EC2
CCL2	CCR10	EC0	CLDN1 FB
CCL2	CCR10	EC0	EC2
CCL2	CCR10	EC1	CLDN1 FB
CCL2	CCR10	EC1	EC2
CCL2	CCR10	EC2	CLDN1 FB
CCL2	CCR10	EC2	EC2
CCL2	CCR10	EC3	CLDN1 FB
CCL2	CCR10	EC3	EC2
CCL2	CCR10	EC4	CLDN1 FB
CCL2	CCR10	EC4	EC2
CCL2	CCR10	FMO1 FB	CLDN1 FB
CCL2	CCR10	FMO1 FB	EC2
CCL8	ACKR1	EC0	EC1
CCL8	ACKR1	EC0	EC2
CCL8	ACKR1	EC0	EC3
CCL8	ACKR1	EC0	EC4
CCL8	ACKR1	EC0	EC5
CCL8	ACKR1	EC2	EC1
CCL8	ACKR1	EC2	EC2
CCL8	ACKR1	EC2	EC3
CCL8	ACKR1	EC2	EC4
CCL8	ACKR1	EC2	EC5
CCL8	ACKR2	EC0	EC6
CCL8	ACKR2	EC2	EC6
CD70	GPRC5B	COL8A1 FB	COL8A1 FB
CD70	GPRC5B	COL8A1 FB	EC0
CD70	GPRC5B	COL8A1 FB	EC1
CD70	GPRC5B	COL8A1 FB	EC2
CD70	GPRC5B	COL8A1 FB	EC3
CD70	GPRC5B	COL8A1 FB	EC4
CD70	GPRC5B	COL8A1 FB	EC5
CD70	GPRC5B	COL8A1 FB	EC6
CD70	GPRC5B	COL8A1 FB	FMO1 FB
CD70	GPRC5B	COL8A1 FB	SFRP2 FB
CD70	GPRC5B	SFRP2 FB	COL8A1 FB
CD70	GPRC5B	SFRP2 FB	EC2
CD70	GPRC5B	SFRP2 FB	EC4
CD70	GPRC5B	SFRP2 FB	FMO1 FB
CD70	GPRC5B	SFRP2 FB	SFRP2 FB
CKLF	LRP6	CCL19 FB	FMO1 FB
CKLF	LRP6	COL8A1 FB	CCL19 FB
CKLF	LRP6	COL8A1 FB	COL8A1 FB
CKLF	LRP6	COL8A1 FB	EC0
CKLF	LRP6	COL8A1 FB	EC1
CKLF	LRP6	COL8A1 FB	EC2
CKLF	LRP6	COL8A1 FB	EC3
CKLF	LRP6	COL8A1 FB	EC4
CKLF	LRP6	COL8A1 FB	EC5
CKLF	LRP6	COL8A1 FB	EC6
CKLF	LRP6	COL8A1 FB	FMO1 FB
CKLF	LRP6	COL8A1 FB	FMO2 FB
CKLF	LRP6	COL8A1 FB	SFRP2 FB
CKLF	LRP6	FMO1 FB	EC0
CKLF	LRP6	FMO1 FB	EC1
CKLF	LRP6	FMO1 FB	EC6
CKLF	LRP6	FMO1 FB	FMO1 FB
CKLF	LRP6	FMO1 FB	FMO2 FB
CKLF	LRP6	FMO1 FB	SFRP2 FB
CSF1	SIRPA	EC0	COL8A1 FB
CSF1	SIRPA	EC0	EC1
CSF1	SIRPA	EC0	EC2
CSF1	SIRPA	EC0	EC3
CSF1	SIRPA	EC0	EC4
CSF1	SIRPA	EC0	EC6
CSF1	SIRPA	EC0	FMO1 FB
CSF1	SIRPA	EC1	COL8A1 FB
CSF1	SIRPA	EC1	EC4
CSF1	SIRPA	EC2	COL8A1 FB
CSF1	SIRPA	EC2	EC1
CSF1	SIRPA	EC2	EC2
CSF1	SIRPA	EC2	EC3
CSF1	SIRPA	EC2	EC4
CSF1	SIRPA	EC2	EC5
CSF1	SIRPA	EC2	EC6
CSF1	SIRPA	EC2	FMO1 FB
CSF1	SIRPA	EC2	SFRP2 FB
CSF1	SIRPA	EC3	COL8A1 FB
CSF1	SIRPA	EC3	EC2
CSF1	SIRPA	EC3	EC4
CSF1	SIRPA	EC3	FMO1 FB
CSF1	SIRPA	EC4	EC4
CSF1	SIRPA	EC4	EC6
CSF1	SIRPA	EC4	SFRP2 FB
CSF1	SLC7A1	EC0	COL8A1 FB
CSF1	SLC7A1	EC0	EC1
CSF1	SLC7A1	EC0	EC2
CSF1	SLC7A1	EC0	EC3
CSF1	SLC7A1	EC0	EC4
CSF1	SLC7A1	EC0	SFRP2 FB
CSF1	SLC7A1	EC1	COL8A1 FB
CSF1	SLC7A1	EC1	EC2
CSF1	SLC7A1	EC1	EC3
CSF1	SLC7A1	EC1	EC4
CSF1	SLC7A1	EC1	SFRP2 FB
CSF1	SLC7A1	EC2	COL8A1 FB
CSF1	SLC7A1	EC2	EC1
CSF1	SLC7A1	EC2	EC2
CSF1	SLC7A1	EC2	EC3
CSF1	SLC7A1	EC2	EC4
CSF1	SLC7A1	EC2	EC6
CSF1	SLC7A1	EC2	SFRP2 FB
CSF1	SLC7A1	EC3	COL8A1 FB
CSF1	SLC7A1	EC3	EC1
CSF1	SLC7A1	EC3	EC2
CSF1	SLC7A1	EC3	EC3
CSF1	SLC7A1	EC3	EC4
CSF1	SLC7A1	EC4	COL8A1 FB
CSF1	SLC7A1	EC4	EC2
CSF1	SLC7A1	EC4	EC3
CSF1	SLC7A1	EC4	EC4
CSF1	SLC7A1	EC4	EC6
CSF1	SLC7A1	EC4	SFRP2 FB
CSF1	SLC7A1	EC6	COL8A1 FB
CXCL1	ACKR1	CCL19 FB	EC1
CXCL1	ACKR1	CCL19 FB	EC2
CXCL1	ACKR1	CCL19 FB	EC3
CXCL1	ACKR1	CCL19 FB	EC4
CXCL1	ACKR1	CCL19 FB	EC5
CXCL1	ACKR1	COL8A1 FB	EC1
CXCL1	ACKR1	COL8A1 FB	EC2
CXCL1	ACKR1	COL8A1 FB	EC3
CXCL1	ACKR1	COL8A1 FB	EC4
CXCL1	ACKR1	COL8A1 FB	EC5
CXCL1	ACKR1	FMO1 FB	EC1
CXCL1	ACKR1	FMO1 FB	EC2
CXCL1	ACKR1	FMO1 FB	EC3
CXCL1	ACKR1	FMO1 FB	EC4
CXCL1	ACKR1	FMO1 FB	EC5
CXCL1	ACKR1	SFRP2 FB	EC2
CXCL1	ACKR1	SFRP2 FB	EC3
CXCL1	ACKR1	SFRP2 FB	EC4
CXCL1	ACKR1	SFRP2 FB	EC5
CXCL1	ACKR1	TNN FB	EC1
CXCL1	ACKR1	TNN FB	EC2
CXCL1	ACKR1	TNN FB	EC3
CXCL1	ACKR1	TNN FB	EC4
CXCL1	ACKR1	TNN FB	EC5
FGF18	FGFR1	COL8A1 FB	CCL19 FB
FGF18	FGFR1	COL8A1 FB	CLDN1 FB
FGF18	FGFR1	COL8A1 FB	COL8A1 FB
FGF18	FGFR1	COL8A1 FB	EC0
FGF18	FGFR1	COL8A1 FB	EC1
FGF18	FGFR1	COL8A1 FB	EC2
FGF18	FGFR1	COL8A1 FB	EC3
FGF18	FGFR1	COL8A1 FB	EC4
FGF18	FGFR1	COL8A1 FB	EC6
FGF18	FGFR1	COL8A1 FB	FMO1 FB
FGF18	FGFR1	COL8A1 FB	FMO2 FB
FGF18	FGFR1	COL8A1 FB	SFRP2 FB
FGF18	FGFR1	COL8A1 FB	TNN FB
FGF18	FGFR2	COL8A1 FB	CCL19 FB
FGF18	FGFR2	COL8A1 FB	COL8A1 FB
FGF18	FGFR2	COL8A1 FB	SFRP2 FB
FGF2	CD44	CCL19 FB	COL8A1 FB
FGF2	CD44	CCL19 FB	FMO1 FB
FGF2	CD44	CCL19 FB	FMO2 FB
FGF2	CD44	COL8A1 FB	CCL19 FB
FGF2	CD44	COL8A1 FB	COL8A1 FB
FGF2	CD44	COL8A1 FB	EC2
FGF2	CD44	COL8A1 FB	FMO1 FB
FGF2	CD44	COL8A1 FB	FMO2 FB
FGF2	CD44	COL8A1 FB	SFRP2 FB
FGF2	CD44	COL8A1 FB	TNN FB
FGF2	CD44	FMO1 FB	CCL19 FB
FGF2	CD44	FMO1 FB	COL8A1 FB
FGF2	CD44	FMO1 FB	FMO1 FB
FGF2	CD44	FMO1 FB	SFRP2 FB
FGF2	CD44	FMO2 FB	COL8A1 FB
FGF2	CD44	FMO2 FB	FMO1 FB
FGF2	CD44	SFRP2 FB	COL8A1 FB
FGF2	CD44	SFRP2 FB	FMO1 FB
FGF2	FGFR1	CCL19 FB	COL8A1 FB
FGF2	FGFR1	CCL19 FB	EC2
FGF2	FGFR1	CCL19 FB	FMO1 FB
FGF2	FGFR1	COL8A1 FB	CCL19 FB
FGF2	FGFR1	COL8A1 FB	CLDN1 FB
FGF2	FGFR1	COL8A1 FB	COL8A1 FB
FGF2	FGFR1	COL8A1 FB	EC0
FGF2	FGFR1	COL8A1 FB	EC1
FGF2	FGFR1	COL8A1 FB	EC2
FGF2	FGFR1	COL8A1 FB	EC3
FGF2	FGFR1	COL8A1 FB	EC4
FGF2	FGFR1	COL8A1 FB	EC5
FGF2	FGFR1	COL8A1 FB	EC6
FGF2	FGFR1	COL8A1 FB	FMO1 FB
FGF2	FGFR1	COL8A1 FB	FMO2 FB
FGF2	FGFR1	COL8A1 FB	SFRP2 FB
FGF2	FGFR1	COL8A1 FB	TNN FB
FGF2	FGFR1	FMO1 FB	CCL19 FB
FGF2	FGFR1	FMO1 FB	CLDN1 FB
FGF2	FGFR1	FMO1 FB	COL8A1 FB
FGF2	FGFR1	FMO1 FB	EC1
FGF2	FGFR1	FMO1 FB	EC2
FGF2	FGFR1	FMO1 FB	EC6
FGF2	FGFR1	FMO1 FB	FMO1 FB
FGF2	FGFR1	FMO1 FB	FMO2 FB
FGF2	FGFR1	FMO1 FB	SFRP2 FB
FGF2	FGFR1	FMO1 FB	TNN FB
FGF2	FGFR1	FMO2 FB	COL8A1 FB
FGF2	FGFR1	FMO2 FB	EC2
FGF2	FGFR1	FMO2 FB	FMO1 FB
FGF2	FGFR1	SFRP2 FB	COL8A1 FB
FGF2	FGFR1	SFRP2 FB	EC1
FGF2	FGFR1	SFRP2 FB	EC2
FGF2	FGFR1	SFRP2 FB	EC4
FGF2	FGFR1	SFRP2 FB	FMO1 FB
FGF2	FGFR2	CCL19 FB	COL8A1 FB
FGF2	FGFR2	COL8A1 FB	CCL19 FB
FGF2	FGFR2	COL8A1 FB	COL8A1 FB
FGF2	FGFR2	COL8A1 FB	SFRP2 FB
FGF2	FGFR2	FMO1 FB	CCL19 FB
FGF2	FGFR2	FMO1 FB	COL8A1 FB
FGF2	FGFR2	FMO1 FB	SFRP2 FB
FGF2	FGFR2	FMO2 FB	COL8A1 FB
FGF2	FGFR2	SFRP2 FB	COL8A1 FB
FGF2	FGFRL1	CCL19 FB	COL8A1 FB
FGF2	FGFRL1	COL8A1 FB	COL8A1 FB
FGF2	FGFRL1	FMO1 FB	COL8A1 FB
FGF2	FGFRL1	FMO2 FB	COL8A1 FB
FGF2	FGFRL1	SFRP2 FB	COL8A1 FB
FGF7	FGFR1	EC2	CCL19 FB
FGF7	FGFR1	EC2	CLDN1 FB
FGF7	FGFR1	EC2	COL8A1 FB
FGF7	FGFR1	EC2	EC0
FGF7	FGFR1	EC2	EC1
FGF7	FGFR1	EC2	EC2
FGF7	FGFR1	EC2	EC6
FGF7	FGFR1	EC2	FMO1 FB
FGF7	FGFR1	EC2	FMO2 FB
FGF7	FGFR1	EC2	SFRP2 FB
FGF7	FGFR1	EC2	TNN FB
FGF7	FGFR2	EC2	CCL19 FB
FGF7	FGFR2	EC2	COL8A1 FB
FGF7	FGFR2	EC2	SFRP2 FB
GAS6	AXL	CCL19 FB	CCL19 FB
GAS6	AXL	CCL19 FB	CLDN1 FB
GAS6	AXL	CCL19 FB	COL8A1 FB
GAS6	AXL	CCL19 FB	EC2
GAS6	AXL	CCL19 FB	FMO1 FB
GAS6	AXL	CCL19 FB	FMO2 FB
GAS6	AXL	CCL19 FB	SFRP2 FB
GAS6	AXL	CCL19 FB	TNN FB
GAS6	AXL	CLDN1 FB	CCL19 FB
GAS6	AXL	CLDN1 FB	CLDN1 FB
GAS6	AXL	CLDN1 FB	COL8A1 FB
GAS6	AXL	CLDN1 FB	EC2
GAS6	AXL	CLDN1 FB	FMO1 FB
GAS6	AXL	CLDN1 FB	FMO2 FB
GAS6	AXL	CLDN1 FB	SFRP2 FB
GAS6	AXL	CLDN1 FB	TNN FB
GAS6	AXL	COL8A1 FB	CCL19 FB
GAS6	AXL	COL8A1 FB	CLDN1 FB
GAS6	AXL	COL8A1 FB	COL8A1 FB
GAS6	AXL	COL8A1 FB	EC2
GAS6	AXL	COL8A1 FB	FMO1 FB
GAS6	AXL	COL8A1 FB	FMO2 FB
GAS6	AXL	COL8A1 FB	SFRP2 FB
GAS6	AXL	COL8A1 FB	TNN FB
GAS6	AXL	EC0	COL8A1 FB
GAS6	AXL	EC0	EC2
GAS6	AXL	EC0	FMO1 FB
GAS6	AXL	EC1	COL8A1 FB
GAS6	AXL	EC1	FMO1 FB
GAS6	AXL	EC2	CCL19 FB
GAS6	AXL	EC2	CLDN1 FB
GAS6	AXL	EC2	COL8A1 FB
GAS6	AXL	EC2	EC2
GAS6	AXL	EC2	FMO1 FB
GAS6	AXL	EC2	FMO2 FB
GAS6	AXL	EC2	SFRP2 FB
GAS6	AXL	EC2	TNN FB
GAS6	AXL	EC4	COL8A1 FB
GAS6	AXL	EC4	FMO1 FB
GAS6	AXL	EC4	FMO2 FB
GAS6	AXL	EC4	SFRP2 FB
GAS6	AXL	EC4	TNN FB
GAS6	AXL	EC5	FMO1 FB
GAS6	AXL	EC6	COL8A1 FB
GAS6	AXL	EC6	EC2
GAS6	AXL	EC6	FMO1 FB
GAS6	AXL	FMO1 FB	CCL19 FB
GAS6	AXL	FMO1 FB	CLDN1 FB
GAS6	AXL	FMO1 FB	COL8A1 FB
GAS6	AXL	FMO1 FB	EC2
GAS6	AXL	FMO1 FB	FMO1 FB
GAS6	AXL	FMO1 FB	FMO2 FB
GAS6	AXL	FMO1 FB	SFRP2 FB
GAS6	AXL	FMO1 FB	TNN FB
GAS6	AXL	FMO2 FB	COL8A1 FB
GAS6	AXL	FMO2 FB	FMO1 FB
GAS6	AXL	SFRP2 FB	CCL19 FB
GAS6	AXL	SFRP2 FB	CLDN1 FB
GAS6	AXL	SFRP2 FB	COL8A1 FB
GAS6	AXL	SFRP2 FB	EC2
GAS6	AXL	SFRP2 FB	FMO1 FB
GAS6	AXL	SFRP2 FB	FMO2 FB
GAS6	AXL	SFRP2 FB	SFRP2 FB
GAS6	AXL	SFRP2 FB	TNN FB
GAS6	AXL	TNN FB	COL8A1 FB
GAS6	AXL	TNN FB	EC2
GAS6	AXL	TNN FB	FMO1 FB
GDF11	ANTXR1	EC2	CCL19 FB
GDF11	ANTXR1	EC2	CLDN1 FB
GDF11	ANTXR1	EC2	COL8A1 FB
GDF11	ANTXR1	EC2	EC2
GDF11	ANTXR1	EC2	FMO1 FB
GDF11	ANTXR1	EC2	FMO2 FB
GDF11	ANTXR1	EC2	SFRP2 FB
GDF11	ANTXR1	EC2	TNN FB
HGF	CD44	EC2	CCL19 FB
HGF	CD44	EC2	COL8A1 FB
HGF	CD44	EC2	FMO1 FB
HGF	CD44	EC2	FMO2 FB
HGF	CD44	EC2	SFRP2 FB
IGF1	IGF1R	CCL19 FB	CLDN1 FB
IGF1	IGF1R	CCL19 FB	COL8A1 FB
IGF1	IGF1R	CCL19 FB	EC2
IGF1	IGF1R	CCL19 FB	EC4
IGF1	IGF1R	CCL19 FB	EC6
IGF1	IGF1R	CCL19 FB	FMO1 FB
IGF1	IGF1R	CCL19 FB	FMO2 FB
IGF1	IGF1R	COL8A1 FB	CCL19 FB
IGF1	IGF1R	COL8A1 FB	CLDN1 FB
IGF1	IGF1R	COL8A1 FB	COL8A1 FB
IGF1	IGF1R	COL8A1 FB	EC0
IGF1	IGF1R	COL8A1 FB	EC1
IGF1	IGF1R	COL8A1 FB	EC2
IGF1	IGF1R	COL8A1 FB	EC3
IGF1	IGF1R	COL8A1 FB	EC4
IGF1	IGF1R	COL8A1 FB	EC5
IGF1	IGF1R	COL8A1 FB	EC6
IGF1	IGF1R	COL8A1 FB	FMO1 FB
IGF1	IGF1R	COL8A1 FB	FMO2 FB
IGF1	IGF1R	COL8A1 FB	SFRP2 FB
IGF1	IGF1R	COL8A1 FB	TNN FB
IGF1	IGF1R	FMO1 FB	CCL19 FB
IGF1	IGF1R	FMO1 FB	CLDN1 FB
IGF1	IGF1R	FMO1 FB	COL8A1 FB
IGF1	IGF1R	FMO1 FB	EC0
IGF1	IGF1R	FMO1 FB	EC1
IGF1	IGF1R	FMO1 FB	EC2
IGF1	IGF1R	FMO1 FB	EC3
IGF1	IGF1R	FMO1 FB	EC4
IGF1	IGF1R	FMO1 FB	EC5
IGF1	IGF1R	FMO1 FB	EC6
IGF1	IGF1R	FMO1 FB	FMO1 FB
IGF1	IGF1R	FMO1 FB	FMO2 FB
IGF1	IGF1R	FMO1 FB	SFRP2 FB
IGF1	IGF1R	FMO1 FB	TNN FB
IGF1	IGF1R	FMO2 FB	COL8A1 FB
IGF1	IGF1R	FMO2 FB	EC2
IGF1	IGF1R	FMO2 FB	EC4
IGF1	IGF1R	FMO2 FB	FMO1 FB
IGF1	IGF1R	SFRP2 FB	CCL19 FB
IGF1	IGF1R	SFRP2 FB	CLDN1 FB
IGF1	IGF1R	SFRP2 FB	COL8A1 FB
IGF1	IGF1R	SFRP2 FB	EC0
IGF1	IGF1R	SFRP2 FB	EC1
IGF1	IGF1R	SFRP2 FB	EC2
IGF1	IGF1R	SFRP2 FB	EC3
IGF1	IGF1R	SFRP2 FB	EC4
IGF1	IGF1R	SFRP2 FB	EC5
IGF1	IGF1R	SFRP2 FB	EC6
IGF1	IGF1R	SFRP2 FB	FMO1 FB
IGF1	IGF1R	SFRP2 FB	FMO2 FB
IGF1	IGF1R	SFRP2 FB	SFRP2 FB
IGF1	IGF1R	SFRP2 FB	TNN FB
IGF1	IGF1R	TNN FB	COL8A1 FB
IGF1	IGF1R	TNN FB	EC2
IGF1	IGF1R	TNN FB	EC4
IGF1	IGF1R	TNN FB	FMO1 FB
IL11	IL11RA	COL8A1 FB	CCL19 FB
IL11	IL11RA	COL8A1 FB	COL8A1 FB
IL11	IL11RA	COL8A1 FB	EC2
IL11	IL11RA	COL8A1 FB	FMO1 FB
IL11	IL11RA	COL8A1 FB	FMO2 FB
IL11	IL11RA	COL8A1 FB	SFRP2 FB
IL11	IL11RA	COL8A1 FB	TNN FB
IL6	IL6R	COL8A1 FB	CCL19 FB
IL6	IL6R	COL8A1 FB	COL8A1 FB
IL6	IL6R	COL8A1 FB	EC2
IL6	IL6R	COL8A1 FB	SFRP2 FB
IL6	IL6R	FMO1 FB	SFRP2 FB
LIF	LIFR	COL8A1 FB	CCL19 FB
LIF	LIFR	COL8A1 FB	EC0
LIF	LIFR	COL8A1 FB	EC1
LIF	LIFR	COL8A1 FB	EC2
LIF	LIFR	COL8A1 FB	EC3
LIF	LIFR	COL8A1 FB	EC4
LIF	LIFR	COL8A1 FB	EC5
LIF	LIFR	COL8A1 FB	FMO1 FB
MDK	LRP1	CCL19 FB	CCL19 FB
MDK	LRP1	CCL19 FB	CLDN1 FB
MDK	LRP1	CCL19 FB	COL8A1 FB
MDK	LRP1	CCL19 FB	EC2
MDK	LRP1	CCL19 FB	FMO1 FB
MDK	LRP1	CCL19 FB	SFRP2 FB
MDK	LRP1	CCL19 FB	TNN FB
MDK	LRP1	CLDN1 FB	CLDN1 FB
MDK	LRP1	CLDN1 FB	COL8A1 FB
MDK	LRP1	CLDN1 FB	FMO1 FB
MDK	LRP1	COL8A1 FB	CCL19 FB
MDK	LRP1	COL8A1 FB	CLDN1 FB
MDK	LRP1	COL8A1 FB	COL8A1 FB
MDK	LRP1	COL8A1 FB	EC2
MDK	LRP1	COL8A1 FB	FMO1 FB
MDK	LRP1	COL8A1 FB	FMO2 FB
MDK	LRP1	COL8A1 FB	SFRP2 FB
MDK	LRP1	COL8A1 FB	TNN FB
MDK	LRP1	FMO1 FB	CCL19 FB
MDK	LRP1	FMO1 FB	CLDN1 FB
MDK	LRP1	FMO1 FB	COL8A1 FB
MDK	LRP1	FMO1 FB	EC2
MDK	LRP1	FMO1 FB	FMO1 FB
MDK	LRP1	FMO1 FB	FMO2 FB
MDK	LRP1	FMO1 FB	SFRP2 FB
MDK	LRP1	FMO1 FB	TNN FB
MDK	LRP1	FMO2 FB	CLDN1 FB
MDK	LRP1	FMO2 FB	COL8A1 FB
MDK	LRP1	FMO2 FB	EC2
MDK	LRP1	FMO2 FB	FMO1 FB
MDK	LRP1	SFRP2 FB	CCL19 FB
MDK	LRP1	SFRP2 FB	CLDN1 FB
MDK	LRP1	SFRP2 FB	COL8A1 FB
MDK	LRP1	SFRP2 FB	EC2
MDK	LRP1	SFRP2 FB	FMO1 FB
MDK	LRP1	SFRP2 FB	SFRP2 FB
MDK	LRP1	TNN FB	CCL19 FB
MDK	LRP1	TNN FB	CLDN1 FB
MDK	LRP1	TNN FB	COL8A1 FB
MDK	LRP1	TNN FB	EC2
MDK	LRP1	TNN FB	FMO1 FB
NGF	NGFR	COL8A1 FB	CLDN1 FB
NGF	NGFR	COL8A1 FB	EC2
NGF	NGFR	COL8A1 FB	FMO1 FB
NOV	NOTCH1	CLDN1 FB	EC2
NOV	NOTCH1	CLDN1 FB	EC4
NOV	NOTCH1	COL8A1 FB	EC0
NOV	NOTCH1	COL8A1 FB	EC1
NOV	NOTCH1	COL8A1 FB	EC2
NOV	NOTCH1	COL8A1 FB	EC3
NOV	NOTCH1	COL8A1 FB	EC4
NOV	NOTCH1	COL8A1 FB	EC5
NOV	NOTCH1	COL8A1 FB	EC6
NOV	NOTCH1	FMO1 FB	EC0
NOV	NOTCH1	FMO1 FB	EC1
NOV	NOTCH1	FMO1 FB	EC2
NOV	NOTCH1	FMO1 FB	EC3
NOV	NOTCH1	FMO1 FB	EC4
NOV	NOTCH1	FMO1 FB	EC5
NOV	NOTCH1	FMO1 FB	EC6
NOV	NOTCH1	SFRP2 FB	EC1
NOV	NOTCH1	SFRP2 FB	EC2
NOV	NOTCH1	SFRP2 FB	EC4
PDGFA	PDGFRA	COL8A1 FB	CCL19 FB
PDGFA	PDGFRA	COL8A1 FB	CLDN1 FB
PDGFA	PDGFRA	COL8A1 FB	COL8A1 FB
PDGFA	PDGFRA	COL8A1 FB	EC2
PDGFA	PDGFRA	COL8A1 FB	FMO1 FB
PDGFA	PDGFRA	COL8A1 FB	FMO2 FB
PDGFA	PDGFRA	COL8A1 FB	SFRP2 FB
PDGFA	PDGFRA	COL8A1 FB	TNN FB
PDGFA	PDGFRA	EC2	CCL19 FB
PDGFA	PDGFRA	EC2	CLDN1 FB
PDGFA	PDGFRA	EC2	COL8A1 FB
PDGFA	PDGFRA	EC2	EC2
PDGFA	PDGFRA	EC2	FMO1 FB
PDGFA	PDGFRA	EC2	FMO2 FB
PDGFA	PDGFRA	EC2	SFRP2 FB
PDGFA	PDGFRA	EC2	TNN FB
PDGFA	PDGFRA	EC6	COL8A1 FB
PDGFA	PDGFRA	EC6	EC2
PDGFA	PDGFRA	EC6	FMO1 FB
PDGFC	FLT4	COL8A1 FB	EC1
PDGFC	FLT4	COL8A1 FB	EC2
PDGFC	FLT4	COL8A1 FB	EC6
PDGFC	FLT4	SFRP2 FB	EC2
PDGFC	PDGFRA	COL8A1 FB	CCL19 FB
PDGFC	PDGFRA	COL8A1 FB	CLDN1 FB
PDGFC	PDGFRA	COL8A1 FB	COL8A1 FB
PDGFC	PDGFRA	COL8A1 FB	EC2
PDGFC	PDGFRA	COL8A1 FB	FMO1 FB
PDGFC	PDGFRA	COL8A1 FB	FMO2 FB
PDGFC	PDGFRA	COL8A1 FB	SFRP2 FB
PDGFC	PDGFRA	COL8A1 FB	TNN FB
PDGFC	PDGFRA	SFRP2 FB	COL8A1 FB
PDGFC	PDGFRA	SFRP2 FB	EC2
PDGFC	PDGFRA	SFRP2 FB	FMO1 FB
PGF	FLT1	CCL19 FB	EC0
PGF	FLT1	CCL19 FB	EC1
PGF	FLT1	CCL19 FB	EC2
PGF	FLT1	CCL19 FB	EC3
PGF	FLT1	CCL19 FB	EC4
PGF	FLT1	CCL19 FB	EC5
PGF	FLT1	CLDN1 FB	EC2
PGF	FLT1	CLDN1 FB	EC4
PGF	FLT1	COL8A1 FB	EC0
PGF	FLT1	COL8A1 FB	EC1
PGF	FLT1	COL8A1 FB	EC2
PGF	FLT1	COL8A1 FB	EC3
PGF	FLT1	COL8A1 FB	EC4
PGF	FLT1	COL8A1 FB	EC5
PGF	FLT1	EC1	EC2
PGF	FLT1	EC1	EC4
PGF	FLT1	EC2	EC0
PGF	FLT1	EC2	EC1
PGF	FLT1	EC2	EC2
PGF	FLT1	EC2	EC3
PGF	FLT1	EC2	EC4
PGF	FLT1	EC2	EC5
PGF	FLT1	EC3	EC2
PGF	FLT1	EC3	EC4
PGF	FLT1	EC4	EC0
PGF	FLT1	EC4	EC1
PGF	FLT1	EC4	EC2
PGF	FLT1	EC4	EC3
PGF	FLT1	EC4	EC4
PGF	FLT1	EC4	EC5
PGF	FLT1	EC6	EC0
PGF	FLT1	EC6	EC1
PGF	FLT1	EC6	EC2
PGF	FLT1	EC6	EC3
PGF	FLT1	EC6	EC4
PGF	FLT1	EC6	EC5
PGF	FLT1	FMO1 FB	EC0
PGF	FLT1	FMO1 FB	EC1
PGF	FLT1	FMO1 FB	EC2
PGF	FLT1	FMO1 FB	EC3
PGF	FLT1	FMO1 FB	EC4
PGF	FLT1	FMO1 FB	EC5
PGF	FLT1	FMO2 FB	EC2
PGF	FLT1	FMO2 FB	EC4
PGF	FLT1	SFRP2 FB	EC0
PGF	FLT1	SFRP2 FB	EC1
PGF	FLT1	SFRP2 FB	EC2
PGF	FLT1	SFRP2 FB	EC3
PGF	FLT1	SFRP2 FB	EC4
PGF	FLT1	SFRP2 FB	EC5
PGF	FLT1	TNN FB	EC2
PGF	FLT1	TNN FB	EC4
PGF	NRP1	CCL19 FB	CCL19 FB
PGF	NRP1	CCL19 FB	CLDN1 FB
PGF	NRP1	CCL19 FB	COL8A1 FB
PGF	NRP1	CCL19 FB	EC0
PGF	NRP1	CCL19 FB	EC1
PGF	NRP1	CCL19 FB	EC2
PGF	NRP1	CCL19 FB	EC3
PGF	NRP1	CCL19 FB	EC4
PGF	NRP1	CCL19 FB	EC5
PGF	NRP1	CCL19 FB	FMO1 FB
PGF	NRP1	CCL19 FB	FMO2 FB
PGF	NRP1	CCL19 FB	SFRP2 FB
PGF	NRP1	CCL19 FB	TNN FB
PGF	NRP1	CLDN1 FB	CLDN1 FB
PGF	NRP1	CLDN1 FB	EC2
PGF	NRP1	CLDN1 FB	EC4
PGF	NRP1	CLDN1 FB	FMO1 FB
PGF	NRP1	COL8A1 FB	CCL19 FB
PGF	NRP1	COL8A1 FB	CLDN1 FB
PGF	NRP1	COL8A1 FB	COL8A1 FB
PGF	NRP1	COL8A1 FB	EC0
PGF	NRP1	COL8A1 FB	EC1
PGF	NRP1	COL8A1 FB	EC2
PGF	NRP1	COL8A1 FB	EC3
PGF	NRP1	COL8A1 FB	EC4
PGF	NRP1	COL8A1 FB	EC5
PGF	NRP1	COL8A1 FB	FMO1 FB
PGF	NRP1	COL8A1 FB	FMO2 FB
PGF	NRP1	COL8A1 FB	SFRP2 FB
PGF	NRP1	COL8A1 FB	TNN FB
PGF	NRP1	EC1	CLDN1 FB
PGF	NRP1	EC1	COL8A1 FB
PGF	NRP1	EC1	EC2
PGF	NRP1	EC1	EC4
PGF	NRP1	EC1	FMO1 FB
PGF	NRP1	EC1	FMO2 FB
PGF	NRP1	EC2	CCL19 FB
PGF	NRP1	EC2	CLDN1 FB
PGF	NRP1	EC2	COL8A1 FB
PGF	NRP1	EC2	EC0
PGF	NRP1	EC2	EC1
PGF	NRP1	EC2	EC2
PGF	NRP1	EC2	EC3
PGF	NRP1	EC2	EC4
PGF	NRP1	EC2	EC5
PGF	NRP1	EC2	FMO1 FB
PGF	NRP1	EC2	FMO2 FB
PGF	NRP1	EC2	SFRP2 FB
PGF	NRP1	EC2	TNN FB
PGF	NRP1	EC3	CLDN1 FB
PGF	NRP1	EC3	EC2
PGF	NRP1	EC3	EC4
PGF	NRP1	EC3	FMO1 FB
PGF	NRP1	EC3	FMO2 FB
PGF	NRP1	EC4	CCL19 FB
PGF	NRP1	EC4	EC1
PGF	NRP1	EC4	EC2
PGF	NRP1	EC4	EC3
PGF	NRP1	EC4	EC4
PGF	NRP1	EC4	EC5
PGF	NRP1	EC4	FMO1 FB
PGF	NRP1	EC4	FMO2 FB
PGF	NRP1	EC6	CCL19 FB
PGF	NRP1	EC6	EC1
PGF	NRP1	EC6	EC2
PGF	NRP1	EC6	EC3
PGF	NRP1	EC6	EC4
PGF	NRP1	EC6	EC5
PGF	NRP1	EC6	FMO1 FB
PGF	NRP1	EC6	FMO2 FB
PGF	NRP1	FMO1 FB	CCL19 FB
PGF	NRP1	FMO1 FB	CLDN1 FB
PGF	NRP1	FMO1 FB	EC0
PGF	NRP1	FMO1 FB	EC1
PGF	NRP1	FMO1 FB	EC2
PGF	NRP1	FMO1 FB	EC3
PGF	NRP1	FMO1 FB	EC4
PGF	NRP1	FMO1 FB	EC5
PGF	NRP1	FMO1 FB	FMO1 FB
PGF	NRP1	FMO1 FB	FMO2 FB
PGF	NRP1	FMO1 FB	TNN FB
PGF	NRP1	FMO2 FB	CLDN1 FB
PGF	NRP1	FMO2 FB	COL8A1 FB
PGF	NRP1	FMO2 FB	EC2
PGF	NRP1	FMO2 FB	EC4
PGF	NRP1	FMO2 FB	FMO1 FB
PGF	NRP1	FMO2 FB	FMO2 FB
PGF	NRP1	FMO2 FB	SFRP2 FB
PGF	NRP1	SFRP2 FB	CCL19 FB
PGF	NRP1	SFRP2 FB	EC1
PGF	NRP1	SFRP2 FB	EC2
PGF	NRP1	SFRP2 FB	EC3
PGF	NRP1	SFRP2 FB	EC4
PGF	NRP1	SFRP2 FB	EC5
PGF	NRP1	SFRP2 FB	FMO1 FB
PGF	NRP1	SFRP2 FB	FMO2 FB
PGF	NRP1	TNN FB	CLDN1 FB
PGF	NRP1	TNN FB	COL8A1 FB
PGF	NRP1	TNN FB	EC2
PGF	NRP1	TNN FB	EC4
PGF	NRP1	TNN FB	FMO1 FB
PGF	NRP2	CCL19 FB	CLDN1 FB
PGF	NRP2	CCL19 FB	COL8A1 FB
PGF	NRP2	CCL19 FB	EC1
PGF	NRP2	CCL19 FB	EC2
PGF	NRP2	CCL19 FB	EC3
PGF	NRP2	CCL19 FB	EC4
PGF	NRP2	CCL19 FB	EC5
PGF	NRP2	CCL19 FB	EC6
PGF	NRP2	CCL19 FB	TNN FB
PGF	NRP2	CLDN1 FB	COL8A1 FB
PGF	NRP2	CLDN1 FB	EC1
PGF	NRP2	CLDN1 FB	EC2
PGF	NRP2	CLDN1 FB	EC4
PGF	NRP2	COL8A1 FB	CLDN1 FB
PGF	NRP2	COL8A1 FB	COL8A1 FB
PGF	NRP2	COL8A1 FB	EC1
PGF	NRP2	COL8A1 FB	EC2
PGF	NRP2	COL8A1 FB	EC3
PGF	NRP2	COL8A1 FB	EC4
PGF	NRP2	COL8A1 FB	EC5
PGF	NRP2	COL8A1 FB	EC6
PGF	NRP2	COL8A1 FB	SFRP2 FB
PGF	NRP2	COL8A1 FB	TNN FB
PGF	NRP2	EC1	COL8A1 FB
PGF	NRP2	EC1	EC1
PGF	NRP2	EC1	EC2
PGF	NRP2	EC1	EC3
PGF	NRP2	EC1	EC4
PGF	NRP2	EC1	TNN FB
PGF	NRP2	EC2	CLDN1 FB
PGF	NRP2	EC2	COL8A1 FB
PGF	NRP2	EC2	EC1
PGF	NRP2	EC2	EC2
PGF	NRP2	EC2	EC3
PGF	NRP2	EC2	EC4
PGF	NRP2	EC2	EC5
PGF	NRP2	EC2	EC6
PGF	NRP2	EC2	SFRP2 FB
PGF	NRP2	EC2	TNN FB
PGF	NRP2	EC3	COL8A1 FB
PGF	NRP2	EC3	EC1
PGF	NRP2	EC3	EC2
PGF	NRP2	EC3	EC3
PGF	NRP2	EC3	EC4
PGF	NRP2	EC3	TNN FB
PGF	NRP2	EC4	CLDN1 FB
PGF	NRP2	EC4	COL8A1 FB
PGF	NRP2	EC4	EC3
PGF	NRP2	EC4	EC4
PGF	NRP2	EC4	EC6
PGF	NRP2	EC6	CLDN1 FB
PGF	NRP2	EC6	COL8A1 FB
PGF	NRP2	EC6	EC1
PGF	NRP2	EC6	EC3
PGF	NRP2	EC6	EC4
PGF	NRP2	EC6	EC6
PGF	NRP2	FMO1 FB	CLDN1 FB
PGF	NRP2	FMO1 FB	COL8A1 FB
PGF	NRP2	FMO1 FB	EC1
PGF	NRP2	FMO1 FB	EC2
PGF	NRP2	FMO1 FB	EC3
PGF	NRP2	FMO1 FB	EC4
PGF	NRP2	FMO1 FB	EC5
PGF	NRP2	FMO1 FB	EC6
PGF	NRP2	FMO1 FB	TNN FB
PGF	NRP2	FMO2 FB	COL8A1 FB
PGF	NRP2	FMO2 FB	EC1
PGF	NRP2	FMO2 FB	EC2
PGF	NRP2	FMO2 FB	EC3
PGF	NRP2	FMO2 FB	EC4
PGF	NRP2	FMO2 FB	EC5
PGF	NRP2	FMO2 FB	SFRP2 FB
PGF	NRP2	FMO2 FB	TNN FB
PGF	NRP2	SFRP2 FB	CLDN1 FB
PGF	NRP2	SFRP2 FB	COL8A1 FB
PGF	NRP2	SFRP2 FB	EC1
PGF	NRP2	SFRP2 FB	EC2
PGF	NRP2	SFRP2 FB	EC3
PGF	NRP2	SFRP2 FB	EC4
PGF	NRP2	SFRP2 FB	EC5
PGF	NRP2	SFRP2 FB	EC6
PGF	NRP2	TNN FB	COL8A1 FB
PGF	NRP2	TNN FB	EC1
PGF	NRP2	TNN FB	EC2
PGF	NRP2	TNN FB	EC4
PTHLH	PTH1R	CLDN1 FB	CCL19 FB
PTHLH	PTH1R	CLDN1 FB	COL8A1 FB
PTHLH	PTH1R	CLDN1 FB	EC2
PTHLH	PTH1R	CLDN1 FB	FMO1 FB
PTHLH	PTH1R	COL8A1 FB	CCL19 FB
PTHLH	PTH1R	COL8A1 FB	COL8A1 FB
PTHLH	PTH1R	COL8A1 FB	EC2
PTHLH	PTH1R	COL8A1 FB	FMO1 FB
PTHLH	PTH1R	COL8A1 FB	SFRP2 FB
PTHLH	PTH1R	COL8A1 FB	TNN FB
PTN	PLXNB2	EC2	CCL19 FB
PTN	PLXNB2	EC2	CLDN1 FB
PTN	PLXNB2	EC2	COL8A1 FB
PTN	PLXNB2	EC2	EC0
PTN	PLXNB2	EC2	EC1
PTN	PLXNB2	EC2	EC2
PTN	PLXNB2	EC2	EC3
PTN	PLXNB2	EC2	EC4
PTN	PLXNB2	EC2	EC5
PTN	PLXNB2	EC2	EC6
PTN	PLXNB2	EC2	FMO1 FB
PTN	PLXNB2	EC2	FMO2 FB
PTN	PLXNB2	EC2	SFRP2 FB
PTN	PLXNB2	EC2	TNN FB
RARRES2	CMKLR1	EC2	COL8A1 FB
RARRES2	CMKLR1	EC2	FMO2 FB
RARRES2	CMKLR1	EC6	COL8A1 FB
RARRES2	CMKLR1	EC6	FMO2 FB
RARRES2	GPR1	EC2	COL8A1 FB
RARRES2	GPR1	EC6	COL8A1 FB
SEMA3C	NRP2	CCL19 FB	CLDN1 FB
SEMA3C	NRP2	CCL19 FB	COL8A1 FB
SEMA3C	NRP2	CCL19 FB	EC1
SEMA3C	NRP2	CCL19 FB	EC2
SEMA3C	NRP2	CCL19 FB	EC3
SEMA3C	NRP2	CCL19 FB	EC4
SEMA3C	NRP2	CCL19 FB	EC5
SEMA3C	NRP2	CCL19 FB	EC6
SEMA3C	NRP2	CCL19 FB	TNN FB
SEMA3C	NRP2	CLDN1 FB	COL8A1 FB
SEMA3C	NRP2	CLDN1 FB	EC1
SEMA3C	NRP2	CLDN1 FB	EC2
SEMA3C	NRP2	CLDN1 FB	EC4
SEMA3C	NRP2	COL8A1 FB	CLDN1 FB
SEMA3C	NRP2	COL8A1 FB	COL8A1 FB
SEMA3C	NRP2	COL8A1 FB	EC1
SEMA3C	NRP2	COL8A1 FB	EC2
SEMA3C	NRP2	COL8A1 FB	EC3
SEMA3C	NRP2	COL8A1 FB	EC4
SEMA3C	NRP2	COL8A1 FB	EC5
SEMA3C	NRP2	COL8A1 FB	EC6
SEMA3C	NRP2	COL8A1 FB	SFRP2 FB
SEMA3C	NRP2	COL8A1 FB	TNN FB
SEMA3C	NRP2	FMO1 FB	CLDN1 FB
SEMA3C	NRP2	FMO1 FB	COL8A1 FB
SEMA3C	NRP2	FMO1 FB	EC1
SEMA3C	NRP2	FMO1 FB	EC2
SEMA3C	NRP2	FMO1 FB	EC3
SEMA3C	NRP2	FMO1 FB	EC4
SEMA3C	NRP2	FMO1 FB	EC5
SEMA3C	NRP2	FMO1 FB	EC6
SEMA3C	NRP2	FMO1 FB	TNN FB
SEMA3C	NRP2	FMO2 FB	COL8A1 FB
SEMA3C	NRP2	FMO2 FB	EC1
SEMA3C	NRP2	FMO2 FB	EC2
SEMA3C	NRP2	FMO2 FB	EC4
SEMA3C	NRP2	SFRP2 FB	CLDN1 FB
SEMA3C	NRP2	SFRP2 FB	COL8A1 FB
SEMA3C	NRP2	SFRP2 FB	EC1
SEMA3C	NRP2	SFRP2 FB	EC2
SEMA3C	NRP2	SFRP2 FB	EC3
SEMA3C	NRP2	SFRP2 FB	EC4
SEMA3C	NRP2	SFRP2 FB	EC5
SEMA3C	NRP2	SFRP2 FB	EC6
SEMA3C	NRP2	SFRP2 FB	SFRP2 FB
SEMA3C	NRP2	SFRP2 FB	TNN FB
TGFB1	EGFR	CCL19 FB	FMO1 FB
TGFB1	EGFR	COL8A1 FB	CCL19 FB
TGFB1	EGFR	COL8A1 FB	CLDN1 FB
TGFB1	EGFR	COL8A1 FB	COL8A1 FB
TGFB1	EGFR	COL8A1 FB	EC2
TGFB1	EGFR	COL8A1 FB	FMO1 FB
TGFB1	EGFR	COL8A1 FB	FMO2 FB
TGFB1	EGFR	COL8A1 FB	SFRP2 FB
TGFB1	EGFR	COL8A1 FB	TNN FB
TGFB1	EGFR	FMO1 FB	CCL19 FB
TGFB1	EGFR	FMO1 FB	CLDN1 FB
TGFB1	EGFR	FMO1 FB	FMO1 FB
TGFB1	EGFR	FMO1 FB	FMO2 FB
TGFB1	EGFR	FMO1 FB	SFRP2 FB
TGFB1	EGFR	FMO2 FB	FMO1 FB
TGFB1	EGFR	FMO2 FB	SFRP2 FB
TGFB1	EGFR	SFRP2 FB	FMO1 FB
TGFB1	EGFR	TNN FB	FMO1 FB
TGFB1	TGFBR2	COL8A1 FB	CCL19 FB
TGFB1	TGFBR2	COL8A1 FB	CLDN1 FB
TGFB1	TGFBR2	COL8A1 FB	COL8A1 FB
TGFB1	TGFBR2	COL8A1 FB	EC2
TGFB1	TGFBR2	COL8A1 FB	EC6
TGFB1	TGFBR2	COL8A1 FB	FMO1 FB
TGFB1	TGFBR2	COL8A1 FB	SFRP2 FB
TGFB1	TGFBR2	COL8A1 FB	TNN FB
TGFB1	TGFBR2	FMO1 FB	COL8A1 FB
TGFB1	TGFBR2	FMO2 FB	COL8A1 FB
TGFB1	TGFBR2	SFRP2 FB	COL8A1 FB
TGFB1	TGFBR2	TNN FB	COL8A1 FB
TGFB1	TGFBR3	CCL19 FB	COL8A1 FB
TGFB1	TGFBR3	CCL19 FB	EC4
TGFB1	TGFBR3	CCL19 FB	FMO1 FB
TGFB1	TGFBR3	COL8A1 FB	CCL19 FB
TGFB1	TGFBR3	COL8A1 FB	CLDN1 FB
TGFB1	TGFBR3	COL8A1 FB	COL8A1 FB
TGFB1	TGFBR3	COL8A1 FB	EC1
TGFB1	TGFBR3	COL8A1 FB	EC2
TGFB1	TGFBR3	COL8A1 FB	EC3
TGFB1	TGFBR3	COL8A1 FB	EC4
TGFB1	TGFBR3	COL8A1 FB	EC5
TGFB1	TGFBR3	COL8A1 FB	EC6
TGFB1	TGFBR3	COL8A1 FB	FMO1 FB
TGFB1	TGFBR3	COL8A1 FB	FMO2 FB
TGFB1	TGFBR3	COL8A1 FB	SFRP2 FB
TGFB1	TGFBR3	COL8A1 FB	TNN FB
TGFB1	TGFBR3	FMO1 FB	COL8A1 FB
TGFB1	TGFBR3	FMO1 FB	EC2
TGFB1	TGFBR3	FMO1 FB	EC3
TGFB1	TGFBR3	FMO1 FB	EC4
TGFB1	TGFBR3	FMO1 FB	EC5
TGFB1	TGFBR3	FMO1 FB	FMO1 FB
TGFB1	TGFBR3	FMO1 FB	FMO2 FB
TGFB1	TGFBR3	FMO1 FB	SFRP2 FB
TGFB1	TGFBR3	FMO1 FB	TNN FB
TGFB1	TGFBR3	FMO2 FB	COL8A1 FB
TGFB1	TGFBR3	FMO2 FB	EC2
TGFB1	TGFBR3	FMO2 FB	EC4
TGFB1	TGFBR3	FMO2 FB	FMO1 FB
TGFB1	TGFBR3	FMO2 FB	SFRP2 FB
TGFB1	TGFBR3	SFRP2 FB	COL8A1 FB
TGFB1	TGFBR3	SFRP2 FB	EC2
TGFB1	TGFBR3	SFRP2 FB	EC4
TGFB1	TGFBR3	SFRP2 FB	FMO1 FB
TGFB1	TGFBR3	TNN FB	COL8A1 FB
TGFB1	TGFBR3	TNN FB	EC2
TGFB1	TGFBR3	TNN FB	EC4
TGFB1	TGFBR3	TNN FB	FMO1 FB
TGFB1	TGFBR3	TNN FB	SFRP2 FB
TGFB3	TGFBR2	CCL19 FB	CCL19 FB
TGFB3	TGFBR2	CCL19 FB	CLDN1 FB
TGFB3	TGFBR2	CCL19 FB	COL8A1 FB
TGFB3	TGFBR2	CCL19 FB	EC2
TGFB3	TGFBR2	CCL19 FB	EC6
TGFB3	TGFBR2	CCL19 FB	FMO1 FB
TGFB3	TGFBR2	CCL19 FB	SFRP2 FB
TGFB3	TGFBR2	COL8A1 FB	CCL19 FB
TGFB3	TGFBR2	COL8A1 FB	CLDN1 FB
TGFB3	TGFBR2	COL8A1 FB	COL8A1 FB
TGFB3	TGFBR2	COL8A1 FB	EC2
TGFB3	TGFBR2	COL8A1 FB	EC6
TGFB3	TGFBR2	COL8A1 FB	FMO1 FB
TGFB3	TGFBR2	COL8A1 FB	SFRP2 FB
TGFB3	TGFBR2	COL8A1 FB	TNN FB
TGFB3	TGFBR2	FMO1 FB	CCL19 FB
TGFB3	TGFBR2	FMO1 FB	CLDN1 FB
TGFB3	TGFBR2	FMO1 FB	COL8A1 FB
TGFB3	TGFBR2	FMO1 FB	EC2
TGFB3	TGFBR2	FMO1 FB	EC6
TGFB3	TGFBR2	FMO1 FB	FMO1 FB
TGFB3	TGFBR2	FMO1 FB	SFRP2 FB
TGFB3	TGFBR2	FMO1 FB	TNN FB
TGFB3	TGFBR2	FMO2 FB	CLDN1 FB
TGFB3	TGFBR2	FMO2 FB	COL8A1 FB
TGFB3	TGFBR2	FMO2 FB	EC2
TGFB3	TGFBR2	FMO2 FB	EC6
TGFB3	TGFBR2	FMO2 FB	FMO1 FB
TGFB3	TGFBR2	SFRP2 FB	CLDN1 FB
TGFB3	TGFBR2	SFRP2 FB	COL8A1 FB
TGFB3	TGFBR2	SFRP2 FB	EC2
TGFB3	TGFBR2	SFRP2 FB	EC6
TGFB3	TGFBR2	SFRP2 FB	FMO1 FB
TGFB3	TGFBR2	TNN FB	CLDN1 FB
TGFB3	TGFBR2	TNN FB	COL8A1 FB
TGFB3	TGFBR2	TNN FB	EC2
TGFB3	TGFBR2	TNN FB	EC6
TGFB3	TGFBR2	TNN FB	FMO1 FB
TGFB3	TGFBR3	CCL19 FB	COL8A1 FB
TGFB3	TGFBR3	CCL19 FB	EC2
TGFB3	TGFBR3	CCL19 FB	EC4
TGFB3	TGFBR3	CCL19 FB	FMO1 FB
TGFB3	TGFBR3	CCL19 FB	SFRP2 FB
TGFB3	TGFBR3	COL8A1 FB	CCL19 FB
TGFB3	TGFBR3	COL8A1 FB	CLDN1 FB
TGFB3	TGFBR3	COL8A1 FB	COL8A1 FB
TGFB3	TGFBR3	COL8A1 FB	EC1
TGFB3	TGFBR3	COL8A1 FB	EC2
TGFB3	TGFBR3	COL8A1 FB	EC3
TGFB3	TGFBR3	COL8A1 FB	EC4
TGFB3	TGFBR3	COL8A1 FB	EC5
TGFB3	TGFBR3	COL8A1 FB	EC6
TGFB3	TGFBR3	COL8A1 FB	FMO1 FB
TGFB3	TGFBR3	COL8A1 FB	FMO2 FB
TGFB3	TGFBR3	COL8A1 FB	SFRP2 FB
TGFB3	TGFBR3	COL8A1 FB	TNN FB
TGFB3	TGFBR3	FMO1 FB	CCL19 FB
TGFB3	TGFBR3	FMO1 FB	CLDN1 FB
TGFB3	TGFBR3	FMO1 FB	COL8A1 FB
TGFB3	TGFBR3	FMO1 FB	EC1
TGFB3	TGFBR3	FMO1 FB	EC2
TGFB3	TGFBR3	FMO1 FB	EC3
TGFB3	TGFBR3	FMO1 FB	EC4
TGFB3	TGFBR3	FMO1 FB	EC5
TGFB3	TGFBR3	FMO1 FB	EC6
TGFB3	TGFBR3	FMO1 FB	FMO1 FB
TGFB3	TGFBR3	FMO1 FB	FMO2 FB
TGFB3	TGFBR3	FMO1 FB	SFRP2 FB
TGFB3	TGFBR3	FMO1 FB	TNN FB
TGFB3	TGFBR3	FMO2 FB	COL8A1 FB
TGFB3	TGFBR3	FMO2 FB	EC2
TGFB3	TGFBR3	FMO2 FB	EC4
TGFB3	TGFBR3	FMO2 FB	FMO1 FB
TGFB3	TGFBR3	FMO2 FB	SFRP2 FB
TGFB3	TGFBR3	SFRP2 FB	COL8A1 FB
TGFB3	TGFBR3	SFRP2 FB	EC2
TGFB3	TGFBR3	SFRP2 FB	EC4
TGFB3	TGFBR3	SFRP2 FB	FMO1 FB
TGFB3	TGFBR3	SFRP2 FB	SFRP2 FB
TGFB3	TGFBR3	TNN FB	COL8A1 FB
TGFB3	TGFBR3	TNN FB	EC2
TGFB3	TGFBR3	TNN FB	EC4
TGFB3	TGFBR3	TNN FB	FMO1 FB
TGFB3	TGFBR3	TNN FB	SFRP2 FB
TNFSF12	TNFRSF12A	EC0	CLDN1 FB
TNFSF12	TNFRSF12A	EC0	COL8A1 FB
TNFSF12	TNFRSF12A	EC0	EC3
TNFSF12	TNFRSF12A	EC0	SFRP2 FB
TNFSF12	TNFRSF12A	EC1	CLDN1 FB
TNFSF12	TNFRSF12A	EC1	COL8A1 FB
TNFSF12	TNFRSF12A	EC1	EC0
TNFSF12	TNFRSF12A	EC1	EC2
TNFSF12	TNFRSF12A	EC1	EC3
TNFSF12	TNFRSF12A	EC1	FMO2 FB
TNFSF12	TNFRSF12A	EC1	SFRP2 FB
TNFSF12	TNFRSF12A	EC2	CLDN1 FB
TNFSF12	TNFRSF12A	EC2	COL8A1 FB
TNFSF12	TNFRSF12A	EC2	EC0
TNFSF12	TNFRSF12A	EC2	EC2
TNFSF12	TNFRSF12A	EC2	EC3
TNFSF12	TNFRSF12A	EC2	FMO2 FB
TNFSF12	TNFRSF12A	EC2	SFRP2 FB
TNFSF12	TNFRSF12A	EC3	COL8A1 FB
TNFSF12	TNFRSF12A	EC4	COL8A1 FB
TNFSF12	TNFRSF12A	EC5	COL8A1 FB
TNFSF12	TNFRSF12A	EC6	COL8A1 FB
TNFSF12	TNFRSF12A	EC6	SFRP2 FB
TNFSF12	TNFRSF25	EC0	EC1
TNFSF12	TNFRSF25	EC0	EC2
TNFSF12	TNFRSF25	EC0	EC6
TNFSF12	TNFRSF25	EC1	EC1
TNFSF12	TNFRSF25	EC1	EC2
TNFSF12	TNFRSF25	EC1	EC6
TNFSF12	TNFRSF25	EC2	EC1
TNFSF12	TNFRSF25	EC2	EC2
TNFSF12	TNFRSF25	EC2	EC6
TNFSF12	TNFRSF25	EC3	EC1
TNFSF12	TNFRSF25	EC4	EC1
TNFSF12	TNFRSF25	EC5	EC1
TNFSF4	TNFRSF4	COL8A1 FB	EC0
TNFSF4	TNFRSF4	COL8A1 FB	EC1
TNFSF4	TNFRSF4	COL8A1 FB	EC2
TNFSF4	TNFRSF4	COL8A1 FB	EC6
TNFSF9	HLA-DPA1	COL8A1 FB	EC0
TNFSF9	HLA-DPA1	COL8A1 FB	EC1
TNFSF9	HLA-DPA1	COL8A1 FB	EC2
TNFSF9	HLA-DPA1	COL8A1 FB	EC3
TNFSF9	HLA-DPA1	COL8A1 FB	EC4
TNFSF9	HLA-DPA1	COL8A1 FB	EC5
TNFSF9	PVR	COL8A1 FB	COL8A1 FB
TNFSF9	PVR	COL8A1 FB	EC2
TNFSF9	PVR	COL8A1 FB	EC3
VEGFA	EPHB2	EC2	COL8A1 FB
VEGFA	FLT1	EC2	EC0
VEGFA	FLT1	EC2	EC1
VEGFA	FLT1	EC2	EC2
VEGFA	FLT1	EC2	EC3
VEGFA	FLT1	EC2	EC4
VEGFA	FLT1	EC2	EC5
VEGFA	KDR	EC2	EC0
VEGFA	KDR	EC2	EC1
VEGFA	KDR	EC2	EC2
VEGFA	KDR	EC2	EC3
VEGFA	KDR	EC2	EC4
VEGFA	KDR	EC2	EC5
VEGFA	KDR	EC2	EC6
VEGFA	NRP1	EC2	CCL19 FB
VEGFA	NRP1	EC2	EC0
VEGFA	NRP1	EC2	EC1
VEGFA	NRP1	EC2	EC2
VEGFA	NRP1	EC2	EC3
VEGFA	NRP1	EC2	EC4
VEGFA	NRP1	EC2	EC5
VEGFA	NRP1	EC2	FMO1 FB
VEGFA	NRP1	EC2	FMO2 FB
VEGFA	NRP2	EC2	CLDN1 FB
VEGFA	NRP2	EC2	COL8A1 FB
VEGFA	NRP2	EC2	EC1
VEGFA	NRP2	EC2	EC2
VEGFA	NRP2	EC2	EC3
VEGFA	NRP2	EC2	EC4
VEGFA	NRP2	EC2	EC5
VEGFA	NRP2	EC2	EC6
VEGFA	NRP2	EC2	TNN FB
VEGFB	ADRB2	CCL19 FB	EC2
VEGFB	ADRB2	CCL19 FB	EC4
VEGFB	ADRB2	CLDN1 FB	EC2
VEGFB	ADRB2	CLDN1 FB	EC4
VEGFB	ADRB2	COL8A1 FB	EC0
VEGFB	ADRB2	COL8A1 FB	EC1
VEGFB	ADRB2	COL8A1 FB	EC2
VEGFB	ADRB2	COL8A1 FB	EC3
VEGFB	ADRB2	COL8A1 FB	EC4
VEGFB	ADRB2	FMO1 FB	EC0
VEGFB	ADRB2	FMO1 FB	EC1
VEGFB	ADRB2	FMO1 FB	EC2
VEGFB	ADRB2	FMO1 FB	EC3
VEGFB	ADRB2	FMO1 FB	EC4
VEGFB	ADRB2	FMO2 FB	EC0
VEGFB	ADRB2	FMO2 FB	EC2
VEGFB	ADRB2	FMO2 FB	EC4
VEGFB	ADRB2	SFRP2 FB	EC0
VEGFB	ADRB2	SFRP2 FB	EC2
VEGFB	ADRB2	SFRP2 FB	EC4
VEGFB	ADRB2	TNN FB	EC2
VEGFB	ADRB2	TNN FB	EC4
VEGFB	FLT1	CCL19 FB	EC2
VEGFB	FLT1	CCL19 FB	EC4
VEGFB	FLT1	CLDN1 FB	EC2
VEGFB	FLT1	CLDN1 FB	EC4
VEGFB	FLT1	COL8A1 FB	EC0
VEGFB	FLT1	COL8A1 FB	EC1
VEGFB	FLT1	COL8A1 FB	EC2
VEGFB	FLT1	COL8A1 FB	EC3
VEGFB	FLT1	COL8A1 FB	EC4
VEGFB	FLT1	COL8A1 FB	EC5
VEGFB	FLT1	FMO1 FB	EC0
VEGFB	FLT1	FMO1 FB	EC1
VEGFB	FLT1	FMO1 FB	EC2
VEGFB	FLT1	FMO1 FB	EC3
VEGFB	FLT1	FMO1 FB	EC4
VEGFB	FLT1	FMO1 FB	EC5
VEGFB	FLT1	FMO2 FB	EC2
VEGFB	FLT1	FMO2 FB	EC4
VEGFB	FLT1	SFRP2 FB	EC2
VEGFB	FLT1	SFRP2 FB	EC4
VEGFB	FLT1	TNN FB	EC2
VEGFB	FLT1	TNN FB	EC4
VEGFB	NRP1	CCL19 FB	COL8A1 FB
VEGFB	NRP1	CCL19 FB	EC2
VEGFB	NRP1	CCL19 FB	EC4
VEGFB	NRP1	CCL19 FB	FMO1 FB
VEGFB	NRP1	CLDN1 FB	COL8A1 FB
VEGFB	NRP1	CLDN1 FB	EC2
VEGFB	NRP1	CLDN1 FB	EC4
VEGFB	NRP1	CLDN1 FB	FMO1 FB
VEGFB	NRP1	COL8A1 FB	CCL19 FB
VEGFB	NRP1	COL8A1 FB	CLDN1 FB
VEGFB	NRP1	COL8A1 FB	COL8A1 FB
VEGFB	NRP1	COL8A1 FB	EC0
VEGFB	NRP1	COL8A1 FB	EC1
VEGFB	NRP1	COL8A1 FB	EC2
VEGFB	NRP1	COL8A1 FB	EC3
VEGFB	NRP1	COL8A1 FB	EC4
VEGFB	NRP1	COL8A1 FB	EC5
VEGFB	NRP1	COL8A1 FB	FMO1 FB
VEGFB	NRP1	COL8A1 FB	FMO2 FB
VEGFB	NRP1	COL8A1 FB	SFRP2 FB
VEGFB	NRP1	COL8A1 FB	TNN FB
VEGFB	NRP1	FMO1 FB	CCL19 FB
VEGFB	NRP1	FMO1 FB	CLDN1 FB
VEGFB	NRP1	FMO1 FB	COL8A1 FB
VEGFB	NRP1	FMO1 FB	EC0
VEGFB	NRP1	FMO1 FB	EC1
VEGFB	NRP1	FMO1 FB	EC2
VEGFB	NRP1	FMO1 FB	EC3
VEGFB	NRP1	FMO1 FB	EC4
VEGFB	NRP1	FMO1 FB	EC5
VEGFB	NRP1	FMO1 FB	FMO1 FB
VEGFB	NRP1	FMO1 FB	FMO2 FB
VEGFB	NRP1	FMO1 FB	SFRP2 FB
VEGFB	NRP1	FMO1 FB	TNN FB
VEGFB	NRP1	FMO2 FB	CLDN1 FB
VEGFB	NRP1	FMO2 FB	COL8A1 FB
VEGFB	NRP1	FMO2 FB	EC2
VEGFB	NRP1	FMO2 FB	EC4
VEGFB	NRP1	FMO2 FB	FMO1 FB
VEGFB	NRP1	SFRP2 FB	CLDN1 FB
VEGFB	NRP1	SFRP2 FB	COL8A1 FB
VEGFB	NRP1	SFRP2 FB	EC2
VEGFB	NRP1	SFRP2 FB	EC4
VEGFB	NRP1	SFRP2 FB	FMO1 FB
VEGFB	NRP1	SFRP2 FB	FMO2 FB
VEGFB	NRP1	SFRP2 FB	SFRP2 FB
VEGFB	NRP1	SFRP2 FB	TNN FB
VEGFB	NRP1	TNN FB	EC2
VEGFB	NRP1	TNN FB	EC4
VEGFB	NRP1	TNN FB	FMO1 FB
WNT2	FZD1	COL8A1 FB	CCL19 FB
WNT2	FZD1	COL8A1 FB	CLDN1 FB
WNT2	FZD1	COL8A1 FB	COL8A1 FB
WNT2	FZD1	COL8A1 FB	EC2
WNT2	FZD1	COL8A1 FB	FMO1 FB
WNT2	FZD1	COL8A1 FB	FMO2 FB
WNT2	FZD1	COL8A1 FB	SFRP2 FB
WNT2	FZD1	COL8A1 FB	TNN FB
WNT2	FZD1	FMO2 FB	CLDN1 FB
WNT2	FZD1	FMO2 FB	COL8A1 FB
WNT2	FZD1	FMO2 FB	EC2
WNT2	FZD1	FMO2 FB	FMO1 FB
WNT4	NOTCH1	COL8A1 FB	EC0
WNT4	NOTCH1	COL8A1 FB	EC1
WNT4	NOTCH1	COL8A1 FB	EC2
WNT4	NOTCH1	COL8A1 FB	EC3
WNT4	NOTCH1	COL8A1 FB	EC4
WNT4	NOTCH1	COL8A1 FB	EC5
WNT4	NOTCH1	COL8A1 FB	EC6
WNT4	SMO	COL8A1 FB	COL8A1 FB
