# Supplementary material for: Systems-based identification of the Hippo pathway for promoting fibrotic mesenchymal differentiation in systemic sclerosis
Source: Nat Commun. 2024 Jan 3;15:210. doi: 10.1038/s41467-023-44645-6 (PMC10764940; doi:10.1038/s41467-023-44645-6)
Supplement: Supplementary file 4 — Supplementary Data 1–7 [file 41467_2023_44645_MOESM4_ESM.zip › Supplementary_Data/Supplementary_Data1.xlsx]

## Sheet: Sheet1
Ethnicity	White race	Age	Disease duration	mRSS	FVC	DLCO	MMF/Myfortic	Methotrexate	Prednisone	Gender
Hispanic or Latino	0	41-50	4	22	93	67	0	0	0	female
Non-Hispanic or Non-Latino	0	61-70	0	25	98	100	1	0	0	female
Non-Hispanic or Non-Latino	1	61-70	0	18	103	105	1	0	0	female
Non-Hispanic or Non-Latino	1	61-70	0	17	106	121	1	0	0	female
Non-Hispanic or Non-Latino	0	41-50	1	22	53	51	1	0	0	female
Non-Hispanic or Non-Latino	0	61-70	6	2	92	72	0	0	0	female
Non-Hispanic or Non-Latino	0	31-40	3	5	104	.	0	0	0	male
Non-Hispanic or Non-Latino	1	51-60	0.733744	28	106	113	1	0	0	female
Non-Hispanic or Non-Latino	1	61-70	0.752909	32	90	103	1	0	1	female
Non-Hispanic or Non-Latino	1	41-50	1.35797	12	111	98	1	0	0	male
Non-Hispanic or Non-Latino	1	41-50	1.05133	11	97	83	0	0	0	female
Non-Hispanic or Non-Latino	1	21-30	3.79192	16	86	76	1	1	0	female
Non-Hispanic or Non-Latino	1	51-60	2.94867	16	82	80	1	1	0	female
Non-Hispanic or Non-Latino	1	41-50	2.16016	24	74	77	1	0	1	female
Non-Hispanic or Non-Latino	1	41-50	3.0527	19	101	123	1	0	0	male
Non-Hispanic or Non-Latino	1	31-40	2.76797	34	109	107	1	0	0	female
Non-Hispanic or Non-Latino	1	51-60	1.02122	21	70	72	1	0	0	male
Non-Hispanic or Non-Latino	1	71-80	2.84463	18	98	78	1	0	1	female
Non-Hispanic or Non-Latino	0	61-70	1.59617	25	55	77	0	0	1	male
Non-Hispanic or Non-Latino	1	61-70	3.68789	30	91	77	1	0	1	female
Non-Hispanic or Non-Latino	1	31-40	3.69336	40	65	44	1	0	0	female
Non-Hispanic or Non-Latino	1	51-60	0.290212	23	91	76	1	0	0	male
