# Supplementary material for: Systems-based identification of the Hippo pathway for promoting fibrotic mesenchymal differentiation in systemic sclerosis
Source: Nat Commun. 2024 Jan 3;15:210. doi: 10.1038/s41467-023-44645-6 (PMC10764940; doi:10.1038/s41467-023-44645-6)
Supplement: Supplementary file 4 — Supplementary Data 1–7 [file 41467_2023_44645_MOESM4_ESM.zip › Supplementary_Data/Supplementary_Data3.xlsx]

## Sheet: Sheet1
TGFB targets	IL4 targets
CXCL10	GBP4
GBP1P1	CXCL10
IFIT2	GBP1P1
CMPK2	CCL8
IFIT3	IFIT2
APOL1	APOL3
ICAM1	IFIT3
C5orf56	RTP4
AC083837.2	ICAM1
STX11	GBP1
XAF1	C5orf56
IL15	AC083837.2
IL15RA	APOL2
MX1	BATF3
IFIH1	OAS2
OAS1	ACSL5
PARP14	IFIH1
DDX60	OAS1
OASL	IL4I1
TAP1	SOCS1
DDX58	OASL
CD274	DDX58
HELZ2	HELZ2
DDX60L	SOD2
MX2	CXCL2
RNF19B	IL32
CD38	RIPK2
SOD2	CCL5
CXCL2	IL6
SLC25A28	SERPINB4
IRF7	TNFAIP8
IL32	MAP3K8
GPR68	C3
RIPK2	ARNTL2
CCL5	NIPAL4
STAT5A	TNFAIP2
BCL2A1	NFKBIA
PARP12	EGLN3
RND1	PIM1
IL6	NKX3-1
HLA-F	IL1B
TNFAIP8	TNFAIP3
C3	BIRC3
HCK	NFKBIZ
NIPAL4	NFKB2
JUNB	TRPA1
PDPN	TNFAIP6
TNFAIP2	KRT16
SAA1	FKBP5
NFKBIA	NR4A2
NKX3-1	CD83
IL1B	SLC39A8
TNFAIP3	BATF2
SERPINB2	C1QTNF1
BIRC3	RELB
NFKBIZ	TRAF1
NFKB2	CHST15
LIF	TNC
TRPA1	DUSP6
TNFAIP6	LRRC8C
IL11	IL24
ZFPM2	TRIB1
NR4A2	NFKBIE
CD83	ATF3
TLR3	LINC01940
CAVIN4	AC098847.1
TNIP1	TGM1
BATF2	CCL13
RRAD	LINC01539
SP6	RGS2
RELB	SLC7A2
TRAF1	ZC3H12A
P2RY6	AP001476.1
NR4A1	NLRP10
DCLK3	GUCY1B1
MYO10	OLFML2A
ANGPTL4	VCAM1
NFKBIE	CISH
ATF3	GUCY1A1
EDARADD	COL17A1
MMP12	GPR37L1
ADAMTS4	PRKAR2B
BHLHE40-AS1	CCL2
RCSD1	CCL7
OGFR	RFLNA
LINC01539	ST8SIA1
MSC	CCL26
ZC3H12A	CCL11
LGALS9	SLCO2A1
SLC22A3	SLC25A25
VCAM1	PHACTR1
TNF	CSF1
CTSS	RASSF5
PREX1	SAMD3
CFAP45	KCNK3
POU2F2	SECTM1
GFPT2	SMOX
CCL2	CXCL3
CCL7	MYB
RFLNA	AC073335.2
CCL11	MYRIP
MED12L	C15orf48
AC022509.2	ADAP1
LIPG	ELF3
ZNF710	TCIM
PTHLH	CHI3L2
CARD6	MEOX1
PHACTR1	NIPAL1
CSF1	MSX1
NGFR	RASD1
SYT12	KCNJ12
HBEGF	CYP7B1
BDKRB1	MAOA
KCTD11	GPR84
KDR	TGM2
STRA6	SLC39A14
SLC12A7	CX3CL1
SMOX	EDNRA
FAM167A	RSPO3
CXCL3	CYTIP
MCC	MFSD2A
SLAMF8	CXCL1
ADAMTS9	CXCL6
RGS16	CXCL8
RIPOR3	NDP
C15orf48	AC103923.1
IL18BP	ANK1
TCIM	EREG
SERPINA1	FGL2
CHI3L2	CCL20
PKP1
MEOX1
GRIP2
TMEM51
ANO1
ESM1
RASD1
AC003092.1
NPTX1
NKD1
TGFA
CD82
CLDN4
RASL11B
COL22A1
TFPI2
CYP7B1
TRIM36
CLDN1
L1TD1
IL33
SLC39A14
PTGS2
AMPD3
ITGB3
CX3CL1
SLC2A6
RSPO3
NPAS2
MFSD2A
CXCL1
CD70
ENC1
CACNA1G
IRAK2
LRIG1
G0S2
ADAMTS14
CXCL6
CXCL8
HAS1
IER3
EGR2
EREG
CSF2
