# Supplementary material for: Systems-based identification of the Hippo pathway for promoting fibrotic mesenchymal differentiation in systemic sclerosis
Source: Nat Commun. 2024 Jan 3;15:210. doi: 10.1038/s41467-023-44645-6 (PMC10764940; doi:10.1038/s41467-023-44645-6)
Supplement: Supplementary file 4 — Supplementary Data 1–7 [file 41467_2023_44645_MOESM4_ESM.zip › Supplementary_Data/Supplementary_Data2.xlsx]

## Sheet: Cell type markers
	p_val	avg_logFC	pct.1	pct.2	p_val_adj	cluster	gene
KRT14	0	4.34879	0.676	0.139	0	Keratinocyte	KRT14
KRT1	0	4.05271	0.736	0.113	0	Keratinocyte	KRT1
DMKN	0	3.88832	0.895	0.124	0	Keratinocyte	DMKN
KRT10	0	3.85011	0.943	0.661	0	Keratinocyte	KRT10
KRTDAP	0	3.69428	0.707	0.072	0	Keratinocyte	KRTDAP
SFN	0	3.58607	0.992	0.114	0	Keratinocyte	SFN
KRT5	0	3.48849	0.631	0.054	0	Keratinocyte	KRT5
KRT2	0	3.4492	0.535	0.059	0	Keratinocyte	KRT2
LGALS7B	0	3.35982	0.952	0.037	0	Keratinocyte	LGALS7B
PERP	0	3.18571	0.995	0.3	0	Keratinocyte	PERP
DSP	0	3.0708	0.959	0.065	0	Keratinocyte	DSP
LY6D	0	2.91725	0.899	0.032	0	Keratinocyte	LY6D
CALML5	0	2.90716	0.505	0.039	0	Keratinocyte	CALML5
SBSN	0	2.54561	0.625	0.034	0	Keratinocyte	SBSN
S100A14	0	2.49811	0.941	0.038	0	Keratinocyte	S100A14
S100A2	0	2.49033	0.534	0.053	0	Keratinocyte	S100A2
KRT17	0	2.29278	0.415	0.037	0	Keratinocyte	KRT17
KRT15	0	2.27619	0.359	0.029	0	Keratinocyte	KRT15
HOPX	0	2.26513	0.896	0.121	0	Keratinocyte	HOPX
LYPD3	0	2.23049	0.751	0.06	0	Keratinocyte	LYPD3
TACSTD2	0	2.21406	0.911	0.069	0	Keratinocyte	TACSTD2
DSG1	0	2.20134	0.827	0.008	0	Keratinocyte	DSG1
AQP3	0	2.20075	0.926	0.075	0	Keratinocyte	AQP3
DSC3	0	2.11153	0.918	0.013	0	Keratinocyte	DSC3
LGALS7	0	2.05044	0.612	0.008	0	Keratinocyte	LGALS7
SLURP1	0	2.0043	0.186	0.008	0	Keratinocyte	SLURP1
SPINK5	0	1.96998	0.505	0.013	0	Keratinocyte	SPINK5
NRARP	0	1.91365	0.733	0.057	0	Keratinocyte	NRARP
PKP1	0	1.86219	0.81	0.019	0	Keratinocyte	PKP1
CCL27	0	1.84039	0.757	0.013	0	Keratinocyte	CCL27
FXYD3	0	1.76913	0.939	0.056	0	Keratinocyte	FXYD3
CST6	0	1.74769	0.103	0.007	0	Keratinocyte	CST6
JUP	0	1.65321	0.857	0.104	0	Keratinocyte	JUP
CSTA	0	1.6499	0.719	0.058	0	Keratinocyte	CSTA
SERPINB5	0	1.64384	0.824	0.014	0	Keratinocyte	SERPINB5
COL17A1	0	1.60482	0.389	0.012	0	Keratinocyte	COL17A1
FABP5	0	1.592	0.571	0.257	0	Keratinocyte	FABP5
TRIM29	0	1.58797	0.845	0.017	0	Keratinocyte	TRIM29
PHLDA2	0	1.58773	0.772	0.177	0	Keratinocyte	PHLDA2
KLF5	0	1.5536	0.881	0.094	0	Keratinocyte	KLF5
CALML3	0	1.53869	0.582	0.007	0	Keratinocyte	CALML3
S100A7	0	1.53126	0.132	0.011	0	Keratinocyte	S100A7
RHOV	0	1.51478	0.72	0.013	0	Keratinocyte	RHOV
DAPL1	0	1.46125	0.834	0.024	0	Keratinocyte	DAPL1
CLDN1	0	1.44776	0.746	0.033	0	Keratinocyte	CLDN1
TMEM45A	0	1.42596	0.681	0.207	0	Keratinocyte	TMEM45A
S100A8	0	1.41845	0.182	0.019	0	Keratinocyte	S100A8
C19orf33	0	1.40982	0.808	0.027	0	Keratinocyte	C19orf33
DSC1	0	1.39801	0.526	0.003	0	Keratinocyte	DSC1
KRT16	0	1.38447	0.301	0.012	0	Keratinocyte	KRT16
S100A9	0	1.346	0.179	0.026	0	Keratinocyte	S100A9
SERPINB2	0	1.34406	0.484	0.022	0	Keratinocyte	SERPINB2
DEGS1	0	1.30825	0.914	0.368	0	Keratinocyte	DEGS1
SPINT2	0	1.30181	0.886	0.064	0	Keratinocyte	SPINT2
CLDN4	0	1.26772	0.543	0.021	0	Keratinocyte	CLDN4
KLK11	0	1.25848	0.709	0.009	0	Keratinocyte	KLK11
SYT8	0	1.25317	0.419	0.004	0	Keratinocyte	SYT8
CTNNBIP1	0	1.25214	0.751	0.147	0	Keratinocyte	CTNNBIP1
SDC1	0	1.24372	0.705	0.043	0	Keratinocyte	SDC1
DEFB1	0	1.24198	0.646	0.012	0	Keratinocyte	DEFB1
HES1	0	1.2368	0.82	0.404	0	Keratinocyte	HES1
KRT6A	0	1.23436	0.163	0.009	0	Keratinocyte	KRT6A
TUBB4B	0	1.23171	0.951	0.564	0	Keratinocyte	TUBB4B
FGFBP1	0	1.21706	0.537	0.008	0	Keratinocyte	FGFBP1
RAB25	0	1.19985	0.696	0.009	0	Keratinocyte	RAB25
S100A16	0	1.1993	0.907	0.355	0	Keratinocyte	S100A16
TUBA4A	0	1.19304	0.805	0.109	0	Keratinocyte	TUBA4A
IMPA2	0	1.1775	0.8	0.07	0	Keratinocyte	IMPA2
RPLP1	0	1.17352	0.999	0.992	0	Keratinocyte	RPLP1
PKP3	0	1.14318	0.762	0.008	0	Keratinocyte	PKP3
PMAIP1	0	1.12095	0.722	0.122	0	Keratinocyte	PMAIP1
OVOL1	0	1.10156	0.596	0.007	0	Keratinocyte	OVOL1
CXADR	0	1.09742	0.754	0.01	0	Keratinocyte	CXADR
IRF6	0	1.09094	0.712	0.01	0	Keratinocyte	IRF6
SCEL	0	1.08897	0.37	0.004	0	Keratinocyte	SCEL
TINCR	0	1.05508	0.694	0.01	0	Keratinocyte	TINCR
CASP14	0	1.02345	0.509	0.002	0	Keratinocyte	CASP14
FGFR3	0	1.0196	0.681	0.01	0	Keratinocyte	FGFR3
KCNK7	0	1.00396	0.551	0.006	0	Keratinocyte	KCNK7
MYC	0	0.999273	0.827	0.335	0	Keratinocyte	MYC
CEBPA	0	0.990317	0.63	0.082	0	Keratinocyte	CEBPA
GLTP	0	0.988862	0.665	0.218	0	Keratinocyte	GLTP
SLC38A2	0	0.986825	0.9	0.514	0	Keratinocyte	SLC38A2
CNFN	0	0.976178	0.156	0.026	0	Keratinocyte	CNFN
LGALSL	0	0.96049	0.586	0.123	0	Keratinocyte	LGALSL
AREG	0	0.957651	0.438	0.047	0	Keratinocyte	AREG
SOX15	0	0.956388	0.641	0.057	0	Keratinocyte	SOX15
GATA3	0	0.955594	0.649	0.027	0	Keratinocyte	GATA3
RPS18	0	0.952113	0.999	0.987	0	Keratinocyte	RPS18
BTG2	0	0.950141	0.797	0.372	0	Keratinocyte	BTG2
MT1X	0	0.947195	0.823	0.514	0	Keratinocyte	MT1X
EMP2	0	0.945731	0.793	0.382	0	Keratinocyte	EMP2
MAL2	0	0.945517	0.519	0.007	0	Keratinocyte	MAL2
RPLP0	0	0.941434	0.994	0.904	0	Keratinocyte	RPLP0
TUBA1C	0	0.935064	0.845	0.337	0	Keratinocyte	TUBA1C
GJA1	0	0.933581	0.76	0.32	0	Keratinocyte	GJA1
IL18	0	0.918682	0.692	0.054	0	Keratinocyte	IL18
ZNF750	0	0.91457	0.504	0.004	0	Keratinocyte	ZNF750
ATF3	0	0.913438	0.824	0.393	0	Keratinocyte	ATF3
C1orf68	0	0.911738	0.121	0.004	0	Keratinocyte	C1orf68
SPRR1B	0	0.903804	0.182	0.008	0	Keratinocyte	SPRR1B
SERPINA12	0	0.896504	0.233	0.002	0	Keratinocyte	SERPINA12
TUBB2A	0	0.895067	0.819	0.397	0	Keratinocyte	TUBB2A
LY6G6C	0	0.884499	0.339	0.004	0	Keratinocyte	LY6G6C
PLP2	0	0.883888	0.905	0.425	0	Keratinocyte	PLP2
KLC3	0	0.882849	0.656	0.004	0	Keratinocyte	KLC3
CDHR1	0	0.879272	0.559	0.009	0	Keratinocyte	CDHR1
RPS19	0	0.861583	0.997	0.969	0	Keratinocyte	RPS19
CAPNS2	0	0.85424	0.637	0.005	0	Keratinocyte	CAPNS2
LAD1	0	0.83195	0.609	0.005	0	Keratinocyte	LAD1
SLC2A1	0	0.829629	0.626	0.048	0	Keratinocyte	SLC2A1
SULT2B1	0	0.827763	0.363	0.01	0	Keratinocyte	SULT2B1
EFNA1	0	0.824973	0.663	0.092	0	Keratinocyte	EFNA1
EZR	0	0.822211	0.878	0.268	0	Keratinocyte	EZR
TP63	0	0.818617	0.596	0.006	0	Keratinocyte	TP63
ZC3H12A	0	0.817882	0.651	0.151	0	Keratinocyte	ZC3H12A
SLPI	0	0.817591	0.544	0.085	0	Keratinocyte	SLPI
PLK2	0	0.813495	0.708	0.176	0	Keratinocyte	PLK2
CLTB	0	0.813096	0.905	0.516	0	Keratinocyte	CLTB
RORA	0	0.809299	0.724	0.254	0	Keratinocyte	RORA
DAAM1	0	0.799878	0.73	0.196	0	Keratinocyte	DAAM1
CA12	0	0.799025	0.625	0.039	0	Keratinocyte	CA12
POU3F1	0	0.796451	0.583	0.029	0	Keratinocyte	POU3F1
CLIC3	0	0.794101	0.221	0.065	0	Keratinocyte	CLIC3
AHNAK2	0	0.793644	0.747	0.229	0	Keratinocyte	AHNAK2
POF1B	0	0.790451	0.289	0.004	0	Keratinocyte	POF1B
EPHB6	0	0.787955	0.661	0.127	0	Keratinocyte	EPHB6
RPS6	0	0.786205	0.998	0.965	0	Keratinocyte	RPS6
KLK7	0	0.784037	0.172	0.002	0	Keratinocyte	KLK7
TMEM134	0	0.779587	0.758	0.221	0	Keratinocyte	TMEM134
FBXW7	0	0.776386	0.689	0.161	0	Keratinocyte	FBXW7
SDC4	0	0.775374	0.671	0.144	0	Keratinocyte	SDC4
EEF1B2	0	0.77344	0.981	0.846	0	Keratinocyte	EEF1B2
HBEGF	0	0.765529	0.516	0.082	0	Keratinocyte	HBEGF
NDFIP2	0	0.762413	0.701	0.122	0	Keratinocyte	NDFIP2
RPS8	0	0.760047	0.997	0.974	0	Keratinocyte	RPS8
SERTAD1	0	0.753642	0.804	0.346	0	Keratinocyte	SERTAD1
TXN	0	0.751902	0.972	0.778	0	Keratinocyte	TXN
DHCR24	0	0.746969	0.468	0.054	0	Keratinocyte	DHCR24
DYNLL1	0	0.740828	0.968	0.834	0	Keratinocyte	DYNLL1
ALDH3A2	0	0.736315	0.749	0.226	0	Keratinocyte	ALDH3A2
CLCA2	0	0.731695	0.559	0.003	0	Keratinocyte	CLCA2
NECTIN1	0	0.730995	0.574	0.038	0	Keratinocyte	NECTIN1
ALDH2	0	0.728693	0.764	0.304	0	Keratinocyte	ALDH2
PPP1R14C	0	0.721705	0.566	0.017	0	Keratinocyte	PPP1R14C
TMEM154	0	0.713273	0.528	0.021	0	Keratinocyte	TMEM154
PPP1R14B	0	0.713234	0.859	0.426	0	Keratinocyte	PPP1R14B
PRSS3	0	0.712859	0.502	0.002	0	Keratinocyte	PRSS3
KLF4	0	0.711386	0.883	0.489	0	Keratinocyte	KLF4
TENT5B	0	0.710796	0.526	0.027	0	Keratinocyte	TENT5B
NSG1	0	0.709796	0.648	0.049	0	Keratinocyte	NSG1
ETS2	0	0.702318	0.753	0.26	0	Keratinocyte	ETS2
SYTL1	0	0.699107	0.608	0.025	0	Keratinocyte	SYTL1
CCND1	0	0.693324	0.706	0.304	0	Keratinocyte	CCND1
RPS5	0	0.692646	0.994	0.939	0	Keratinocyte	RPS5
MFSD2A	0	0.69	0.543	0.021	0	Keratinocyte	MFSD2A
RPL18	0	0.687475	0.997	0.965	0	Keratinocyte	RPL18
RPL36	0	0.685986	0.995	0.957	0	Keratinocyte	RPL36
RPS7	0	0.678395	0.994	0.958	0	Keratinocyte	RPS7
ATP1B3	0	0.676903	0.864	0.381	0	Keratinocyte	ATP1B3
RPS12	0	0.67576	0.997	0.984	0	Keratinocyte	RPS12
ADRB2	0	0.67555	0.512	0.09	0	Keratinocyte	ADRB2
RPS3A	0	0.675409	0.996	0.973	0	Keratinocyte	RPS3A
RPL10A	0	0.673478	0.993	0.926	0	Keratinocyte	RPL10A
ERRFI1	0	0.671144	0.481	0.121	0	Keratinocyte	ERRFI1
RPL4	0	0.669758	0.987	0.844	0	Keratinocyte	RPL4
RPS2	0	0.669274	0.997	0.957	0	Keratinocyte	RPS2
GAN	0	0.668072	0.396	0.071	0	Keratinocyte	GAN
TMEM238	0	0.665816	0.528	0.049	0	Keratinocyte	TMEM238
HMGA1	0	0.66299	0.652	0.115	0	Keratinocyte	HMGA1
CHP2	0	0.661638	0.444	0.002	0	Keratinocyte	CHP2
WFDC5	0	0.657904	0.404	0.001	0	Keratinocyte	WFDC5
RPL13	0	0.657478	0.998	0.988	0	Keratinocyte	RPL13
IFFO2	0	0.656422	0.488	0.047	0	Keratinocyte	IFFO2
NECTIN4	0	0.655556	0.428	0.007	0	Keratinocyte	NECTIN4
TECR	0	0.653672	0.787	0.392	0	Keratinocyte	TECR
PLPP2	0	0.647974	0.547	0.022	0	Keratinocyte	PLPP2
SDR16C5	0	0.646226	0.438	0.007	0	Keratinocyte	SDR16C5
FAM213A	0	0.644982	0.621	0.181	0	Keratinocyte	FAM213A
RSRP1	0	0.641776	0.849	0.551	0	Keratinocyte	RSRP1
WNT4	0	0.640811	0.382	0.031	0	Keratinocyte	WNT4
PALMD	0	0.640287	0.652	0.122	0	Keratinocyte	PALMD
HSPB1	0	0.638089	0.976	0.793	0	Keratinocyte	HSPB1
FOSB	0	0.637234	0.873	0.557	0	Keratinocyte	FOSB
CKS2	0	0.634409	0.635	0.184	0	Keratinocyte	CKS2
RPS24	0	0.633837	0.997	0.977	0	Keratinocyte	RPS24
DENND2C	0	0.630389	0.49	0.036	0	Keratinocyte	DENND2C
ABHD5	0	0.627675	0.628	0.184	0	Keratinocyte	ABHD5
RPL8	0	0.627459	0.997	0.971	0	Keratinocyte	RPL8
UBR4	0	0.625989	0.533	0.193	0	Keratinocyte	UBR4
TSTD1	0	0.62532	0.634	0.081	0	Keratinocyte	TSTD1
RND3	0	0.62324	0.789	0.402	0	Keratinocyte	RND3
F2RL1	0	0.62222	0.449	0.004	0	Keratinocyte	F2RL1
RPL7A	0	0.621389	0.996	0.967	0	Keratinocyte	RPL7A
RPL29	0	0.618958	0.996	0.965	0	Keratinocyte	RPL29
HMGCS1	0	0.618517	0.551	0.131	0	Keratinocyte	HMGCS1
DNAJA1	0	0.610875	0.905	0.66	0	Keratinocyte	DNAJA1
PHGDH	0	0.606438	0.593	0.109	0	Keratinocyte	PHGDH
RPL3	0	0.606085	0.997	0.968	0	Keratinocyte	RPL3
GJB3	0	0.606004	0.473	0.004	0	Keratinocyte	GJB3
EPPK1	0	0.605661	0.361	0.007	0	Keratinocyte	EPPK1
KRT77	0	0.60418	0.151	0.002	0	Keratinocyte	KRT77
IL20RB	0	0.60418	0.549	0.063	0	Keratinocyte	IL20RB
EXPH5	0	0.603749	0.538	0.087	0	Keratinocyte	EXPH5
TFAP2C	0	0.603286	0.538	0.063	0	Keratinocyte	TFAP2C
RPL18A	0	0.600312	0.997	0.972	0	Keratinocyte	RPL18A
RPS14	0	0.599654	0.996	0.974	0	Keratinocyte	RPS14
SPINT1	0	0.596591	0.524	0.024	0	Keratinocyte	SPINT1
SLC25A5	0	0.596354	0.896	0.569	0	Keratinocyte	SLC25A5
RPSA	0	0.595453	0.984	0.888	0	Keratinocyte	RPSA
EFNA3	0	0.592058	0.478	0.015	0	Keratinocyte	EFNA3
EGR1	0	0.591719	0.859	0.546	0	Keratinocyte	EGR1
MIB2	0	0.59032	0.611	0.117	0	Keratinocyte	MIB2
VAMP8	0	0.588557	0.789	0.176	0	Keratinocyte	VAMP8
PTPRF	0	0.58683	0.598	0.125	0	Keratinocyte	PTPRF
TMEM54	0	0.585647	0.512	0.099	0	Keratinocyte	TMEM54
DBI	0	0.58406	0.863	0.688	0	Keratinocyte	DBI
APRT	0	0.582122	0.885	0.595	0	Keratinocyte	APRT
RPS3	0	0.581756	0.995	0.969	0	Keratinocyte	RPS3
PDZK1IP1	0	0.581692	0.382	0.012	0	Keratinocyte	PDZK1IP1
CBR1	0	0.581609	0.731	0.279	0	Keratinocyte	CBR1
CA2	0	0.578368	0.442	0.042	0	Keratinocyte	CA2
DSG3	0	0.577744	0.41	0.002	0	Keratinocyte	DSG3
HSPA2	0	0.577477	0.635	0.204	0	Keratinocyte	HSPA2
TMEM79	0	0.577457	0.472	0.02	0	Keratinocyte	TMEM79
KRT80	0	0.576861	0.344	0.003	0	Keratinocyte	KRT80
NFKBIA	0	0.576026	0.946	0.759	0	Keratinocyte	NFKBIA
EPHA2	0	0.575004	0.46	0.064	0	Keratinocyte	EPHA2
BRD2	0	0.573192	0.822	0.488	0	Keratinocyte	BRD2
UBE2S	0	0.572074	0.584	0.292	0	Keratinocyte	UBE2S
PYCARD	0	0.567038	0.711	0.286	0	Keratinocyte	PYCARD
TOB1	0	0.566962	0.694	0.279	0	Keratinocyte	TOB1
RPL35	0	0.566855	0.995	0.954	0	Keratinocyte	RPL35
IVL	0	0.565782	0.199	0.004	0	Keratinocyte	IVL
CDH1	0	0.565262	0.499	0.03	0	Keratinocyte	CDH1
NMU	0	0.562856	0.399	0.002	0	Keratinocyte	NMU
BTG3	0	0.561611	0.693	0.279	0	Keratinocyte	BTG3
EGLN3	0	0.561149	0.483	0.066	0	Keratinocyte	EGLN3
HRAS	0	0.556846	0.691	0.227	0	Keratinocyte	HRAS
TFAP2A	0	0.556088	0.586	0.048	0	Keratinocyte	TFAP2A
TIPARP	0	0.556056	0.654	0.216	0	Keratinocyte	TIPARP
NACA	0	0.555833	0.993	0.951	0	Keratinocyte	NACA
EHF	0	0.554775	0.403	0.01	0	Keratinocyte	EHF
BAZ1A	0	0.554766	0.686	0.258	0	Keratinocyte	BAZ1A
RPL6	0	0.548725	0.994	0.95	0	Keratinocyte	RPL6
PPP1R13L	0	0.545063	0.516	0.044	0	Keratinocyte	PPP1R13L
TMEM40	0	0.544992	0.409	0.002	0	Keratinocyte	TMEM40
RPS4X	0	0.539927	0.997	0.978	0	Keratinocyte	RPS4X
BAG1	0	0.538305	0.796	0.395	0	Keratinocyte	BAG1
C6orf132	0	0.537134	0.479	0.04	0	Keratinocyte	C6orf132
EVPL	0	0.536475	0.399	0.005	0	Keratinocyte	EVPL
FAM83B	0	0.536303	0.42	0.001	0	Keratinocyte	FAM83B
POLR1D	0	0.53401	0.826	0.455	0	Keratinocyte	POLR1D
H2AFX	0	0.533429	0.582	0.19	0	Keratinocyte	H2AFX
TSTA3	0	0.533001	0.625	0.183	0	Keratinocyte	TSTA3
YBX3	0	0.532715	0.943	0.689	0	Keratinocyte	YBX3
PPIA	0	0.531973	0.984	0.885	0	Keratinocyte	PPIA
RPL37A	0	0.527822	0.995	0.926	0	Keratinocyte	RPL37A
DEGS2	0	0.527012	0.327	0.007	0	Keratinocyte	DEGS2
ENSA	0	0.52662	0.81	0.422	0	Keratinocyte	ENSA
RAPGEFL1	0	0.524555	0.439	0.008	0	Keratinocyte	RAPGEFL1
ITPKC	0	0.523491	0.406	0.061	0	Keratinocyte	ITPKC
KLK8	0	0.523365	0.41	0.002	0	Keratinocyte	KLK8
YWHAZ	0	0.521824	0.907	0.637	0	Keratinocyte	YWHAZ
RPS15	0	0.52182	0.997	0.98	0	Keratinocyte	RPS15
RPL23	0	0.518301	0.973	0.846	0	Keratinocyte	RPL23
THEM5	0	0.518028	0.354	0.003	0	Keratinocyte	THEM5
RPL37	0	0.515716	0.994	0.96	0	Keratinocyte	RPL37
GATM	0	0.514141	0.489	0.053	0	Keratinocyte	GATM
IER3	0	0.511265	0.899	0.562	0	Keratinocyte	IER3
RPL9	0	0.511065	0.994	0.959	0	Keratinocyte	RPL9
NIPAL1	0	0.510241	0.343	0.006	0	Keratinocyte	NIPAL1
RPL7	0	0.507457	0.984	0.875	0	Keratinocyte	RPL7
RAB10	0	0.5072	0.714	0.331	0	Keratinocyte	RAB10
PRRG4	0	0.504508	0.463	0.029	0	Keratinocyte	PRRG4
IER2	0	0.50301	0.933	0.749	0	Keratinocyte	IER2
MPZL2	0	0.502374	0.421	0.024	0	Keratinocyte	MPZL2
RPS6KB2	0	0.501575	0.584	0.166	0	Keratinocyte	RPS6KB2
LAMTOR4	0	0.50105	0.859	0.658	0	Keratinocyte	LAMTOR4
SNHG12	0	0.500079	0.488	0.158	0	Keratinocyte	SNHG12
FOSL1	0	0.497671	0.379	0.05	0	Keratinocyte	FOSL1
RPS28	0	0.496372	0.996	0.977	0	Keratinocyte	RPS28
RPS9	0	0.495923	0.996	0.961	0	Keratinocyte	RPS9
MPP7	0	0.495445	0.434	0.027	0	Keratinocyte	MPP7
ALDH3A1	0	0.495168	0.342	0.022	0	Keratinocyte	ALDH3A1
RPL26	0	0.494521	0.996	0.973	0	Keratinocyte	RPL26
HNRNPAB	0	0.492823	0.747	0.369	0	Keratinocyte	HNRNPAB
MAPK13	0	0.489529	0.479	0.047	0	Keratinocyte	MAPK13
RPL27	0	0.487007	0.987	0.916	0	Keratinocyte	RPL27
PPP1R16A	0	0.48551	0.496	0.075	0	Keratinocyte	PPP1R16A
CYB5R1	0	0.484698	0.602	0.203	0	Keratinocyte	CYB5R1
BBC3	0	0.482944	0.5	0.119	0	Keratinocyte	BBC3
NDRG1	0	0.482895	0.704	0.326	0	Keratinocyte	NDRG1
STAP2	0	0.482326	0.454	0.029	0	Keratinocyte	STAP2
FAM162A	0	0.480201	0.733	0.344	0	Keratinocyte	FAM162A
RHOD	0	0.480079	0.422	0.075	0	Keratinocyte	RHOD
CSNK1A1	0	0.475186	0.831	0.511	0	Keratinocyte	CSNK1A1
HEBP2	0	0.473425	0.697	0.379	0	Keratinocyte	HEBP2
SERBP1	0	0.471838	0.891	0.621	0	Keratinocyte	SERBP1
ESRP1	0	0.470039	0.425	0.012	0	Keratinocyte	ESRP1
BTF3	0	0.468587	0.982	0.891	0	Keratinocyte	BTF3
ELOVL4	0	0.468387	0.307	0.033	0	Keratinocyte	ELOVL4
HINT1	0	0.466238	0.957	0.77	0	Keratinocyte	HINT1
NR1D1	0	0.461027	0.475	0.134	0	Keratinocyte	NR1D1
RPS21	0	0.457502	0.983	0.894	0	Keratinocyte	RPS21
SERPINB7	0	0.455821	0.16	0.001	0	Keratinocyte	SERPINB7
TSPO	0	0.45483	0.951	0.754	0	Keratinocyte	TSPO
ACTG1	0	0.45478	0.994	0.939	0	Keratinocyte	ACTG1
MIR22HG	0	0.454724	0.602	0.247	0	Keratinocyte	MIR22HG
SRSF2	0	0.453779	0.879	0.611	0	Keratinocyte	SRSF2
KLK5	0	0.453212	0.161	0.002	0	Keratinocyte	KLK5
CYCS	0	0.451565	0.819	0.454	0	Keratinocyte	CYCS
RPL15	0	0.450887	0.995	0.964	0	Keratinocyte	RPL15
RPS10	0	0.449515	0.983	0.899	0	Keratinocyte	RPS10
ARL4D	0	0.449466	0.497	0.164	0	Keratinocyte	ARL4D
KLK1	0	0.448255	0.285	0.012	0	Keratinocyte	KLK1
ZNF706	0	0.447541	0.856	0.53	0	Keratinocyte	ZNF706
TNFRSF19	0	0.446593	0.483	0.085	0	Keratinocyte	TNFRSF19
KIAA1522	0	0.446393	0.459	0.044	0	Keratinocyte	KIAA1522
DDR1	0	0.445972	0.424	0.026	0	Keratinocyte	DDR1
AL445524.1	0	0.445705	0.379	0.032	0	Keratinocyte	AL445524.1
EIF6	0	0.44535	0.743	0.409	0	Keratinocyte	EIF6
KLF10	0	0.445112	0.731	0.403	0	Keratinocyte	KLF10
BBOX1	0	0.444654	0.36	0.002	0	Keratinocyte	BBOX1
EIF5A	0	0.443086	0.858	0.568	0	Keratinocyte	EIF5A
H2AFZ	0	0.44215	0.881	0.638	0	Keratinocyte	H2AFZ
FAM57A	0	0.439084	0.425	0.053	0	Keratinocyte	FAM57A
RPL13A	0	0.437375	0.99	0.894	0	Keratinocyte	RPL13A
NXF1	0	0.436812	0.502	0.162	0	Keratinocyte	NXF1
EIF4A3	0	0.436239	0.757	0.421	0	Keratinocyte	EIF4A3
FAM83G	0	0.436116	0.37	0.008	0	Keratinocyte	FAM83G
MAP1LC3B	0	0.435722	0.837	0.558	0	Keratinocyte	MAP1LC3B
ZNF385A	0	0.435376	0.541	0.135	0	Keratinocyte	ZNF385A
FERMT1	0	0.435376	0.361	0.006	0	Keratinocyte	FERMT1
GPC1	0	0.43515	0.537	0.116	0	Keratinocyte	GPC1
RPS15A	0	0.434039	0.994	0.969	0	Keratinocyte	RPS15A
BMP2	0	0.43329	0.375	0.066	0	Keratinocyte	BMP2
CDKN1A	0	0.432893	0.82	0.412	0	Keratinocyte	CDKN1A
KLHL21	0	0.43246	0.441	0.11	0	Keratinocyte	KLHL21
TPPP3	0	0.430502	0.585	0.276	0	Keratinocyte	TPPP3
TUFT1	0	0.430189	0.407	0.029	0	Keratinocyte	TUFT1
RPL11	0	0.428639	0.998	0.986	0	Keratinocyte	RPL11
GOLGA4	0	0.428046	0.71	0.394	0	Keratinocyte	GOLGA4
BCL11A	0	0.426477	0.406	0.034	0	Keratinocyte	BCL11A
DGAT2	0	0.424655	0.185	0.006	0	Keratinocyte	DGAT2
RPL5	0	0.424532	0.993	0.949	0	Keratinocyte	RPL5
RPS13	0	0.42352	0.993	0.967	0	Keratinocyte	RPS13
HEXIM1	0	0.422041	0.621	0.264	0	Keratinocyte	HEXIM1
RACK1	0	0.421679	0.992	0.937	0	Keratinocyte	RACK1
RPL41	0	0.420132	0.999	0.992	0	Keratinocyte	RPL41
PNP	0	0.420011	0.506	0.127	0	Keratinocyte	PNP
GIPC1	0	0.419483	0.58	0.211	0	Keratinocyte	GIPC1
CKB	0	0.418986	0.763	0.341	0	Keratinocyte	CKB
S100A11	0	0.417008	0.955	0.85	0	Keratinocyte	S100A11
DUSP7	0	0.415965	0.419	0.069	0	Keratinocyte	DUSP7
SH3GLB2	0	0.415894	0.505	0.173	0	Keratinocyte	SH3GLB2
LTB4R	0	0.414653	0.41	0.037	0	Keratinocyte	LTB4R
NDUFA4L2	0	0.414625	0.586	0.119	0	Keratinocyte	NDUFA4L2
ALDH3B2	0	0.41443	0.304	0.003	0	Keratinocyte	ALDH3B2
TNNT1	0	0.413677	0.292	0.003	0	Keratinocyte	TNNT1
PTP4A1	0	0.413104	0.604	0.244	0	Keratinocyte	PTP4A1
BICD2	0	0.412383	0.492	0.137	0	Keratinocyte	BICD2
RBP1	0	0.412036	0.299	0.035	0	Keratinocyte	RBP1
GRHL1	0	0.408952	0.325	0.029	0	Keratinocyte	GRHL1
BTG1	0	0.408267	0.961	0.757	0	Keratinocyte	BTG1
CCNL1	0	0.407537	0.847	0.612	0	Keratinocyte	CCNL1
RPL32	0	0.407141	0.997	0.985	0	Keratinocyte	RPL32
NFE2L2	0	0.406986	0.845	0.514	0	Keratinocyte	NFE2L2
RPS16	0	0.406524	0.991	0.925	0	Keratinocyte	RPS16
PLLP	0	0.405701	0.417	0.023	0	Keratinocyte	PLLP
RPL23A	0	0.404805	0.993	0.941	0	Keratinocyte	RPL23A
CLEC2A	0	0.403557	0.43	0.073	0	Keratinocyte	CLEC2A
RPL22L1	0	0.399462	0.757	0.426	0	Keratinocyte	RPL22L1
ZFAS1	0	0.399371	0.938	0.757	0	Keratinocyte	ZFAS1
WEE1	0	0.399258	0.392	0.079	0	Keratinocyte	WEE1
HSPA5	0	0.397284	0.831	0.635	0	Keratinocyte	HSPA5
KTN1	0	0.39684	0.799	0.457	0	Keratinocyte	KTN1
LYPD6B	0	0.395748	0.352	0.002	0	Keratinocyte	LYPD6B
HS3ST6	0	0.394472	0.362	0.058	0	Keratinocyte	HS3ST6
RALBP1	0	0.394396	0.679	0.334	0	Keratinocyte	RALBP1
AC092809.4	0	0.394162	0.277	0.002	0	Keratinocyte	AC092809.4
CD24	0	0.39411	0.228	0.028	0	Keratinocyte	CD24
NCCRP1	0	0.392987	0.118	0.005	0	Keratinocyte	NCCRP1
TP53AIP1	0	0.39224	0.293	0.002	0	Keratinocyte	TP53AIP1
ID1	0	0.392013	0.657	0.326	0	Keratinocyte	ID1
RPS11	0	0.389894	0.987	0.912	0	Keratinocyte	RPS11
PSAT1	0	0.389423	0.378	0.012	0	Keratinocyte	PSAT1
TRIM7	0	0.38919	0.395	0.058	0	Keratinocyte	TRIM7
WDR47	0	0.388935	0.419	0.078	0	Keratinocyte	WDR47
TNFRSF18	0	0.387979	0.441	0.048	0	Keratinocyte	TNFRSF18
RTN4	0	0.386165	0.909	0.704	0	Keratinocyte	RTN4
CENPP	0	0.386012	0.353	0.036	0	Keratinocyte	CENPP
RPL14	0	0.385683	0.994	0.959	0	Keratinocyte	RPL14
ZBTB7B	0	0.384971	0.422	0.061	0	Keratinocyte	ZBTB7B
RDH12	0	0.38479	0.288	0.001	0	Keratinocyte	RDH12
RPS27A	0	0.384546	0.996	0.984	0	Keratinocyte	RPS27A
PTPRZ1	0	0.383406	0.376	0.019	0	Keratinocyte	PTPRZ1
DRAP1	0	0.38217	0.825	0.557	0	Keratinocyte	DRAP1
RPL30	0	0.382035	0.994	0.978	0	Keratinocyte	RPL30
F12	0	0.381688	0.315	0.011	0	Keratinocyte	F12
OCIAD2	0	0.381581	0.485	0.088	0	Keratinocyte	OCIAD2
BCL11B	0	0.381127	0.414	0.05	0	Keratinocyte	BCL11B
RAB11A	0	0.380975	0.712	0.393	0	Keratinocyte	RAB11A
ABLIM1	0	0.380731	0.469	0.142	0	Keratinocyte	ABLIM1
VAV3	0	0.379144	0.371	0.032	0	Keratinocyte	VAV3
RPL21	0	0.378981	0.995	0.96	0	Keratinocyte	RPL21
TPD52	0	0.378632	0.427	0.049	0	Keratinocyte	TPD52
GSTA4	0	0.3786	0.51	0.182	0	Keratinocyte	GSTA4
RPS17	0	0.378208	0.772	0.548	0	Keratinocyte	RPS17
BNIPL	0	0.375867	0.326	0.003	0	Keratinocyte	BNIPL
KLF3	0	0.375609	0.576	0.257	0	Keratinocyte	KLF3
HSP90AB1	0	0.374876	0.978	0.889	0	Keratinocyte	HSP90AB1
RPL28	0	0.374701	0.996	0.977	0	Keratinocyte	RPL28
PTMA	0	0.374552	0.998	0.972	0	Keratinocyte	PTMA
ARPC5L	0	0.374406	0.603	0.241	0	Keratinocyte	ARPC5L
PTGS1	0	0.374115	0.365	0.053	0	Keratinocyte	PTGS1
MGST2	0	0.371949	0.603	0.207	0	Keratinocyte	MGST2
MUC15	0	0.370868	0.29	0.003	0	Keratinocyte	MUC15
PIK3C2G	0	0.368999	0.306	0.003	0	Keratinocyte	PIK3C2G
RPS29	0	0.368907	0.99	0.924	0	Keratinocyte	RPS29
SH3YL1	0	0.368867	0.521	0.165	0	Keratinocyte	SH3YL1
RPL19	0	0.36864	0.997	0.98	0	Keratinocyte	RPL19
FOXQ1	0	0.367415	0.294	0.015	0	Keratinocyte	FOXQ1
MYH14	0	0.367344	0.253	0.008	0	Keratinocyte	MYH14
RPL12	0	0.365693	0.995	0.975	0	Keratinocyte	RPL12
KCTD1	0	0.365465	0.372	0.028	0	Keratinocyte	KCTD1
C1orf21	0	0.365327	0.658	0.28	0	Keratinocyte	C1orf21
RPL22	0	0.365206	0.988	0.933	0	Keratinocyte	RPL22
PLA2G4F	0	0.36391	0.32	0.001	0	Keratinocyte	PLA2G4F
LAMB3	0	0.361625	0.21	0.016	0	Keratinocyte	LAMB3
RPL36A	0	0.360597	0.943	0.753	0	Keratinocyte	RPL36A
SSFA2	0	0.360015	0.512	0.171	0	Keratinocyte	SSFA2
SH3RF2	0	0.359924	0.317	0.006	0	Keratinocyte	SH3RF2
EIF3E	0	0.359436	0.907	0.658	0	Keratinocyte	EIF3E
BLMH	0	0.359294	0.229	0.104	0	Keratinocyte	BLMH
MPST	0	0.35926	0.549	0.198	0	Keratinocyte	MPST
NFKBIZ	0	0.358947	0.678	0.395	0	Keratinocyte	NFKBIZ
RAB3D	0	0.358117	0.386	0.054	0	Keratinocyte	RAB3D
CRB3	0	0.357769	0.332	0.004	0	Keratinocyte	CRB3
MIDN	0	0.357088	0.646	0.356	0	Keratinocyte	MIDN
HBP1	0	0.357052	0.664	0.337	0	Keratinocyte	HBP1
EPHX3	0	0.357028	0.284	0.003	0	Keratinocyte	EPHX3
TACC2	0	0.356942	0.409	0.075	0	Keratinocyte	TACC2
CEBPB	0	0.356249	0.858	0.582	0	Keratinocyte	CEBPB
TMEM159	0	0.355736	0.556	0.205	0	Keratinocyte	TMEM159
CASZ1	0	0.353993	0.332	0.028	0	Keratinocyte	CASZ1
EFNB2	0	0.353875	0.423	0.092	0	Keratinocyte	EFNB2
ETF1	0	0.352077	0.627	0.275	0	Keratinocyte	ETF1
FABP7	0	0.351954	0.145	0.008	0	Keratinocyte	FABP7
TOP1	0	0.351908	0.632	0.327	0	Keratinocyte	TOP1
DSC2	0	0.351811	0.249	0.022	0	Keratinocyte	DSC2
CLEC2B	0	0.351742	0.769	0.46	0	Keratinocyte	CLEC2B
SNHG8	0	0.351461	0.893	0.639	0	Keratinocyte	SNHG8
ANXA8L1	0	0.350927	0.323	0.001	0	Keratinocyte	ANXA8L1
H3F3B	0	0.349102	0.994	0.971	0	Keratinocyte	H3F3B
EGFR	0	0.348984	0.564	0.214	0	Keratinocyte	EGFR
EIF3A	0	0.347872	0.739	0.424	0	Keratinocyte	EIF3A
PPP2R3A	0	0.346475	0.409	0.088	0	Keratinocyte	PPP2R3A
GJB5	0	0.3461	0.311	0.001	0	Keratinocyte	GJB5
COL7A1	0	0.345909	0.229	0.072	0	Keratinocyte	COL7A1
FAM83C	0	0.345561	0.312	0.001	0	Keratinocyte	FAM83C
PRDX2	0	0.345015	0.836	0.576	0	Keratinocyte	PRDX2
RGS14	0	0.344796	0.39	0.062	0	Keratinocyte	RGS14
SMPDL3A	0	0.344371	0.448	0.118	0	Keratinocyte	SMPDL3A
MT1G	0	0.343674	0.227	0.033	0	Keratinocyte	MT1G
FAT2	0	0.343254	0.304	0.002	0	Keratinocyte	FAT2
TOB2	0	0.342884	0.558	0.25	0	Keratinocyte	TOB2
TAF4B	0	0.342794	0.336	0.058	0	Keratinocyte	TAF4B
FBL	0	0.342626	0.625	0.319	0	Keratinocyte	FBL
ZFP36	0	0.341627	0.942	0.801	0	Keratinocyte	ZFP36
RNF144B	0	0.340288	0.341	0.051	0	Keratinocyte	RNF144B
TPT1	0	0.339384	0.996	0.98	0	Keratinocyte	TPT1
CITED4	0	0.338842	0.416	0.076	0	Keratinocyte	CITED4
GSDMC	0	0.337885	0.302	0.002	0	Keratinocyte	GSDMC
CERS3	0	0.337598	0.305	0.001	0	Keratinocyte	CERS3
RXRA	0	0.336759	0.528	0.197	0	Keratinocyte	RXRA
KRT78	0	0.336563	0.114	0.001	0	Keratinocyte	KRT78
SRSF3	0	0.336186	0.912	0.742	0	Keratinocyte	SRSF3
PTPN13	0	0.335994	0.473	0.167	0	Keratinocyte	PTPN13
MMP28	0	0.335524	0.291	0.027	0	Keratinocyte	MMP28
NPM1	0	0.333639	0.956	0.821	0	Keratinocyte	NPM1
RPS23	0	0.332949	0.994	0.977	0	Keratinocyte	RPS23
GNAI3	0	0.331972	0.677	0.351	0	Keratinocyte	GNAI3
SNRPB	0	0.329944	0.829	0.522	0	Keratinocyte	SNRPB
AK4	0	0.329361	0.389	0.073	0	Keratinocyte	AK4
ZFP36L1	0	0.328819	0.927	0.781	0	Keratinocyte	ZFP36L1
GSTO2	0	0.32877	0.326	0.012	0	Keratinocyte	GSTO2
DEDD2	0	0.328513	0.51	0.145	0	Keratinocyte	DEDD2
RPS25	0	0.328042	0.993	0.956	0	Keratinocyte	RPS25
GUK1	0	0.327729	0.942	0.763	0	Keratinocyte	GUK1
HCAR3	0	0.327421	0.24	0.013	0	Keratinocyte	HCAR3
ANKRD37	0	0.327407	0.389	0.158	0	Keratinocyte	ANKRD37
ARPC2	0	0.327075	0.932	0.711	0	Keratinocyte	ARPC2
RPL35A	0	0.327063	0.994	0.967	0	Keratinocyte	RPL35A
ARL4A	0	0.326928	0.646	0.288	0	Keratinocyte	ARL4A
PABPC1	0	0.326234	0.942	0.749	0	Keratinocyte	PABPC1
IRX2	0	0.325879	0.439	0.162	0	Keratinocyte	IRX2
TM7SF2	0	0.325342	0.182	0.018	0	Keratinocyte	TM7SF2
EIF4A1	0	0.325175	0.775	0.499	0	Keratinocyte	EIF4A1
SDCBP2	0	0.323586	0.321	0.032	0	Keratinocyte	SDCBP2
EBPL	0	0.32329	0.646	0.295	0	Keratinocyte	EBPL
GALNT1	0	0.322763	0.476	0.212	0	Keratinocyte	GALNT1
BAIAP2	0	0.322653	0.486	0.163	0	Keratinocyte	BAIAP2
DNAJB6	0	0.322507	0.832	0.535	0	Keratinocyte	DNAJB6
CCDC186	0	0.322206	0.556	0.232	0	Keratinocyte	CCDC186
WNT3	0	0.32204	0.227	0.007	0	Keratinocyte	WNT3
CD55	0	0.321658	0.624	0.399	0	Keratinocyte	CD55
NUDT8	0	0.321543	0.373	0.093	0	Keratinocyte	NUDT8
RPL34	0	0.32091	0.996	0.98	0	Keratinocyte	RPL34
ITPR2	0	0.320908	0.419	0.109	0	Keratinocyte	ITPR2
HR	0	0.320813	0.348	0.049	0	Keratinocyte	HR
MAFB	0	0.319936	0.717	0.347	0	Keratinocyte	MAFB
ANKRD22	0	0.319863	0.293	0.002	0	Keratinocyte	ANKRD22
KRT31	0	0.319748	0.163	0.001	0	Keratinocyte	KRT31
RPL39	0	0.319505	0.994	0.97	0	Keratinocyte	RPL39
GJB2	0	0.318785	0.154	0.018	0	Keratinocyte	GJB2
AC020916.1	0	0.31851	0.397	0.147	0	Keratinocyte	AC020916.1
GJB6	0	0.317874	0.14	0.001	0	Keratinocyte	GJB6
ORAI1	0	0.317209	0.48	0.129	0	Keratinocyte	ORAI1
RARG	0	0.315492	0.483	0.164	0	Keratinocyte	RARG
B3GNT5	0	0.314921	0.368	0.05	0	Keratinocyte	B3GNT5
RNF227	0	0.314821	0.294	0.025	0	Keratinocyte	RNF227
FGFR2	0	0.313695	0.322	0.075	0	Keratinocyte	FGFR2
GGT6	0	0.313396	0.258	0.003	0	Keratinocyte	GGT6
AADACL2	0	0.312985	0.238	0.006	0	Keratinocyte	AADACL2
EIF4G2	0	0.312599	0.864	0.645	0	Keratinocyte	EIF4G2
PPL	0	0.312153	0.381	0.154	0	Keratinocyte	PPL
INAVA	0	0.311964	0.289	0.002	0	Keratinocyte	INAVA
RAP2B	0	0.311484	0.46	0.208	0	Keratinocyte	RAP2B
PTK6	0	0.310995	0.283	0.004	0	Keratinocyte	PTK6
RIOK3	0	0.309582	0.57	0.247	0	Keratinocyte	RIOK3
RNF141	0	0.309237	0.414	0.106	0	Keratinocyte	RNF141
SAP18	0	0.308914	0.919	0.745	0	Keratinocyte	SAP18
C3orf52	0	0.307045	0.268	0.007	0	Keratinocyte	C3orf52
RPLP2	0	0.306885	0.994	0.95	0	Keratinocyte	RPLP2
LAMB4	0	0.306752	0.167	0.001	0	Keratinocyte	LAMB4
HCAR2	0	0.306724	0.289	0.019	0	Keratinocyte	HCAR2
SMG1	0	0.306397	0.548	0.235	0	Keratinocyte	SMG1
SOWAHC	0	0.306233	0.352	0.085	0	Keratinocyte	SOWAHC
PA2G4	0	0.305387	0.747	0.449	0	Keratinocyte	PA2G4
C2orf54	0	0.30473	0.27	0.001	0	Keratinocyte	C2orf54
ABI1	0	0.303867	0.54	0.223	0	Keratinocyte	ABI1
CDCP1	0	0.303656	0.288	0.01	0	Keratinocyte	CDCP1
IP6K2	0	0.302669	0.533	0.209	0	Keratinocyte	IP6K2
RTN3	0	0.302273	0.663	0.344	0	Keratinocyte	RTN3
RNF39	0	0.301111	0.252	0.003	0	Keratinocyte	RNF39
TNS4	0	0.30104	0.229	0.002	0	Keratinocyte	TNS4
DLX5	0	0.300434	0.283	0.017	0	Keratinocyte	DLX5
RAB38	0	0.3003	0.42	0.068	0	Keratinocyte	RAB38
TNFRSF12A	0	0.30009	0.39	0.174	0	Keratinocyte	TNFRSF12A
STX11	0	0.300085	0.426	0.105	0	Keratinocyte	STX11
ITGA2	0	0.299929	0.228	0.053	0	Keratinocyte	ITGA2
ANXA8	0	0.299903	0.266	0.001	0	Keratinocyte	ANXA8
HMGCR	0	0.29919	0.355	0.08	0	Keratinocyte	HMGCR
MAST4	0	0.299114	0.442	0.136	0	Keratinocyte	MAST4
EPHB3	0	0.298723	0.345	0.057	0	Keratinocyte	EPHB3
EIF1	0	0.298106	0.993	0.973	0	Keratinocyte	EIF1
EEF1A1	0	0.297092	0.999	0.992	0	Keratinocyte	EEF1A1
GRHL3	0	0.297082	0.238	0.004	0	Keratinocyte	GRHL3
SPTBN2	0	0.296987	0.269	0.004	0	Keratinocyte	SPTBN2
ADK	0	0.296794	0.481	0.158	0	Keratinocyte	ADK
PARD6G	0	0.296406	0.379	0.056	0	Keratinocyte	PARD6G
NOP16	0	0.296344	0.392	0.118	0	Keratinocyte	NOP16
VDAC2	0	0.295687	0.813	0.531	0	Keratinocyte	VDAC2
COX7B	0	0.295089	0.857	0.612	0	Keratinocyte	COX7B
DUSP14	0	0.293589	0.401	0.144	0	Keratinocyte	DUSP14
ST14	0	0.293257	0.29	0.013	0	Keratinocyte	ST14
PLIN3	0	0.293015	0.566	0.299	0	Keratinocyte	PLIN3
SPINT1-AS1	0	0.292934	0.318	0.013	0	Keratinocyte	SPINT1-AS1
NEBL	0	0.290856	0.295	0.014	0	Keratinocyte	NEBL
PARD3	0	0.290727	0.372	0.076	0	Keratinocyte	PARD3
LDLR	0	0.290625	0.369	0.112	0	Keratinocyte	LDLR
STARD10	0	0.289841	0.454	0.132	0	Keratinocyte	STARD10
ERBB3	0	0.28942	0.344	0.029	0	Keratinocyte	ERBB3
POU2F3	0	0.287422	0.271	0.002	0	Keratinocyte	POU2F3
OSER1	0	0.286733	0.525	0.244	0	Keratinocyte	OSER1
RGS12	0	0.286469	0.373	0.079	0	Keratinocyte	RGS12
BZW2	0	0.286467	0.504	0.188	0	Keratinocyte	BZW2
CSTB	0	0.285664	0.839	0.657	0	Keratinocyte	CSTB
TOLLIP	0	0.285442	0.465	0.179	0	Keratinocyte	TOLLIP
PLEKHA1	0	0.285262	0.49	0.186	0	Keratinocyte	PLEKHA1
ATF4	0	0.285203	0.798	0.554	0	Keratinocyte	ATF4
EIF3L	0	0.283961	0.822	0.541	0	Keratinocyte	EIF3L
F11R	0	0.283945	0.332	0.041	0	Keratinocyte	F11R
ASS1	0	0.283444	0.201	0.089	0	Keratinocyte	ASS1
AMD1	0	0.283262	0.7	0.391	0	Keratinocyte	AMD1
WNK1	0	0.28226	0.609	0.289	0	Keratinocyte	WNK1
CAMSAP3	0	0.28157	0.255	0.003	0	Keratinocyte	CAMSAP3
HNRNPA1	0	0.281275	0.957	0.819	0	Keratinocyte	HNRNPA1
TMEM141	0	0.280485	0.539	0.249	0	Keratinocyte	TMEM141
CARD18	0	0.280286	0.105	0.001	0	Keratinocyte	CARD18
SPPL3	0	0.279803	0.488	0.191	0	Keratinocyte	SPPL3
ELL2	0	0.279348	0.452	0.118	0	Keratinocyte	ELL2
GGCT	0	0.278703	0.444	0.21	0	Keratinocyte	GGCT
CRYBG1	0	0.277809	0.36	0.064	0	Keratinocyte	CRYBG1
SPTSSB	0	0.277505	0.196	0.011	0	Keratinocyte	SPTSSB
DDX5	0	0.277215	0.943	0.871	0	Keratinocyte	DDX5
RSRC2	0	0.276229	0.733	0.463	0	Keratinocyte	RSRC2
NOP53	0	0.276178	0.924	0.72	0	Keratinocyte	NOP53
REEP4	0	0.275803	0.352	0.064	0	Keratinocyte	REEP4
C11orf1	0	0.275347	0.378	0.097	0	Keratinocyte	C11orf1
A2ML1	0	0.275203	0.195	0.001	0	Keratinocyte	A2ML1
GPR87	0	0.274657	0.263	0.001	0	Keratinocyte	GPR87
NAB1	0	0.274005	0.406	0.127	0	Keratinocyte	NAB1
FAM84A	0	0.273167	0.287	0.038	0	Keratinocyte	FAM84A
EFNB1	0	0.272535	0.379	0.103	0	Keratinocyte	EFNB1
EGR3	0	0.272119	0.364	0.115	0	Keratinocyte	EGR3
AL031058.1	0	0.271827	0.264	0.009	0	Keratinocyte	AL031058.1
IL1RN	0	0.271719	0.436	0.036	0	Keratinocyte	IL1RN
FAM83H	0	0.271569	0.262	0.006	0	Keratinocyte	FAM83H
RPS20	0	0.271469	0.909	0.724	0	Keratinocyte	RPS20
CYSRT1	0	0.271444	0.146	0.002	0	Keratinocyte	CYSRT1
CTNND1	0	0.271344	0.53	0.221	0	Keratinocyte	CTNND1
TOR1AIP2	0	0.271274	0.514	0.239	0	Keratinocyte	TOR1AIP2
LINC01133	0	0.271184	0.274	0.035	0	Keratinocyte	LINC01133
CBLC	0	0.270405	0.264	0.002	0	Keratinocyte	CBLC
DUOXA1	0	0.26986	0.252	0.011	0	Keratinocyte	DUOXA1
NCL	0	0.2698	0.857	0.642	0	Keratinocyte	NCL
COX4I1	0	0.269613	0.964	0.851	0	Keratinocyte	COX4I1
FAM174A	0	0.269314	0.457	0.155	0	Keratinocyte	FAM174A
IL20RA	0	0.268358	0.251	0.017	0	Keratinocyte	IL20RA
PAWR	0	0.267981	0.475	0.133	0	Keratinocyte	PAWR
SEMA3F	0	0.267944	0.29	0.04	0	Keratinocyte	SEMA3F
RPL27A	0	0.267713	0.989	0.91	0	Keratinocyte	RPL27A
RPS26	0	0.267263	0.97	0.892	0	Keratinocyte	RPS26
KPNA2	0	0.267244	0.388	0.18	0	Keratinocyte	KPNA2
ZNF185	0	0.266525	0.269	0.009	0	Keratinocyte	ZNF185
AC245041.2	0	0.266339	0.256	0.003	0	Keratinocyte	AC245041.2
PLCH2	0	0.264205	0.257	0.003	0	Keratinocyte	PLCH2
PPP2R2A	0	0.264016	0.528	0.228	0	Keratinocyte	PPP2R2A
WNT7B	0	0.263973	0.224	0.001	0	Keratinocyte	WNT7B
RBBP6	0	0.263507	0.615	0.321	0	Keratinocyte	RBBP6
ADIPOR1	0	0.262702	0.533	0.23	0	Keratinocyte	ADIPOR1
NCOA7	0	0.261388	0.389	0.264	0	Keratinocyte	NCOA7
ARHGEF35	0	0.261309	0.279	0.027	0	Keratinocyte	ARHGEF35
PROM2	0	0.260565	0.255	0.004	0	Keratinocyte	PROM2
UBAC1	0	0.259958	0.486	0.187	0	Keratinocyte	UBAC1
HSPA4L	0	0.259207	0.287	0.038	0	Keratinocyte	HSPA4L
MBD2	0	0.258911	0.524	0.249	0	Keratinocyte	MBD2
CBX4	0	0.258905	0.382	0.118	0	Keratinocyte	CBX4
OLFM2	0	0.258569	0.481	0.151	0	Keratinocyte	OLFM2
PGAP2	0	0.2582	0.332	0.062	0	Keratinocyte	PGAP2
JPT1	0	0.258176	0.533	0.222	0	Keratinocyte	JPT1
MKNK2	0	0.257956	0.504	0.209	0	Keratinocyte	MKNK2
DDX21	0	0.257388	0.657	0.38	0	Keratinocyte	DDX21
RBM8A	0	0.256646	0.833	0.554	0	Keratinocyte	RBM8A
IMPDH2	0	0.256595	0.641	0.363	0	Keratinocyte	IMPDH2
CHMP1B	0	0.256411	0.592	0.263	0	Keratinocyte	CHMP1B
PRPF40A	0	0.255828	0.641	0.347	0	Keratinocyte	PRPF40A
PRSS8	0	0.255321	0.239	0.003	0	Keratinocyte	PRSS8
TIMM13	0	0.254617	0.7	0.415	0	Keratinocyte	TIMM13
CKMT1B	0	0.254214	0.237	0.003	0	Keratinocyte	CKMT1B
PTS	0	0.253484	0.47	0.179	0	Keratinocyte	PTS
NUPR1	0	0.253302	0.838	0.586	0	Keratinocyte	NUPR1
RPL38	0	0.253093	0.98	0.88	0	Keratinocyte	RPL38
GGH	0	0.252497	0.292	0.068	0	Keratinocyte	GGH
MT-CO3	0	0.252484	0.983	0.978	0	Keratinocyte	MT-CO3
HK1	0	0.251705	0.424	0.144	0	Keratinocyte	HK1
GMNN	0	0.251513	0.317	0.075	0	Keratinocyte	GMNN
ADGRF4	0	0.251426	0.225	0.001	0	Keratinocyte	ADGRF4
RPL24	0	0.250794	0.991	0.958	0	Keratinocyte	RPL24
CWH43	0	0.250114	0.235	0.001	0	Keratinocyte	CWH43
DST	0.00477099	0.494627	0.458	0.527	1	Keratinocyte	DST
DCT	0	4.61929	0.996	0.007	0	Melanocyte	DCT
TYRP1	0	4.37428	0.981	0.008	0	Melanocyte	TYRP1
PMEL	0	4.06001	0.962	0.03	0	Melanocyte	PMEL
MLANA	0	3.48584	0.976	0.006	0	Melanocyte	MLANA
MFSD12	0	2.70996	0.907	0.099	0	Melanocyte	MFSD12
MITF	0	2.46377	0.872	0.103	0	Melanocyte	MITF
QPCT	0	2.44913	0.929	0.152	0	Melanocyte	QPCT
CYB561A3	0	2.18123	0.858	0.191	0	Melanocyte	CYB561A3
GPM6B	0	2.12647	0.894	0.086	0	Melanocyte	GPM6B
PLP1	0	2.12291	0.863	0.062	0	Melanocyte	PLP1
BCAN	0	2.0347	0.805	0.003	0	Melanocyte	BCAN
CRABP1	0	2.01514	0.747	0.03	0	Melanocyte	CRABP1
KIT	0	2.00693	0.813	0.016	0	Melanocyte	KIT
PCSK2	0	1.96508	0.779	0.008	0	Melanocyte	PCSK2
TYR	0	1.96261	0.788	0.001	0	Melanocyte	TYR
GPR155	0	1.94642	0.775	0.111	0	Melanocyte	GPR155
TRPM1	0	1.91992	0.763	0.001	0	Melanocyte	TRPM1
CDC42EP3	0	1.82101	0.81	0.124	0	Melanocyte	CDC42EP3
C4orf48	0	1.77137	0.837	0.107	0	Melanocyte	C4orf48
SNCA	0	1.75313	0.818	0.086	0	Melanocyte	SNCA
CD59	0	1.72928	0.961	0.582	0	Melanocyte	CD59
RAB32	0	1.71615	0.77	0.175	0	Melanocyte	RAB32
SAT1	0	1.69005	0.968	0.631	0	Melanocyte	SAT1
CEP72	0	1.68653	0.623	0.009	0	Melanocyte	CEP72
EDNRB	0	1.64659	0.755	0.066	0	Melanocyte	EDNRB
GMPR	0	1.61384	0.737	0.039	0	Melanocyte	GMPR
EMP3	0	1.61023	0.931	0.401	0	Melanocyte	EMP3
HMG20B	0	1.58871	0.828	0.337	0	Melanocyte	HMG20B
SLCO4A1-AS1	0	1.58776	0.669	0.001	0	Melanocyte	SLCO4A1-AS1
GSTP1	0	1.56073	0.985	0.879	0	Melanocyte	GSTP1
GPNMB	0	1.54141	0.95	0.634	0	Melanocyte	GPNMB
ADGRG1	0	1.50398	0.747	0.15	0	Melanocyte	ADGRG1
BACE2	0	1.49966	0.748	0.138	0	Melanocyte	BACE2
APOE	0	1.49861	0.976	0.562	0	Melanocyte	APOE
PLXNC1	0	1.49794	0.675	0.021	0	Melanocyte	PLXNC1
MLEC	0	1.49603	0.77	0.297	0	Melanocyte	MLEC
TUBB2B	0	1.48881	0.606	0.03	0	Melanocyte	TUBB2B
CHCHD6	0	1.48198	0.653	0.141	0	Melanocyte	CHCHD6
LGI3	0	1.46538	0.628	0.007	0	Melanocyte	LGI3
FRZB	0	1.46413	0.611	0.062	0	Melanocyte	FRZB
GPR143	0	1.46247	0.656	0.002	0	Melanocyte	GPR143
TFAP2B	0	1.45912	0.629	0.033	0	Melanocyte	TFAP2B
MYO5A	0	1.45585	0.665	0.104	0	Melanocyte	MYO5A
SLC24A5	0	1.4506	0.65	0	0	Melanocyte	SLC24A5
NSG11	0	1.4453	0.857	0.314	0	Melanocyte	NSG1
SLC1A4	0	1.41545	0.663	0.046	0	Melanocyte	SLC1A4
PHLDA1	0	1.37311	0.796	0.23	0	Melanocyte	PHLDA1
INPP4B	0	1.37047	0.674	0.058	0	Melanocyte	INPP4B
SDCBP	0	1.3293	0.911	0.48	0	Melanocyte	SDCBP
ASAH1	0	1.32475	0.819	0.438	0	Melanocyte	ASAH1
TTC3	0	1.29988	0.756	0.464	0	Melanocyte	TTC3
PHACTR1	0	1.28908	0.559	0.08	0	Melanocyte	PHACTR1
STMN1	0	1.28868	0.738	0.231	0	Melanocyte	STMN1
FMN1	0	1.2854	0.594	0.044	0	Melanocyte	FMN1
MARCKSL1	0	1.2611	0.768	0.328	0	Melanocyte	MARCKSL1
GCNT2	0	1.25584	0.535	0.019	0	Melanocyte	GCNT2
STXBP6	0	1.25153	0.651	0.097	0	Melanocyte	STXBP6
SLC25A4	0	1.2469	0.648	0.155	0	Melanocyte	SLC25A4
BSG	0	1.23573	0.889	0.632	0	Melanocyte	BSG
OSTM1	0	1.23089	0.612	0.123	0	Melanocyte	OSTM1
DSTYK	0	1.21943	0.604	0.138	0	Melanocyte	DSTYK
CD63	0	1.21303	0.99	0.815	0	Melanocyte	CD63
SYNGR1	0	1.20951	0.694	0.287	0	Melanocyte	SYNGR1
GYPC	0	1.20903	0.743	0.227	0	Melanocyte	GYPC
S100A1	0	1.20437	0.331	0.013	0	Melanocyte	S100A1
PAG1	0	1.19931	0.634	0.081	0	Melanocyte	PAG1
CDH3	0	1.18501	0.565	0.043	0	Melanocyte	CDH3
PRELP	0	1.17897	0.718	0.184	0	Melanocyte	PRELP
SOX10	0	1.14633	0.548	0.005	0	Melanocyte	SOX10
VAMP5	0	1.13476	0.758	0.328	0	Melanocyte	VAMP5
SELENOW	0	1.12747	0.948	0.805	0	Melanocyte	SELENOW
IRS2	0	1.12637	0.682	0.272	0	Melanocyte	IRS2
C9orf3	0	1.12466	0.794	0.464	0	Melanocyte	C9orf3
OCA2	0	1.10777	0.504	0.011	0	Melanocyte	OCA2
VIM	0	1.10194	0.999	0.555	0	Melanocyte	VIM
SCD	0	1.0931	0.499	0.032	0	Melanocyte	SCD
MCOLN3	0	1.08649	0.505	0.042	0	Melanocyte	MCOLN3
FEZ1	0	1.08206	0.595	0.117	0	Melanocyte	FEZ1
CRYM	0	1.07797	0.443	0.017	0	Melanocyte	CRYM
SAP30	0	1.07265	0.609	0.165	0	Melanocyte	SAP30
LSAMP	0	1.0678	0.571	0.085	0	Melanocyte	LSAMP
LYST	0	1.06691	0.626	0.231	0	Melanocyte	LYST
IFI27L2	0	1.05615	0.766	0.427	0	Melanocyte	IFI27L2
TPP1	0	1.04181	0.589	0.177	0	Melanocyte	TPP1
CTSF	0	1.03036	0.699	0.27	0	Melanocyte	CTSF
SNHG7	0	1.02616	0.774	0.519	0	Melanocyte	SNHG7
MYO10	0	1.02369	0.579	0.182	0	Melanocyte	MYO10
PLEKHA5	0	1.02119	0.567	0.208	0	Melanocyte	PLEKHA5
KCNAB2	0	1.01303	0.486	0.027	0	Melanocyte	KCNAB2
CISD1	0	1.01187	0.637	0.314	0	Melanocyte	CISD1
IRF4	0	1.00513	0.447	0.018	0	Melanocyte	IRF4
TFAP2A1	0	1.00336	0.617	0.29	0	Melanocyte	TFAP2A
TBC1D16	0	1.00211	0.507	0.067	0	Melanocyte	TBC1D16
SLCO4A1	0	0.995729	0.456	0.032	0	Melanocyte	SLCO4A1
SLC3A2	0	0.995358	0.827	0.595	0	Melanocyte	SLC3A2
VEPH1	0	0.989201	0.446	0.002	0	Melanocyte	VEPH1
ETS1	0	0.986718	0.574	0.145	0	Melanocyte	ETS1
ST3GAL4	0	0.979991	0.574	0.124	0	Melanocyte	ST3GAL4
MLPH	0	0.978944	0.482	0.019	0	Melanocyte	MLPH
HES4	0	0.970625	0.685	0.241	0	Melanocyte	HES4
RAB27A	0	0.95579	0.484	0.08	0	Melanocyte	RAB27A
ILVBL	0	0.954716	0.547	0.19	0	Melanocyte	ILVBL
CTSD	0	0.950609	0.852	0.635	0	Melanocyte	CTSD
ANKRD28	0	0.947593	0.581	0.185	0	Melanocyte	ANKRD28
STX7	0	0.946489	0.595	0.239	0	Melanocyte	STX7
ROPN1B	0	0.94412	0.449	0.004	0	Melanocyte	ROPN1B
H2AFJ	0	0.931744	0.798	0.576	0	Melanocyte	H2AFJ
PEBP1	0	0.929081	0.935	0.822	0	Melanocyte	PEBP1
CYTH3	0	0.924745	0.528	0.133	0	Melanocyte	CYTH3
VAT1	0	0.916933	0.651	0.302	0	Melanocyte	VAT1
ZEB2	0	0.911099	0.682	0.256	0	Melanocyte	ZEB2
SGK1	0	0.899066	0.692	0.408	0	Melanocyte	SGK1
CYGB	0	0.896323	0.51	0.113	0	Melanocyte	CYGB
CA14	0	0.89607	0.407	0.001	0	Melanocyte	CA14
BRI3	0	0.895813	0.872	0.69	0	Melanocyte	BRI3
CRNDE	0	0.89121	0.641	0.316	0	Melanocyte	CRNDE
CLCN7	0	0.885288	0.482	0.114	0	Melanocyte	CLCN7
MAGED2	0	0.884144	0.683	0.376	0	Melanocyte	MAGED2
AGPAT2	0	0.881433	0.605	0.31	0	Melanocyte	AGPAT2
TSPO1	0	0.878822	0.956	0.843	0	Melanocyte	TSPO
ATOX1	0	0.876225	0.738	0.495	0	Melanocyte	ATOX1
EPS15	0	0.870185	0.575	0.248	0	Melanocyte	EPS15
ENPP2	0	0.868102	0.537	0.131	0	Melanocyte	ENPP2
CYSTM1	0	0.865237	0.681	0.31	0	Melanocyte	CYSTM1
PON2	0	0.861846	0.54	0.203	0	Melanocyte	PON2
SLC6A17	0	0.861713	0.39	0.001	0	Melanocyte	SLC6A17
MBP	0	0.858256	0.599	0.245	0	Melanocyte	MBP
TRAK2	0	0.853438	0.435	0.081	0	Melanocyte	TRAK2
AC046168.2	0	0.851662	0.355	0.001	0	Melanocyte	AC046168.2
DPP7	0	0.847226	0.698	0.458	0	Melanocyte	DPP7
TIMP2	0	0.846387	0.864	0.369	0	Melanocyte	TIMP2
COMT	0	0.844128	0.782	0.571	0	Melanocyte	COMT
MXI1	0	0.842734	0.57	0.301	0	Melanocyte	MXI1
PEPD	0	0.838835	0.586	0.28	0	Melanocyte	PEPD
PLPPR4	0	0.838083	0.391	0.019	0	Melanocyte	PLPPR4
AKAP12	0	0.835426	0.496	0.14	0	Melanocyte	AKAP12
PTPRM	0	0.831778	0.447	0.071	0	Melanocyte	PTPRM
TSC22D1	0	0.831488	0.786	0.555	0	Melanocyte	TSC22D1
PYURF	0	0.828922	0.699	0.538	0	Melanocyte	PYURF
RAB7A	0	0.826499	0.766	0.594	0	Melanocyte	RAB7A
RUNX3	0	0.825199	0.478	0.051	0	Melanocyte	RUNX3
RAB381	0	0.823935	0.521	0.224	0	Melanocyte	RAB38
PTTG1IP	0	0.821122	0.602	0.348	0	Melanocyte	PTTG1IP
RAMP1	0	0.815177	0.409	0.077	0	Melanocyte	RAMP1
FAM69C	0	0.810432	0.388	0.003	0	Melanocyte	FAM69C
TEX41	0	0.806315	0.399	0.031	0	Melanocyte	TEX41
AIF1L	0	0.805537	0.403	0.032	0	Melanocyte	AIF1L
TTYH3	0	0.805198	0.385	0.068	0	Melanocyte	TTYH3
CAPN3	0	0.803607	0.379	0.003	0	Melanocyte	CAPN3
ATP1B1	0	0.803045	0.49	0.153	0	Melanocyte	ATP1B1
MTURN	0	0.800265	0.505	0.2	0	Melanocyte	MTURN
NFATC2	0	0.799173	0.407	0.072	0	Melanocyte	NFATC2
GNAS	0	0.799167	0.927	0.819	0	Melanocyte	GNAS
GNPTAB	0	0.797744	0.491	0.171	0	Melanocyte	GNPTAB
CLEC12B	0	0.796618	0.37	0.001	0	Melanocyte	CLEC12B
SOX4	0	0.796283	0.646	0.397	0	Melanocyte	SOX4
AP1S2	0	0.796117	0.545	0.201	0	Melanocyte	AP1S2
HERC2	0	0.795829	0.433	0.173	0	Melanocyte	HERC2
CPQ	0	0.794796	0.6	0.261	0	Melanocyte	CPQ
PLOD3	0	0.791599	0.462	0.115	0	Melanocyte	PLOD3
SORT1	0	0.790057	0.42	0.069	0	Melanocyte	SORT1
SLC7A8	0	0.784486	0.388	0.052	0	Melanocyte	SLC7A8
SIGIRR	0	0.781803	0.517	0.171	0	Melanocyte	SIGIRR
TMEM147	0	0.775869	0.661	0.454	0	Melanocyte	TMEM147
MTHFD1L	0	0.775152	0.391	0.059	0	Melanocyte	MTHFD1L
PCSK1N	0	0.774486	0.271	0.053	0	Melanocyte	PCSK1N
GPAT4	0	0.773573	0.417	0.107	0	Melanocyte	GPAT4
VEGFB	0	0.771464	0.641	0.375	0	Melanocyte	VEGFB
MT1F	0	0.771103	0.421	0.074	0	Melanocyte	MT1F
FDFT1	0	0.770864	0.522	0.261	0	Melanocyte	FDFT1
AL139246.5	0	0.765841	0.343	0.039	0	Melanocyte	AL139246.5
ASPA	0	0.764805	0.379	0.047	0	Melanocyte	ASPA
CABLES1	0	0.763102	0.387	0.038	0	Melanocyte	CABLES1
ALX1	0	0.759198	0.335	0.002	0	Melanocyte	ALX1
NOV	0	0.75871	0.35	0.102	0	Melanocyte	NOV
MOK	0	0.758462	0.401	0.057	0	Melanocyte	MOK
KLF6	0	0.756968	0.846	0.721	0	Melanocyte	KLF6
CEP170	0	0.754029	0.417	0.14	0	Melanocyte	CEP170
HACD1	0	0.752348	0.379	0.034	0	Melanocyte	HACD1
LGALS3BP	0	0.749046	0.547	0.243	0	Melanocyte	LGALS3BP
GAPDHS	0	0.744832	0.324	0.001	0	Melanocyte	GAPDHS
2022-09-09	0	0.743017	0.569	0.296	0	Melanocyte	2022-09-09
SEMA3C	0	0.742811	0.496	0.141	0	Melanocyte	SEMA3C
TRIM2	0	0.737123	0.394	0.086	0	Melanocyte	TRIM2
CDKN1C	0	0.734407	0.514	0.232	0	Melanocyte	CDKN1C
MIA	0	0.734115	0.313	0.007	0	Melanocyte	MIA
CHADL	0	0.733543	0.327	0.051	0	Melanocyte	CHADL
RETSAT	0	0.732017	0.394	0.123	0	Melanocyte	RETSAT
DPP6	0	0.726863	0.33	0.01	0	Melanocyte	DPP6
PAX3	0	0.724985	0.348	0.01	0	Melanocyte	PAX3
CTSZ	0	0.723756	0.635	0.285	0	Melanocyte	CTSZ
ANXA5	0	0.723229	0.845	0.577	0	Melanocyte	ANXA5
PSAP	0	0.721839	0.862	0.676	0	Melanocyte	PSAP
CDK2	0	0.721306	0.387	0.086	0	Melanocyte	CDK2
RNF144A	0	0.718232	0.367	0.045	0	Melanocyte	RNF144A
UBB	0	0.71778	0.974	0.918	0	Melanocyte	UBB
PMP22	0	0.717401	0.811	0.421	0	Melanocyte	PMP22
TUBA1A	0	0.716257	0.828	0.653	0	Melanocyte	TUBA1A
SOX6	0	0.712007	0.379	0.078	0	Melanocyte	SOX6
LZTS1	0	0.710906	0.35	0.017	0	Melanocyte	LZTS1
P2RX7	0	0.708416	0.355	0.069	0	Melanocyte	P2RX7
SLC16A10	0	0.706712	0.398	0.133	0	Melanocyte	SLC16A10
SLC6A15	0	0.703664	0.328	0.001	0	Melanocyte	SLC6A15
PDLIM3	0	0.702386	0.333	0.064	0	Melanocyte	PDLIM3
LINC00462	0	0.702174	0.275	0	0	Melanocyte	LINC00462
ST3GAL6	0	0.70055	0.372	0.062	0	Melanocyte	ST3GAL6
ARPC1B	0	0.700359	0.621	0.31	0	Melanocyte	ARPC1B
QDPR	0	0.691879	0.426	0.144	0	Melanocyte	QDPR
OSBPL9	0	0.689132	0.453	0.189	0	Melanocyte	OSBPL9
KAZN	0	0.686616	0.437	0.187	0	Melanocyte	KAZN
AC126773.2	0	0.685451	0.274	0.005	0	Melanocyte	AC126773.2
UPP1	0	0.684779	0.44	0.117	0	Melanocyte	UPP1
HIPK2	0	0.681142	0.367	0.087	0	Melanocyte	HIPK2
SPTBN1	0	0.679802	0.696	0.438	0	Melanocyte	SPTBN1
PRKD3	0	0.679801	0.419	0.157	0	Melanocyte	PRKD3
METRN	0	0.678314	0.43	0.111	0	Melanocyte	METRN
TM7SF3	0	0.677451	0.456	0.198	0	Melanocyte	TM7SF3
MT-ATP6	0	0.674986	0.994	0.978	0	Melanocyte	MT-ATP6
GNG11	0	0.672689	0.689	0.274	0	Melanocyte	GNG11
ADCY2	0	0.671287	0.331	0.035	0	Melanocyte	ADCY2
LGALS1	0	0.666815	0.978	0.498	0	Melanocyte	LGALS1
CHPF	0	0.665549	0.416	0.14	0	Melanocyte	CHPF
A1BG	0	0.662472	0.443	0.122	0	Melanocyte	A1BG
CD99	0	0.662456	0.912	0.752	0	Melanocyte	CD99
HIST3H2A	0	0.660498	0.375	0.132	0	Melanocyte	HIST3H2A
FBXO32	0	0.658696	0.427	0.15	0	Melanocyte	FBXO32
RGS10	0	0.657981	0.486	0.213	0	Melanocyte	RGS10
BCL2	0	0.656391	0.408	0.137	0	Melanocyte	BCL2
FTL	0	0.6485	0.996	0.942	0	Melanocyte	FTL
FARP2	0	0.645822	0.376	0.119	0	Melanocyte	FARP2
MAD1L1	0	0.643554	0.369	0.113	0	Melanocyte	MAD1L1
FOXD3-AS1	0	0.642504	0.311	0.005	0	Melanocyte	FOXD3-AS1
NPC2	0	0.64162	0.816	0.652	0	Melanocyte	NPC2
LPGAT1	0	0.639608	0.375	0.118	0	Melanocyte	LPGAT1
2022-09-04	0	0.635692	0.353	0.058	0	Melanocyte	2022-09-04
IFT81	0	0.633152	0.317	0.071	0	Melanocyte	IFT81
PIR	0	0.632843	0.341	0.084	0	Melanocyte	PIR
SGCD	0	0.631797	0.391	0.095	0	Melanocyte	SGCD
SLC6A8	0	0.630105	0.387	0.134	0	Melanocyte	SLC6A8
TMEM59	0	0.627937	0.878	0.802	0	Melanocyte	TMEM59
PSRC1	0	0.625393	0.212	0.008	0	Melanocyte	PSRC1
MMP17	0	0.623947	0.288	0.025	0	Melanocyte	MMP17
ENDOD1	0	0.622436	0.401	0.151	0	Melanocyte	ENDOD1
SH3BP4	0	0.622233	0.347	0.081	0	Melanocyte	SH3BP4
MSANTD3	0	0.621116	0.349	0.112	0	Melanocyte	MSANTD3
SCRG1	0	0.621106	0.206	0.015	0	Melanocyte	SCRG1
L1CAM	0	0.620587	0.295	0.012	0	Melanocyte	L1CAM
STAM	0	0.617661	0.374	0.139	0	Melanocyte	STAM
SOD1	0	0.616376	0.841	0.767	0	Melanocyte	SOD1
HABP4	0	0.608501	0.358	0.085	0	Melanocyte	HABP4
LEF1	0	0.605447	0.3	0.018	0	Melanocyte	LEF1
CALM1	0	0.601919	0.92	0.874	0	Melanocyte	CALM1
CELF2	0	0.600976	0.508	0.213	0	Melanocyte	CELF2
PSEN2	0	0.599409	0.325	0.048	0	Melanocyte	PSEN2
GPR137B	0	0.598397	0.363	0.102	0	Melanocyte	GPR137B
LINC00511	0	0.597741	0.324	0.09	0	Melanocyte	LINC00511
BAMBI	0	0.596595	0.278	0.041	0	Melanocyte	BAMBI
ZBTB10	0	0.592361	0.391	0.14	0	Melanocyte	ZBTB10
DOCK5	0	0.588551	0.331	0.06	0	Melanocyte	DOCK5
PEG10	0	0.58689	0.248	0.017	0	Melanocyte	PEG10
PHLPP1	0	0.586316	0.328	0.086	0	Melanocyte	PHLPP1
H2AFZ1	0	0.584949	0.888	0.748	0	Melanocyte	H2AFZ
TPCN2	0	0.578675	0.297	0.038	0	Melanocyte	TPCN2
GULP1	0	0.573814	0.351	0.097	0	Melanocyte	GULP1
CDH19	0	0.571373	0.273	0.009	0	Melanocyte	CDH19
SCARB1	0	0.569701	0.301	0.058	0	Melanocyte	SCARB1
SLC45A2	0	0.567962	0.26	0.001	0	Melanocyte	SLC45A2
PTPRJ	0	0.56755	0.303	0.025	0	Melanocyte	PTPRJ
LINC00681	0	0.561684	0.224	0.021	0	Melanocyte	LINC00681
GNAL	0	0.559816	0.274	0.078	0	Melanocyte	GNAL
SLC7A5	0	0.559356	0.313	0.086	0	Melanocyte	SLC7A5
FGFBP2	0	0.552608	0.273	0.042	0	Melanocyte	FGFBP2
QPRT	0	0.552594	0.284	0.034	0	Melanocyte	QPRT
KIF1A	0	0.550851	0.236	0.001	0	Melanocyte	KIF1A
FTH1	0	0.550035	0.997	0.904	0	Melanocyte	FTH1
RRAGD	0	0.548361	0.313	0.081	0	Melanocyte	RRAGD
MIR3142HG	0	0.546885	0.229	0.009	0	Melanocyte	MIR3142HG
MT-ND4	0	0.541451	0.992	0.976	0	Melanocyte	MT-ND4
SFTPC	0	0.536991	0.248	0	0	Melanocyte	SFTPC
WDR63	0	0.532936	0.24	0.005	0	Melanocyte	WDR63
IGFBP7	0	0.531202	0.875	0.429	0	Melanocyte	IGFBP7
DBI1	0	0.530045	0.902	0.766	0	Melanocyte	DBI
KCNMA1	0	0.528501	0.254	0.023	0	Melanocyte	KCNMA1
FADS2	0	0.527944	0.239	0.022	0	Melanocyte	FADS2
CALD1	0	0.527927	0.845	0.514	0	Melanocyte	CALD1
SEMA6A	0	0.524517	0.268	0.043	0	Melanocyte	SEMA6A
CYBA	0	0.520976	0.727	0.381	0	Melanocyte	CYBA
ANKRD44	0	0.519138	0.282	0.045	0	Melanocyte	ANKRD44
MYO9B	0	0.516453	0.337	0.107	0	Melanocyte	MYO9B
DIP2C	0	0.5074	0.298	0.064	0	Melanocyte	DIP2C
HES6	0	0.507212	0.236	0.024	0	Melanocyte	HES6
RPS6KA2	0	0.500985	0.289	0.076	0	Melanocyte	RPS6KA2
CCL28	0	0.497539	0.259	0.046	0	Melanocyte	CCL28
HSD17B14	0	0.497477	0.255	0.035	0	Melanocyte	HSD17B14
BIRC7	0	0.496519	0.217	0.002	0	Melanocyte	BIRC7
TRPV2	0	0.49422	0.272	0.033	0	Melanocyte	TRPV2
CTXND1	0	0.49119	0.217	0.001	0	Melanocyte	CTXND1
TTYH2	0	0.490188	0.259	0.022	0	Melanocyte	TTYH2
S100A10	0	0.48868	0.983	0.874	0	Melanocyte	S100A10
CFL1	0	0.484301	0.95	0.911	0	Melanocyte	CFL1
BBS5	0	0.484058	0.238	0.044	0	Melanocyte	BBS5
FZD3	0	0.479538	0.258	0.036	0	Melanocyte	FZD3
SPIRE1	0	0.476863	0.268	0.05	0	Melanocyte	SPIRE1
TRIM63	0	0.476644	0.218	0.001	0	Melanocyte	TRIM63
MAN2A2	0	0.475742	0.267	0.073	0	Melanocyte	MAN2A2
KIAA1549L	0	0.471863	0.226	0.002	0	Melanocyte	KIAA1549L
FOXD3	0	0.471086	0.207	0.008	0	Melanocyte	FOXD3
IDI2-AS1	0	0.469806	0.221	0.003	0	Melanocyte	IDI2-AS1
AP3M2	0	0.468706	0.255	0.064	0	Melanocyte	AP3M2
SLC23A2	0	0.464183	0.261	0.058	0	Melanocyte	SLC23A2
LIMD2	0	0.459875	0.294	0.067	0	Melanocyte	LIMD2
SOAT1	0	0.457581	0.267	0.057	0	Melanocyte	SOAT1
MSC	0	0.456349	0.218	0.046	0	Melanocyte	MSC
FADS1	0	0.45605	0.242	0.037	0	Melanocyte	FADS1
ARMC9	0	0.455178	0.227	0.021	0	Melanocyte	ARMC9
PFKFB2	0	0.454401	0.228	0.042	0	Melanocyte	PFKFB2
GNG2	0	0.452877	0.318	0.073	0	Melanocyte	GNG2
GPRC5A	0	0.450034	0.2	0.035	0	Melanocyte	GPRC5A
GOLM1	0	0.435505	0.273	0.073	0	Melanocyte	GOLM1
ARHGEF40	0	0.429971	0.264	0.065	0	Melanocyte	ARHGEF40
DOCK10	0	0.422202	0.25	0.043	0	Melanocyte	DOCK10
HEY1	0	0.419603	0.218	0.045	0	Melanocyte	HEY1
NRXN3	0	0.415357	0.207	0.005	0	Melanocyte	NRXN3
SLITRK2	0	0.406909	0.217	0.023	0	Melanocyte	SLITRK2
DTX4	0	0.398792	0.205	0.024	0	Melanocyte	DTX4
APBA2	0	0.397641	0.185	0.005	0	Melanocyte	APBA2
FCRLA	0	0.396296	0.177	0.001	0	Melanocyte	FCRLA
PLA2G7	0	0.396039	0.183	0.011	0	Melanocyte	PLA2G7
TSPAN10	0	0.395827	0.177	0.022	0	Melanocyte	TSPAN10
TUBB4A	0	0.391508	0.177	0.004	0	Melanocyte	TUBB4A
HSF4	0	0.390814	0.202	0.042	0	Melanocyte	HSF4
FAM69B	0	0.389901	0.204	0.027	0	Melanocyte	FAM69B
ARNT2	0	0.389416	0.188	0.004	0	Melanocyte	ARNT2
HAGHL	0	0.388742	0.198	0.018	0	Melanocyte	HAGHL
MC1R	0	0.387506	0.185	0.013	0	Melanocyte	MC1R
SNX25	0	0.383472	0.201	0.034	0	Melanocyte	SNX25
PQLC2L	0	0.380308	0.189	0.016	0	Melanocyte	PQLC2L
C3orf79	0	0.376166	0.152	0	0	Melanocyte	C3orf79
TTYH1	0	0.375998	0.14	0.01	0	Melanocyte	TTYH1
CYP2U1	0	0.375634	0.227	0.046	0	Melanocyte	CYP2U1
EPDR1	0	0.359791	0.194	0.027	0	Melanocyte	EPDR1
LINC00518	0	0.358422	0.149	0.001	0	Melanocyte	LINC00518
FAM124A	0	0.353174	0.167	0.012	0	Melanocyte	FAM124A
USP13	0	0.348962	0.197	0.04	0	Melanocyte	USP13
CYSLTR2	0	0.346804	0.143	0.006	0	Melanocyte	CYSLTR2
TSGA10IP	0	0.345247	0.155	0.002	0	Melanocyte	TSGA10IP
AFF3	0	0.340446	0.187	0.034	0	Melanocyte	AFF3
KCNJ13	0	0.33989	0.157	0.002	0	Melanocyte	KCNJ13
BMPR1B	0	0.338882	0.162	0.008	0	Melanocyte	BMPR1B
TMOD1	0	0.335336	0.19	0.022	0	Melanocyte	TMOD1
PIK3CD-AS2	0	0.331567	0.167	0.015	0	Melanocyte	PIK3CD-AS2
STK32A	0	0.331038	0.159	0.012	0	Melanocyte	STK32A
C2orf88	0	0.329531	0.171	0.032	0	Melanocyte	C2orf88
S100B	0	0.329079	0.242	0.022	0	Melanocyte	S100B
SEZ6L2	0	0.326292	0.172	0.023	0	Melanocyte	SEZ6L2
LPL	0	0.318628	0.175	0.023	0	Melanocyte	LPL
LINGO1	0	0.317059	0.146	0.013	0	Melanocyte	LINGO1
ARSI	0	0.315121	0.148	0.019	0	Melanocyte	ARSI
KCNIP3	0	0.314626	0.145	0.016	0	Melanocyte	KCNIP3
CASC15	0	0.311279	0.148	0.02	0	Melanocyte	CASC15
IGSF11	0	0.30947	0.141	0.001	0	Melanocyte	IGSF11
KCNN2	0	0.307474	0.146	0.003	0	Melanocyte	KCNN2
RENBP	0	0.304234	0.178	0.033	0	Melanocyte	RENBP
BEST1	0	0.302824	0.155	0.013	0	Melanocyte	BEST1
DENND5B	0	0.301637	0.176	0.03	0	Melanocyte	DENND5B
ST8SIA6	0	0.300731	0.146	0.002	0	Melanocyte	ST8SIA6
PCDH11X	0	0.299831	0.125	0.002	0	Melanocyte	PCDH11X
MAL	0	0.296465	0.172	0.014	0	Melanocyte	MAL
ANOS1	0	0.294982	0.148	0.02	0	Melanocyte	ANOS1
FCMR	0	0.282472	0.133	0.01	0	Melanocyte	FCMR
RAP1GAP	0	0.279628	0.126	0.005	0	Melanocyte	RAP1GAP
UGT2B7	0	0.27584	0.103	0.001	0	Melanocyte	UGT2B7
AC090204.1	0	0.274321	0.124	0.004	0	Melanocyte	AC090204.1
AC092127.2	0	0.272232	0.107	0.002	0	Melanocyte	AC092127.2
AL513283.1	0	0.253262	0.106	0.013	0	Melanocyte	AL513283.1
LNP1	0	0.251562	0.123	0.008	0	Melanocyte	LNP1
ARL2	1.16767e-306	0.6926	0.684	0.467	3.40295e-302	Melanocyte	ARL2
ETFB	2.58486e-306	0.733207	0.671	0.484	7.53305e-302	Melanocyte	ETFB
MT-CO31	4.07364e-306	0.539893	0.992	0.98	1.18718e-301	Melanocyte	MT-CO3
MGST3	2.84406e-305	0.572498	0.864	0.758	8.28845e-301	Melanocyte	MGST3
NDUFA4	2.24948e-304	0.465216	0.9	0.841	6.55565e-300	Melanocyte	NDUFA4
SCUBE2	1.67212e-299	0.338807	0.18	0.036	4.87306e-295	Melanocyte	SCUBE2
SSH2	5.87922e-298	0.615282	0.407	0.168	1.71338e-293	Melanocyte	SSH2
REXO2	7.55192e-298	0.74139	0.691	0.505	2.20086e-293	Melanocyte	REXO2
PPFIBP1	5.46177e-297	0.696259	0.5	0.248	1.59172e-292	Melanocyte	PPFIBP1
EVA1A	1.87898e-296	0.281703	0.144	0.024	5.47593e-292	Melanocyte	EVA1A
KIF3A	1.2054e-294	0.541245	0.309	0.1	3.51291e-290	Melanocyte	KIF3A
PHPT1	1.59292e-293	0.675704	0.77	0.627	4.64225e-289	Melanocyte	PHPT1
ITGB1	1.15852e-292	0.673375	0.758	0.554	3.37627e-288	Melanocyte	ITGB1
BIK	1.00485e-291	0.393579	0.174	0.036	2.92844e-287	Melanocyte	BIK
AHCYL2	6.57577e-290	0.424731	0.242	0.065	1.91638e-285	Melanocyte	AHCYL2
SPECC1	2.82484e-288	0.39844	0.241	0.062	8.23244e-284	Melanocyte	SPECC1
TNFRSF14	3.0568e-288	0.62916	0.437	0.188	8.90844e-284	Melanocyte	TNFRSF14
MT-CYB	4.84089e-288	0.515859	0.994	0.98	1.41078e-283	Melanocyte	MT-CYB
ATP6V0E2	3.27422e-285	0.480946	0.273	0.081	9.54205e-281	Melanocyte	ATP6V0E2
ITM2C	2.28879e-284	0.504182	0.449	0.181	6.67022e-280	Melanocyte	ITM2C
TMEM258	1.22577e-282	0.634806	0.764	0.65	3.57225e-278	Melanocyte	TMEM258
LDHB	1.40816e-281	0.65998	0.636	0.385	4.10381e-277	Melanocyte	LDHB
SHC2	4.50293e-281	0.375693	0.223	0.056	1.31229e-276	Melanocyte	SHC2
SGCE	3.03786e-280	0.492287	0.364	0.13	8.85324e-276	Melanocyte	SGCE
SLC12A7	2.36304e-279	0.382674	0.228	0.058	6.88661e-275	Melanocyte	SLC12A7
ABHD2	7.02365e-277	0.652266	0.395	0.163	2.0469e-272	Melanocyte	ABHD2
MEF2C	4.26732e-276	0.429279	0.424	0.16	1.24362e-271	Melanocyte	MEF2C
CLIC4	1.47574e-272	0.620985	0.503	0.252	4.30074e-268	Melanocyte	CLIC4
DERA	1.82487e-272	0.629087	0.456	0.223	5.31823e-268	Melanocyte	DERA
MT-ND3	3.99735e-272	0.469937	0.99	0.97	1.16495e-267	Melanocyte	MT-ND3
CHML	4.29735e-272	0.468167	0.261	0.077	1.25238e-267	Melanocyte	CHML
PRKCE	1.60348e-268	0.335047	0.197	0.046	4.67301e-264	Melanocyte	PRKCE
CSTB1	1.70729e-268	0.645723	0.83	0.739	4.97556e-264	Melanocyte	CSTB
ZC3H12C	2.02974e-262	0.624915	0.339	0.128	5.91528e-258	Melanocyte	ZC3H12C
ATP6V1B2	1.05281e-261	0.69698	0.497	0.272	3.06819e-257	Melanocyte	ATP6V1B2
CHKA	2.21387e-260	0.432729	0.242	0.069	6.45188e-256	Melanocyte	CHKA
LMNA	9.94044e-260	0.455436	0.942	0.915	2.89694e-255	Melanocyte	LMNA
RASGEF1B	3.1768e-258	0.625139	0.411	0.181	9.25814e-254	Melanocyte	RASGEF1B
GRASP	1.48615e-255	0.467179	0.307	0.103	4.33108e-251	Melanocyte	GRASP
FYN	9.88502e-255	0.522264	0.444	0.195	2.88079e-250	Melanocyte	FYN
SERPINE2	2.45584e-254	0.280985	0.398	0.147	7.15705e-250	Melanocyte	SERPINE2
BEX4	1.63266e-253	0.610478	0.427	0.196	4.75806e-249	Melanocyte	BEX4
UBL3	1.45586e-252	0.692855	0.581	0.369	4.24282e-248	Melanocyte	UBL3
EPS8L1	1.28346e-251	0.299054	0.206	0.052	3.7404e-247	Melanocyte	EPS8L1
EID1	1.71872e-250	0.543784	0.829	0.658	5.00888e-246	Melanocyte	EID1
MT-CO1	1.75635e-248	0.427817	0.994	0.982	5.11853e-244	Melanocyte	MT-CO1
DNAJC13	6.49381e-248	0.531188	0.315	0.115	1.89249e-243	Melanocyte	DNAJC13
RAB2A	7.83435e-248	0.601763	0.731	0.646	2.28316e-243	Melanocyte	RAB2A
CTSA	4.3329e-246	0.680443	0.535	0.318	1.26274e-241	Melanocyte	CTSA
LRPAP1	2.05593e-245	0.665123	0.641	0.455	5.99158e-241	Melanocyte	LRPAP1
PREX1	1.04415e-244	0.332268	0.22	0.059	3.04296e-240	Melanocyte	PREX1
CPEB2	3.89536e-244	0.699778	0.453	0.233	1.13522e-239	Melanocyte	CPEB2
ABL2	1.83458e-243	0.638637	0.37	0.153	5.34653e-239	Melanocyte	ABL2
CTSB	3.34648e-242	0.564491	0.618	0.399	9.75265e-238	Melanocyte	CTSB
NAV1	5.30124e-241	0.505418	0.331	0.125	1.54494e-236	Melanocyte	NAV1
PAFAH1B3	2.13073e-237	0.447368	0.291	0.101	6.20959e-233	Melanocyte	PAFAH1B3
SLC25A13	7.32809e-233	0.486518	0.289	0.102	2.13562e-228	Melanocyte	SLC25A13
CPEB4	7.33268e-233	0.654847	0.442	0.226	2.13696e-228	Melanocyte	CPEB4
SRP14	9.14197e-232	0.369219	0.919	0.909	2.66424e-227	Melanocyte	SRP14
ABCA5	1.87391e-231	0.624341	0.408	0.194	5.46113e-227	Melanocyte	ABCA5
TFPT	1.17631e-229	0.500394	0.281	0.098	3.42813e-225	Melanocyte	TFPT
FBXO7	3.02818e-228	0.625106	0.478	0.268	8.82502e-224	Melanocyte	FBXO7
PFKM	2.18504e-227	0.395984	0.232	0.071	6.36785e-223	Melanocyte	PFKM
LAMTOR5	1.00542e-226	0.604869	0.699	0.588	2.93009e-222	Melanocyte	LAMTOR5
C5orf30	2.16327e-226	0.32036	0.172	0.041	6.30442e-222	Melanocyte	C5orf30
MT-CO2	1.70494e-225	0.424382	0.994	0.982	4.96872e-221	Melanocyte	MT-CO2
SPCS2	3.19503e-225	0.56765	0.738	0.651	9.31128e-221	Melanocyte	SPCS2
MX2	5.9346e-222	0.39929	0.242	0.075	1.72952e-217	Melanocyte	MX2
IDI1	2.61955e-220	0.714375	0.558	0.359	7.63414e-216	Melanocyte	IDI1
NDUFC2	9.57033e-216	0.550232	0.752	0.668	2.78908e-211	Melanocyte	NDUFC2
SH3RF3	3.66447e-215	0.263167	0.151	0.034	1.06794e-210	Melanocyte	SH3RF3
DPYSL2	8.6698e-214	0.494846	0.541	0.286	2.52664e-209	Melanocyte	DPYSL2
SOX5	3.32558e-212	0.401902	0.233	0.074	9.69172e-208	Melanocyte	SOX5
ANXA2	5.83003e-212	0.395436	0.96	0.911	1.69904e-207	Melanocyte	ANXA2
MCRIP1	7.52651e-210	0.537163	0.495	0.27	2.19345e-205	Melanocyte	MCRIP1
OSBPL1A	2.29439e-209	0.562714	0.432	0.217	6.68654e-205	Melanocyte	OSBPL1A
ST8SIA1	6.03044e-207	0.251585	0.142	0.031	1.75745e-202	Melanocyte	ST8SIA1
COX8A	6.80899e-207	0.464781	0.815	0.769	1.98434e-202	Melanocyte	COX8A
GAS6	7.44492e-207	0.568023	0.686	0.531	2.16967e-202	Melanocyte	GAS6
ODF2L	2.55433e-206	0.577581	0.398	0.191	7.44408e-202	Melanocyte	ODF2L
DMD	2.01285e-204	0.411498	0.244	0.081	5.86606e-200	Melanocyte	DMD
GSTO1	6.77017e-204	0.677805	0.594	0.427	1.97303e-199	Melanocyte	GSTO1
GPSM3	1.5395e-202	0.250603	0.213	0.06	4.48657e-198	Melanocyte	GPSM3
WDFY1	1.3833e-201	0.506293	0.321	0.134	4.03135e-197	Melanocyte	WDFY1
BCHE	1.05476e-200	0.410592	0.237	0.079	3.07389e-196	Melanocyte	BCHE
RGS3	2.48915e-200	0.432216	0.302	0.115	7.25414e-196	Melanocyte	RGS3
GTF2F2	2.10179e-198	0.699154	0.447	0.257	6.12525e-194	Melanocyte	GTF2F2
SLC25A3	6.11436e-198	0.423888	0.861	0.842	1.78191e-193	Melanocyte	SLC25A3
PLA2G15	3.4517e-197	0.334923	0.206	0.062	1.00593e-192	Melanocyte	PLA2G15
ATP6AP1	1.74391e-196	0.667197	0.498	0.311	5.08229e-192	Melanocyte	ATP6AP1
MREG	1.60652e-195	0.345357	0.194	0.057	4.68187e-191	Melanocyte	MREG
MCF2L	1.49862e-194	0.366608	0.203	0.062	4.36743e-190	Melanocyte	MCF2L
IFI27	2.83708e-194	1.18338	0.569	0.383	8.26812e-190	Melanocyte	IFI27
NDUFB4	7.7344e-194	0.520307	0.758	0.714	2.25404e-189	Melanocyte	NDUFB4
ARL6IP4	4.56251e-193	0.497477	0.784	0.723	1.32965e-188	Melanocyte	ARL6IP4
SKP1	2.03556e-192	0.380656	0.888	0.866	5.93222e-188	Melanocyte	SKP1
LGALS3	7.03952e-191	0.378201	0.95	0.894	2.05153e-186	Melanocyte	LGALS3
APOLD1	9.19267e-191	0.318012	0.18	0.049	2.67902e-186	Melanocyte	APOLD1
TMED10	2.1579e-190	0.587963	0.652	0.543	6.28876e-186	Melanocyte	TMED10
NDUFB8	3.52e-190	0.51873	0.725	0.653	1.02583e-185	Melanocyte	NDUFB8
SCIN	6.41746e-188	0.409938	0.144	0.035	1.87024e-183	Melanocyte	SCIN
SSR4	1.27266e-184	0.477786	0.8	0.765	3.70892e-180	Melanocyte	SSR4
CAMTA1	1.34881e-184	0.567332	0.615	0.486	3.93084e-180	Melanocyte	CAMTA1
WIPI1	1.88672e-184	0.444444	0.282	0.11	5.49848e-180	Melanocyte	WIPI1
HLA-A	2.49659e-184	0.532211	0.934	0.912	7.27582e-180	Melanocyte	HLA-A
CAV1	3.38924e-184	0.329223	0.792	0.58	9.87726e-180	Melanocyte	CAV1
ANP32B	2.76721e-183	0.574592	0.675	0.58	8.06449e-179	Melanocyte	ANP32B
TRIB2	1.33182e-182	0.34748	0.222	0.073	3.88132e-178	Melanocyte	TRIB2
FBLN7	3.98439e-182	0.316085	0.197	0.059	1.16117e-177	Melanocyte	FBLN7
NAT14	7.17418e-181	0.321774	0.201	0.062	2.09077e-176	Melanocyte	NAT14
CD44	1.49073e-180	0.373711	0.839	0.762	4.34444e-176	Melanocyte	CD44
CSRP1	1.77227e-180	0.307018	0.535	0.325	5.16493e-176	Melanocyte	CSRP1
TCFL5	2.96213e-180	0.360769	0.213	0.07	8.63253e-176	Melanocyte	TCFL5
GRN	1.29292e-179	0.576172	0.701	0.616	3.76796e-175	Melanocyte	GRN
GDF11	2.84062e-178	0.267467	0.161	0.043	8.27841e-174	Melanocyte	GDF11
C1orf122	6.21399e-178	0.59699	0.531	0.36	1.81094e-173	Melanocyte	C1orf122
SERPINB6	1.35222e-177	0.535342	0.471	0.275	3.94077e-173	Melanocyte	SERPINB6
TSPAN15	1.9414e-177	0.262364	0.168	0.046	5.65783e-173	Melanocyte	TSPAN15
ZNF106	8.51733e-175	0.618352	0.499	0.321	2.4822e-170	Melanocyte	ZNF106
MAFF	8.59702e-174	0.703654	0.56	0.39	2.50543e-169	Melanocyte	MAFF
PCYT2	7.19629e-173	0.369613	0.227	0.08	2.09721e-168	Melanocyte	PCYT2
HNMT	4.2329e-172	0.510051	0.397	0.205	1.23359e-167	Melanocyte	HNMT
FIS1	4.3762e-171	0.515721	0.74	0.678	1.27535e-166	Melanocyte	FIS1
RAB9A	2.44561e-169	0.591398	0.496	0.327	7.12725e-165	Melanocyte	RAB9A
ETNK2	4.33528e-169	0.265943	0.144	0.037	1.26343e-164	Melanocyte	ETNK2
MSRB2	5.12288e-169	0.514396	0.426	0.234	1.49296e-164	Melanocyte	MSRB2
NIN	2.24902e-168	0.54388	0.344	0.167	6.55432e-164	Melanocyte	NIN
DUSP4	2.89833e-167	0.257772	0.233	0.08	8.44662e-163	Melanocyte	DUSP4
TMEM220	1.21361e-166	0.365885	0.224	0.079	3.53683e-162	Melanocyte	TMEM220
WFS1	2.17091e-166	0.347012	0.218	0.076	6.32669e-162	Melanocyte	WFS1
SOCS6	7.61446e-166	0.444772	0.275	0.116	2.21908e-161	Melanocyte	SOCS6
COL4A3BP	1.0905e-165	0.594553	0.413	0.237	3.17804e-161	Melanocyte	COL4A3BP
HPS4	1.37005e-165	0.511166	0.309	0.14	3.99273e-161	Melanocyte	HPS4
CLTA	4.89953e-165	0.47015	0.742	0.688	1.42787e-160	Melanocyte	CLTA
C19orf12	9.66171e-165	0.454185	0.279	0.117	2.81571e-160	Melanocyte	C19orf12
BNC2	3.33461e-164	0.277464	0.167	0.048	9.71807e-160	Melanocyte	BNC2
QKI	2.55433e-163	0.558171	0.589	0.453	7.44408e-159	Melanocyte	QKI
YWHAH	2.5377e-162	0.591043	0.519	0.356	7.39562e-158	Melanocyte	YWHAH
COPRS	3.97616e-162	0.538824	0.475	0.296	1.15877e-157	Melanocyte	COPRS
UQCR11	1.14627e-161	0.45429	0.748	0.716	3.34058e-157	Melanocyte	UQCR11
S100A13	1.48511e-161	0.394007	0.659	0.417	4.32805e-157	Melanocyte	S100A13
PLAT	2.13516e-161	0.261437	0.146	0.039	6.2225e-157	Melanocyte	PLAT
CD81	7.1029e-161	0.25427	0.896	0.753	2.07e-156	Melanocyte	CD81
RHOQ	1.10977e-160	0.484726	0.381	0.199	3.23419e-156	Melanocyte	RHOQ
SPTSSA	1.98696e-160	0.578347	0.527	0.374	5.79059e-156	Melanocyte	SPTSSA
VMP1	2.45829e-160	0.68742	0.602	0.455	7.16421e-156	Melanocyte	VMP1
HEXA	5.9247e-160	0.491194	0.457	0.259	1.72664e-155	Melanocyte	HEXA
CYP27A1	1.66865e-156	0.384704	0.268	0.109	4.86295e-152	Melanocyte	CYP27A1
COX4I11	1.86171e-156	0.315048	0.927	0.903	5.42559e-152	Melanocyte	COX4I1
ATP6V0B	9.67031e-156	0.501815	0.656	0.553	2.81822e-151	Melanocyte	ATP6V0B
CAVIN3	1.99213e-154	0.425409	0.596	0.374	5.80567e-150	Melanocyte	CAVIN3
RHOA	7.84524e-154	0.414076	0.784	0.756	2.28634e-149	Melanocyte	RHOA
TLE1	1.27543e-153	0.515376	0.377	0.208	3.71697e-149	Melanocyte	TLE1
WDR83OS	1.93606e-153	0.457745	0.748	0.704	5.64225e-149	Melanocyte	WDR83OS
GNG5	2.45e-153	0.469446	0.747	0.71	7.14004e-149	Melanocyte	GNG5
DNAJC15	8.222e-153	0.557105	0.525	0.378	2.39614e-148	Melanocyte	DNAJC15
ST3GAL5	9.19257e-151	0.357167	0.234	0.089	2.67899e-146	Melanocyte	ST3GAL5
CHCHD2	1.43059e-150	0.32716	0.91	0.899	4.16916e-146	Melanocyte	CHCHD2
RABL6	2.0591e-150	0.576383	0.407	0.243	6.00085e-146	Melanocyte	RABL6
ITGB1BP1	3.26852e-150	0.569178	0.553	0.401	9.52546e-146	Melanocyte	ITGB1BP1
TRPM4	2.13712e-149	0.447752	0.273	0.121	6.22822e-145	Melanocyte	TRPM4
TMEM47	4.29991e-149	0.375056	0.264	0.107	1.25312e-144	Melanocyte	TMEM47
MT-ND5	3.43078e-148	0.520882	0.935	0.913	9.99832e-144	Melanocyte	MT-ND5
IRS1	1.32657e-147	0.336781	0.22	0.081	3.86603e-143	Melanocyte	IRS1
RABAC1	6.07798e-147	0.447582	0.747	0.666	1.77131e-142	Melanocyte	RABAC1
TMEM14C	6.11799e-147	0.492753	0.669	0.597	1.78297e-142	Melanocyte	TMEM14C
GNAI1	1.74812e-146	0.553402	0.541	0.405	5.09456e-142	Melanocyte	GNAI1
CTNNAL1	1.04059e-145	0.413198	0.353	0.174	3.0326e-141	Melanocyte	CTNNAL1
CASD1	2.78474e-144	0.325337	0.189	0.064	8.11558e-140	Melanocyte	CASD1
ATP6V1G1	3.56922e-144	0.423027	0.784	0.756	1.04018e-139	Melanocyte	ATP6V1G1
DDIT3	3.83999e-143	0.628524	0.526	0.362	1.11909e-138	Melanocyte	DDIT3
COX5B	5.29983e-143	0.363613	0.82	0.812	1.54453e-138	Melanocyte	COX5B
YWHAE	7.97924e-143	0.423635	0.75	0.733	2.32539e-138	Melanocyte	YWHAE
DNAJB9	8.67092e-143	0.503023	0.436	0.266	2.52697e-138	Melanocyte	DNAJB9
C1orf198	4.81436e-142	0.456363	0.373	0.201	1.40305e-137	Melanocyte	C1orf198
LRMDA	6.41046e-142	0.288074	0.184	0.062	1.8682e-137	Melanocyte	LRMDA
EPS8	1.73994e-141	0.388676	0.394	0.209	5.0707e-137	Melanocyte	EPS8
NAP1L1	1.4652e-140	0.47337	0.727	0.689	4.27003e-136	Melanocyte	NAP1L1
HLA-E	6.64367e-140	0.356651	0.855	0.852	1.93617e-135	Melanocyte	HLA-E
SSNA1	1.39848e-138	0.551838	0.563	0.446	4.0756e-134	Melanocyte	SSNA1
ZMAT3	1.74912e-137	0.49848	0.34	0.178	5.09746e-133	Melanocyte	ZMAT3
AKT3	6.95226e-137	0.330406	0.251	0.103	2.0261e-132	Melanocyte	AKT3
ATIC	9.0913e-137	0.404241	0.279	0.128	2.64948e-132	Melanocyte	ATIC
SMIM10	1.73365e-136	0.287417	0.196	0.069	5.05237e-132	Melanocyte	SMIM10
TPPP31	1.24942e-135	0.518398	0.588	0.415	3.64119e-131	Melanocyte	TPPP3
GAS7	7.11669e-135	0.455873	0.369	0.204	2.07402e-130	Melanocyte	GAS7
JUND	1.52003e-134	0.352397	0.909	0.839	4.42982e-130	Melanocyte	JUND
ZNF667-AS1	1.29612e-133	0.3767	0.281	0.13	3.77728e-129	Melanocyte	ZNF667-AS1
TMEM8A	2.30236e-133	0.276093	0.166	0.055	6.70978e-129	Melanocyte	TMEM8A
TNFSF12	7.02837e-133	0.420933	0.38	0.206	2.04828e-128	Melanocyte	TNFSF12
SQSTM1	2.33597e-132	0.482593	0.761	0.72	6.80773e-128	Melanocyte	SQSTM1
SECISBP2L	1.01311e-130	0.455326	0.343	0.185	2.95252e-126	Melanocyte	SECISBP2L
PARK7	1.24069e-130	0.413254	0.731	0.656	3.61573e-126	Melanocyte	PARK7
KHDRBS3	1.92698e-130	0.376854	0.248	0.106	5.6158e-126	Melanocyte	KHDRBS3
OTUD7B	2.60003e-130	0.331582	0.192	0.071	7.57726e-126	Melanocyte	OTUD7B
TMTC2	3.23167e-130	0.309625	0.203	0.077	9.41807e-126	Melanocyte	TMTC2
TEAD1	3.78472e-130	0.420217	0.332	0.171	1.10298e-125	Melanocyte	TEAD1
ACTG11	5.33524e-130	0.257806	0.985	0.964	1.55485e-125	Melanocyte	ACTG1
FKBP1B	1.74338e-129	0.287277	0.168	0.057	5.08074e-125	Melanocyte	FKBP1B
TSPAN4	1.9744e-129	0.380051	0.548	0.337	5.75401e-125	Melanocyte	TSPAN4
METTL9	2.66685e-129	0.527484	0.515	0.39	7.77201e-125	Melanocyte	METTL9
AGRN	1.70204e-128	0.340519	0.235	0.097	4.96026e-124	Melanocyte	AGRN
PITHD1	5.36402e-128	0.53132	0.555	0.447	1.56324e-123	Melanocyte	PITHD1
MRPL44	6.16425e-128	0.424113	0.283	0.138	1.79645e-123	Melanocyte	MRPL44
COX6A1	1.55611e-127	0.344731	0.819	0.793	4.53498e-123	Melanocyte	COX6A1
SEC22C	5.28812e-127	0.41431	0.318	0.163	1.54112e-122	Melanocyte	SEC22C
SEL1L	6.24233e-127	0.468764	0.379	0.222	1.8192e-122	Melanocyte	SEL1L
PKIB	6.46262e-127	0.32335	0.182	0.066	1.8834e-122	Melanocyte	PKIB
SLC2A13	1.41785e-126	0.279689	0.159	0.053	4.13205e-122	Melanocyte	SLC2A13
GLMP	3.80141e-126	0.381433	0.273	0.128	1.10785e-121	Melanocyte	GLMP
VAMP81	4.89532e-126	0.512544	0.604	0.457	1.42664e-121	Melanocyte	VAMP8
TCF25	7.22777e-126	0.50693	0.586	0.493	2.10639e-121	Melanocyte	TCF25
YBX1	1.18005e-125	0.281434	0.915	0.899	3.43903e-121	Melanocyte	YBX1
SETDB2	1.47128e-124	0.300628	0.184	0.067	4.28775e-120	Melanocyte	SETDB2
HSPA12A	2.1257e-124	0.294962	0.183	0.067	6.19493e-120	Melanocyte	HSPA12A
ARPC5	7.04326e-124	0.445776	0.652	0.59	2.05262e-119	Melanocyte	ARPC5
MSI2	1.23407e-122	0.329101	0.215	0.088	3.59645e-118	Melanocyte	MSI2
HPS5	8.47677e-122	0.311308	0.2	0.079	2.47038e-117	Melanocyte	HPS5
RFTN2	9.17651e-122	0.263409	0.15	0.048	2.67431e-117	Melanocyte	RFTN2
FBXO2	4.24319e-121	0.446159	0.232	0.102	1.23659e-116	Melanocyte	FBXO2
NR4A2	1.25395e-120	0.302455	0.466	0.284	3.6544e-116	Melanocyte	NR4A2
TMEM117	2.31324e-120	0.266841	0.146	0.048	6.74146e-116	Melanocyte	TMEM117
PCDH7	3.58135e-120	0.398449	0.288	0.141	1.04371e-115	Melanocyte	PCDH7
UBA2	9.54044e-120	0.489457	0.478	0.345	2.78037e-115	Melanocyte	UBA2
MAGEH1	2.33865e-119	0.388203	0.296	0.147	6.81552e-115	Melanocyte	MAGEH1
NDUFA1	2.39434e-119	0.405757	0.687	0.668	6.97783e-115	Melanocyte	NDUFA1
NDUFB7	9.96169e-119	0.401532	0.723	0.694	2.90313e-114	Melanocyte	NDUFB7
HPCAL1	3.47436e-118	0.313479	0.236	0.103	1.01253e-113	Melanocyte	HPCAL1
CPNE8	7.90147e-118	0.304127	0.225	0.094	2.30273e-113	Melanocyte	CPNE8
APOO	2.09577e-117	0.303989	0.172	0.063	6.10769e-113	Melanocyte	APOO
TSPAN3	2.37209e-117	0.504466	0.42	0.275	6.91297e-113	Melanocyte	TSPAN3
NDUFB2	3.42145e-117	0.402565	0.719	0.692	9.97113e-113	Melanocyte	NDUFB2
DHRS7	7.51324e-117	0.452934	0.494	0.353	2.18958e-112	Melanocyte	DHRS7
RASSF8	5.84351e-116	0.332977	0.23	0.098	1.70297e-111	Melanocyte	RASSF8
CADM1	7.9675e-115	0.341623	0.236	0.106	2.32197e-110	Melanocyte	CADM1
MT-ND1	1.87367e-114	0.329481	0.985	0.968	5.46042e-110	Melanocyte	MT-ND1
ANKRD371	2.62695e-114	0.458944	0.42	0.261	7.65573e-110	Melanocyte	ANKRD37
SLC35B2	2.75467e-114	0.371068	0.271	0.132	8.02793e-110	Melanocyte	SLC35B2
CHPT1	5.50034e-114	0.438897	0.393	0.242	1.60296e-109	Melanocyte	CHPT1
COL27A1	3.79815e-113	0.332458	0.214	0.09	1.10689e-108	Melanocyte	COL27A1
MFSD14B	9.30478e-113	0.447237	0.332	0.191	2.71169e-108	Melanocyte	MFSD14B
TDRD3	1.10074e-112	0.450129	0.269	0.134	3.20789e-108	Melanocyte	TDRD3
COPS8	1.44688e-112	0.491137	0.425	0.283	4.21665e-108	Melanocyte	COPS8
DAD1	2.95624e-112	0.379029	0.731	0.697	8.61538e-108	Melanocyte	DAD1
IFI6	1.50536e-111	0.697825	0.46	0.299	4.38707e-107	Melanocyte	IFI6
ZNF428	1.56366e-111	0.436164	0.458	0.301	4.55696e-107	Melanocyte	ZNF428
FAM13A	1.95525e-111	0.375001	0.252	0.118	5.69818e-107	Melanocyte	FAM13A
CRYL1	4.13445e-111	0.392346	0.283	0.142	1.2049e-106	Melanocyte	CRYL1
OLFM1	1.8357e-110	0.307242	0.229	0.1	5.34978e-106	Melanocyte	OLFM1
APH1B	2.00842e-110	0.287851	0.196	0.079	5.85314e-106	Melanocyte	APH1B
RNF43	7.8178e-110	0.35025	0.178	0.07	2.27834e-105	Melanocyte	RNF43
SLC2A8	2.52439e-109	0.303227	0.195	0.08	7.35684e-105	Melanocyte	SLC2A8
COX6B1	2.19386e-107	0.3208	0.792	0.8	6.39356e-103	Melanocyte	COX6B1
MRPL41	3.15906e-107	0.469552	0.583	0.503	9.20645e-103	Melanocyte	MRPL41
FCGRT	6.17621e-107	0.332376	0.674	0.527	1.79993e-102	Melanocyte	FCGRT
ARHGDIA	7.40679e-107	0.460184	0.589	0.516	2.15856e-102	Melanocyte	ARHGDIA
CTBP2	2.33027e-106	0.397059	0.307	0.167	6.79111e-102	Melanocyte	CTBP2
NINJ1	7.98951e-106	0.483884	0.504	0.374	2.32838e-101	Melanocyte	NINJ1
MRPL33	3.75903e-105	0.465518	0.55	0.457	1.09549e-100	Melanocyte	MRPL33
SET	3.89689e-105	0.394502	0.721	0.701	1.13567e-100	Melanocyte	SET
SEPHS2	7.91013e-105	0.501664	0.403	0.268	2.30525e-100	Melanocyte	SEPHS2
SPATS2L	2.4748e-103	0.481362	0.462	0.334	7.21231e-99	Melanocyte	SPATS2L
TANGO2	5.09033e-103	0.255608	0.136	0.046	1.48348e-98	Melanocyte	TANGO2
HACD3	1.08334e-102	0.497454	0.411	0.282	3.15718e-98	Melanocyte	HACD3
SSH1	3.9153e-102	0.294532	0.199	0.084	1.14103e-97	Melanocyte	SSH1
FNIP2	9.91153e-102	0.389283	0.315	0.176	2.88852e-97	Melanocyte	FNIP2
USF2	1.19969e-101	0.473951	0.412	0.283	3.49626e-97	Melanocyte	USF2
LAMP2	3.71949e-101	0.484825	0.551	0.473	1.08397e-96	Melanocyte	LAMP2
ITPK1	6.27169e-101	0.266567	0.17	0.066	1.82776e-96	Melanocyte	ITPK1
BHLHE41	7.26754e-101	0.272737	0.192	0.079	2.11798e-96	Melanocyte	BHLHE41
CNPY2	1.15041e-100	0.494146	0.496	0.388	3.35265e-96	Melanocyte	CNPY2
NUDT14	1.18171e-100	0.388273	0.289	0.155	3.44387e-96	Melanocyte	NUDT14
PBRM1	2.0704e-100	0.496527	0.413	0.288	6.03376e-96	Melanocyte	PBRM1
SMIM29	2.37784e-100	0.4523	0.345	0.213	6.92973e-96	Melanocyte	SMIM29
DNAJA4	6.45455e-99	0.415608	0.352	0.211	1.88105e-94	Melanocyte	DNAJA4
NDUFB1	6.51564e-99	0.44362	0.625	0.6	1.89885e-94	Melanocyte	NDUFB1
ARMCX1	9.02647e-99	0.386719	0.311	0.172	2.63059e-94	Melanocyte	ARMCX1
MT1G1	3.20284e-98	0.39676	0.249	0.12	9.33404e-94	Melanocyte	MT1G
BPTF	6.47219e-98	0.519848	0.515	0.424	1.88619e-93	Melanocyte	BPTF
FBXW5	6.75475e-98	0.485774	0.439	0.322	1.96854e-93	Melanocyte	FBXW5
PACSIN2	7.4053e-98	0.364976	0.272	0.143	2.15813e-93	Melanocyte	PACSIN2
TALDO1	7.25845e-97	0.44823	0.592	0.531	2.11533e-92	Melanocyte	TALDO1
RHEB	1.07045e-96	0.424016	0.639	0.596	3.11962e-92	Melanocyte	RHEB
ZSCAN16-AS1	1.25497e-96	0.31819	0.262	0.131	3.65737e-92	Melanocyte	ZSCAN16-AS1
TGOLN2	1.27858e-96	0.457461	0.447	0.321	3.72615e-92	Melanocyte	TGOLN2
USP48	1.71019e-96	0.435083	0.337	0.205	4.984e-92	Melanocyte	USP48
PARP1	4.45561e-96	0.447517	0.335	0.204	1.2985e-91	Melanocyte	PARP1
ARSD	4.48617e-96	0.282711	0.183	0.077	1.3074e-91	Melanocyte	ARSD
NANS	1.07497e-94	0.432269	0.371	0.238	3.13279e-90	Melanocyte	NANS
PSMD8	5.65204e-94	0.36367	0.693	0.666	1.64717e-89	Melanocyte	PSMD8
ANP32A	1.27446e-93	0.417565	0.392	0.258	3.71416e-89	Melanocyte	ANP32A
CREBRF	1.53468e-93	0.501317	0.479	0.372	4.47252e-89	Melanocyte	CREBRF
PIP4K2A	1.79166e-93	0.303092	0.218	0.1	5.22145e-89	Melanocyte	PIP4K2A
ELOB	2.84212e-93	0.302856	0.814	0.819	8.2828e-89	Melanocyte	ELOB
OPTN	1.7765e-92	0.478575	0.527	0.45	5.17725e-88	Melanocyte	OPTN
RAB5C	1.86881e-92	0.453728	0.542	0.472	5.44626e-88	Melanocyte	RAB5C
UACA	2.78326e-92	0.415894	0.356	0.222	8.11124e-88	Melanocyte	UACA
MPC1	2.86146e-92	0.458219	0.492	0.4	8.33915e-88	Melanocyte	MPC1
PARVA	3.12431e-92	0.352153	0.294	0.159	9.10517e-88	Melanocyte	PARVA
DOCK7	3.34747e-92	0.354677	0.253	0.13	9.75552e-88	Melanocyte	DOCK7
PTEN	3.6206e-92	0.484068	0.465	0.353	1.05515e-87	Melanocyte	PTEN
YWHAQ	5.83254e-92	0.387534	0.67	0.647	1.69978e-87	Melanocyte	YWHAQ
CDH11	6.4349e-92	0.440705	0.376	0.245	1.87532e-87	Melanocyte	CDH1
NARF	1.26037e-90	0.440853	0.343	0.217	3.67309e-86	Melanocyte	NARF
AMDHD2	2.52638e-90	0.334667	0.219	0.105	7.36263e-86	Melanocyte	AMDHD2
GADD45A	3.52002e-90	0.430295	0.594	0.484	1.02584e-85	Melanocyte	GADD45A
XRCC5	5.25526e-90	0.426855	0.601	0.564	1.53154e-85	Melanocyte	XRCC5
TMEM138	5.69795e-90	0.398378	0.239	0.123	1.66055e-85	Melanocyte	TMEM138
EMP1	6.1366e-90	0.508231	0.691	0.658	1.78839e-85	Melanocyte	EMP1
NSMF	6.8951e-90	0.357709	0.209	0.099	2.00944e-85	Melanocyte	NSMF
ARPC3	1.19752e-89	0.29566	0.757	0.754	3.48995e-85	Melanocyte	ARPC3
ABR	7.65246e-89	0.339821	0.25	0.131	2.23016e-84	Melanocyte	ABR
ATP6V0D1	1.70074e-87	0.458719	0.501	0.411	4.95648e-83	Melanocyte	ATP6V0D1
NDUFAB1	1.39775e-86	0.431584	0.589	0.552	4.07345e-82	Melanocyte	NDUFAB1
UBXN2A	5.39579e-86	0.41091	0.321	0.2	1.5725e-81	Melanocyte	UBXN2A
NAGLU	6.27448e-86	0.347098	0.24	0.122	1.82857e-81	Melanocyte	NAGLU
MAP4	9.79504e-86	0.468574	0.495	0.408	2.85457e-81	Melanocyte	MAP4
ATP6V1F	1.31588e-85	0.396556	0.635	0.609	3.83487e-81	Melanocyte	ATP6V1F
DYNLL2	2.32305e-85	0.398711	0.366	0.242	6.77008e-81	Melanocyte	DYNLL2
SMPD1	5.628e-85	0.364838	0.256	0.139	1.64017e-80	Melanocyte	SMPD1
PXN	9.09221e-85	0.312508	0.23	0.114	2.64974e-80	Melanocyte	PXN
FAM126A	1.35302e-84	0.367188	0.273	0.151	3.94311e-80	Melanocyte	FAM126A
DYNLRB1	2.75782e-84	0.353424	0.672	0.653	8.03711e-80	Melanocyte	DYNLRB1
PRDX1	4.31269e-84	0.2521	0.887	0.869	1.25685e-79	Melanocyte	PRDX1
EMC10	9.13839e-84	0.424022	0.373	0.256	2.6632e-79	Melanocyte	EMC10
COX7A2	9.79564e-84	0.29351	0.77	0.785	2.85474e-79	Melanocyte	COX7A2
VAMP2	1.15215e-83	0.399845	0.615	0.568	3.35772e-79	Melanocyte	VAMP2
LAGE3	2.06283e-82	0.433728	0.392	0.278	6.0117e-78	Melanocyte	LAGE3
SAT2	2.76464e-82	0.423299	0.507	0.41	8.05698e-78	Melanocyte	SAT2
CLPTM1	3.28186e-82	0.507874	0.383	0.275	9.56434e-78	Melanocyte	CLPTM1
MIF	1.69098e-81	0.407135	0.661	0.633	4.92801e-77	Melanocyte	MIF
CES1	1.79968e-81	0.270898	0.196	0.086	5.24482e-77	Melanocyte	CES1
NDUFS7	1.70083e-80	0.424078	0.548	0.488	4.95672e-76	Melanocyte	NDUFS7
JOSD2	3.18995e-80	0.453569	0.42	0.315	9.29647e-76	Melanocyte	JOSD2
UBE2S1	3.92377e-80	0.401889	0.556	0.425	1.1435e-75	Melanocyte	UBE2S
BANP	3.95889e-80	0.276047	0.178	0.08	1.15374e-75	Melanocyte	BANP
LRCH3	9.29217e-80	0.290573	0.21	0.103	2.70802e-75	Melanocyte	LRCH3
ZNF24	2.42914e-79	0.45927	0.373	0.262	7.07923e-75	Melanocyte	ZNF24
C11orf24	2.47855e-79	0.299369	0.21	0.104	7.22323e-75	Melanocyte	C11orf24
MT-ND4L	2.99973e-79	0.642943	0.729	0.686	8.74211e-75	Melanocyte	MT-ND4L
BMP2K	5.35582e-79	0.337593	0.267	0.151	1.56085e-74	Melanocyte	BMP2K
ERBB31	1.57752e-78	0.405988	0.288	0.172	4.59737e-74	Melanocyte	ERBB3
SIRPA	1.77063e-78	0.281102	0.229	0.117	5.16016e-74	Melanocyte	SIRPA
IL6R	1.77669e-78	0.300142	0.208	0.101	5.17782e-74	Melanocyte	IL6R
NR4A3	1.86999e-78	0.282583	0.232	0.116	5.44971e-74	Melanocyte	NR4A3
ADAM10	1.95108e-78	0.381456	0.302	0.184	5.68602e-74	Melanocyte	ADAM10
PMM1	2.92126e-78	0.37984	0.315	0.198	8.51343e-74	Melanocyte	PMM1
TMEM219	5.13864e-77	0.425916	0.565	0.512	1.49755e-72	Melanocyte	TMEM219
DUSP16	9.22264e-77	0.264235	0.166	0.073	2.68775e-72	Melanocyte	DUSP16
CARD19	1.37846e-76	0.416034	0.381	0.27	4.01725e-72	Melanocyte	CARD19
DYNC1H1	1.70129e-76	0.428551	0.543	0.482	4.95807e-72	Melanocyte	DYNC1H1
PUF60	1.8926e-76	0.433754	0.517	0.452	5.51562e-72	Melanocyte	PUF60
SLC39A6	7.93999e-76	0.436012	0.391	0.285	2.31395e-71	Melanocyte	SLC39A6
GNAQ	4.24798e-75	0.321205	0.303	0.181	1.23799e-70	Melanocyte	GNAQ
ARMCX3	8.84401e-75	0.335272	0.339	0.213	2.57741e-70	Melanocyte	ARMCX3
CD82	1.14231e-74	0.462809	0.384	0.276	3.32904e-70	Melanocyte	CD82
COX7B1	1.37437e-74	0.324732	0.727	0.726	4.00534e-70	Melanocyte	COX7B
GNAI2	3.90611e-74	0.294128	0.601	0.488	1.13836e-69	Melanocyte	GNAI2
HEBP1	6.95778e-74	0.54693	0.441	0.357	2.02771e-69	Melanocyte	HEBP1
SCARB2	9.6884e-74	0.404645	0.442	0.341	2.82349e-69	Melanocyte	SCARB2
CRYAB	2.03348e-73	0.581717	0.553	0.474	5.92617e-69	Melanocyte	CRYAB
CANX	2.59468e-73	0.405802	0.597	0.581	7.56168e-69	Melanocyte	CANX
TMEM251	1.86437e-72	0.324515	0.234	0.129	5.43334e-68	Melanocyte	TMEM251
COPE	2.34142e-72	0.368822	0.653	0.643	6.8236e-68	Melanocyte	COPE
ILK	3.3249e-72	0.373845	0.452	0.349	9.68976e-68	Melanocyte	ILK
DCTN3	1.2605e-71	0.372023	0.616	0.592	3.67348e-67	Melanocyte	DCTN3
TUBA1B	2.31268e-71	0.286697	0.838	0.815	6.73983e-67	Melanocyte	TUBA1B
RABIF	6.11219e-71	0.303102	0.224	0.121	1.78128e-66	Melanocyte	RABIF
EIF3K	1.20593e-70	0.262308	0.807	0.83	3.51443e-66	Melanocyte	EIF3K
PSMB7	2.13395e-70	0.415989	0.598	0.578	6.21897e-66	Melanocyte	PSMB7
PSMA7	2.84741e-70	0.293236	0.764	0.782	8.29821e-66	Melanocyte	PSMA7
RHOBTB3	4.81737e-70	0.413334	0.34	0.228	1.40392e-65	Melanocyte	RHOBTB3
RNF130	5.46919e-70	0.326993	0.322	0.203	1.59389e-65	Melanocyte	RNF130
PPDPF	6.43888e-70	0.256841	0.824	0.818	1.87648e-65	Melanocyte	PPDPF
BLVRB	1.67591e-69	0.343128	0.584	0.534	4.88409e-65	Melanocyte	BLVRB
YWHAZ1	4.78554e-69	0.286683	0.776	0.762	1.39465e-64	Melanocyte	YWHAZ
ZNF704	7.5498e-69	0.301388	0.269	0.152	2.20024e-64	Melanocyte	ZNF704
ASXL1	1.28426e-68	0.369116	0.304	0.194	3.74272e-64	Melanocyte	ASXL1
SEC11C	3.27179e-68	0.37634	0.369	0.264	9.53498e-64	Melanocyte	SEC11C
PLEKHB2	3.958e-68	0.392377	0.359	0.256	1.15348e-63	Melanocyte	PLEKHB2
ELF1	3.97334e-68	0.39792	0.507	0.444	1.15795e-63	Melanocyte	ELF1
TCEAL9	9.41176e-68	0.422841	0.454	0.355	2.74287e-63	Melanocyte	TCEAL9
SNX8	2.27754e-67	0.25363	0.166	0.078	6.63743e-63	Melanocyte	SNX8
ARPP19	1.49859e-66	0.372907	0.435	0.349	4.36736e-62	Melanocyte	ARPP19
TMBIM4	6.8096e-66	0.375413	0.605	0.592	1.98452e-61	Melanocyte	TMBIM4
NDUFB10	9.60548e-66	0.328112	0.684	0.687	2.79933e-61	Melanocyte	NDUFB10
IRX5	1.04893e-65	0.351694	0.252	0.148	3.05688e-61	Melanocyte	IRX5
NME4	3.50518e-65	0.360225	0.386	0.272	1.02152e-60	Melanocyte	NME4
GTF2B	4.49463e-65	0.47446	0.453	0.371	1.30987e-60	Melanocyte	GTF2B
DYNC1LI2	5.99567e-65	0.409441	0.435	0.353	1.74732e-60	Melanocyte	DYNC1LI2
PLBD2	1.55629e-64	0.273725	0.228	0.126	4.53551e-60	Melanocyte	PLBD2
BLOC1S6	4.34075e-63	0.385367	0.34	0.238	1.26503e-58	Melanocyte	BLOC1S6
ATP5ME	6.51788e-63	0.302919	0.688	0.712	1.89951e-58	Melanocyte	ATP5ME
FKBP2	8.00873e-63	0.39003	0.577	0.557	2.33398e-58	Melanocyte	FKBP2
SLC4A2	1.0738e-62	0.258588	0.192	0.1	3.12938e-58	Melanocyte	SLC4A2
B3GAT3	1.45567e-62	0.382811	0.325	0.222	4.24227e-58	Melanocyte	B3GAT3
SPRED1	2.89509e-62	0.283443	0.253	0.146	8.43716e-58	Melanocyte	SPRED1
ATP7A	2.9453e-62	0.318756	0.215	0.119	8.58348e-58	Melanocyte	ATP7A
TPM3	4.62603e-62	0.331032	0.599	0.572	1.34816e-57	Melanocyte	TPM3
LPCAT2	6.48418e-62	0.281889	0.204	0.109	1.88969e-57	Melanocyte	LPCAT2
PRMT2	2.69174e-61	0.387712	0.409	0.322	7.84453e-57	Melanocyte	PRMT2
DNAJC1	3.04027e-61	0.417009	0.342	0.247	8.86025e-57	Melanocyte	DNAJC1
POMGNT1	3.20628e-61	0.277174	0.178	0.091	9.34406e-57	Melanocyte	POMGNT1
AAED1	1.59141e-60	0.321815	0.337	0.226	4.63784e-56	Melanocyte	AAED1
TSC22D3	3.31044e-60	0.266894	0.536	0.415	9.64762e-56	Melanocyte	TSC22D3
MAP2K2	5.91464e-60	0.39161	0.536	0.493	1.7237e-55	Melanocyte	MAP2K2
MARCKS	1.05378e-59	0.278277	0.703	0.652	3.07102e-55	Melanocyte	MARCKS
NBDY	3.44748e-59	0.372656	0.433	0.352	1.0047e-54	Melanocyte	NBDY
TRAPPC6A	8.08617e-59	0.408869	0.416	0.335	2.35655e-54	Melanocyte	TRAPPC6A
CCNDBP1	3.10861e-58	0.384311	0.381	0.291	9.05943e-54	Melanocyte	CCNDBP1
ARL3	4.91423e-58	0.386893	0.415	0.329	1.43215e-53	Melanocyte	ARL3
RNPEPL1	6.54354e-58	0.346307	0.293	0.195	1.90698e-53	Melanocyte	RNPEPL1
GNB1	7.16088e-58	0.380219	0.503	0.458	2.0869e-53	Melanocyte	GNB1
TJP1	1.03835e-57	0.344974	0.366	0.268	3.02606e-53	Melanocyte	TJP1
CNPY3	1.5413e-57	0.268456	0.254	0.153	4.49181e-53	Melanocyte	CNPY3
ZNF330	4.63084e-57	0.355251	0.29	0.195	1.34957e-52	Melanocyte	ZNF330
SDF2L1	1.36063e-56	0.347343	0.345	0.246	3.96527e-52	Melanocyte	SDF2L1
MAFG	1.14754e-55	0.388135	0.332	0.241	3.34427e-51	Melanocyte	MAFG
ADI1	1.17958e-55	0.403173	0.451	0.388	3.43765e-51	Melanocyte	ADI1
PDE4DIP	2.8721e-55	0.317621	0.266	0.169	8.37017e-51	Melanocyte	PDE4DIP
CALU	3.76097e-55	0.29735	0.455	0.346	1.09606e-50	Melanocyte	CALU
SUCLG1	3.99368e-55	0.405998	0.463	0.412	1.16388e-50	Melanocyte	SUCLG1
VDAC1	3.11749e-54	0.343007	0.553	0.541	9.0853e-50	Melanocyte	VDAC1
GRAMD2B	3.267e-54	0.264728	0.21	0.12	9.52101e-50	Melanocyte	GRAMD2B
TEX264	9.35649e-54	0.386342	0.392	0.308	2.72676e-49	Melanocyte	TEX264
ALG14	3.25421e-53	0.291678	0.2	0.114	9.48375e-49	Melanocyte	ALG14
CMC2	4.28162e-53	0.36686	0.334	0.246	1.24779e-48	Melanocyte	CMC2
SEC11A	5.20908e-53	0.307731	0.625	0.604	1.51808e-48	Melanocyte	SEC11A
RASSF1	1.08544e-52	0.345823	0.303	0.209	3.16329e-48	Melanocyte	RASSF1
DAG1	4.36116e-52	0.329801	0.266	0.175	1.27097e-47	Melanocyte	DAG1
ISCA1	4.52761e-52	0.37027	0.372	0.292	1.31948e-47	Melanocyte	ISCA1
PHC2	1.11908e-51	0.307517	0.279	0.185	3.26135e-47	Melanocyte	PHC2
PIP4P2	2.96957e-51	0.299041	0.26	0.166	8.65421e-47	Melanocyte	PIP4P2
KIDINS220	3.74709e-51	0.347496	0.34	0.248	1.09202e-46	Melanocyte	KIDINS220
EEA1	4.86656e-51	0.408147	0.443	0.381	1.41826e-46	Melanocyte	EEA1
HOOK3	8.90437e-51	0.390663	0.401	0.325	2.595e-46	Melanocyte	HOOK3
COX17	1.14034e-50	0.371383	0.425	0.361	3.32329e-46	Melanocyte	COX17
SNAI2	2.33698e-50	0.357415	0.384	0.292	6.81067e-46	Melanocyte	SNAI2
CRELD2	3.52717e-50	0.351781	0.321	0.233	1.02792e-45	Melanocyte	CRELD2
TBCA	4.33964e-50	0.305054	0.634	0.654	1.2647e-45	Melanocyte	TBCA
PTPRZ11	4.47383e-50	0.35383	0.273	0.183	1.30381e-45	Melanocyte	PTPRZ1
SNX27	5.34028e-50	0.308527	0.244	0.156	1.55632e-45	Melanocyte	SNX27
FAAP20	5.86713e-50	0.388849	0.443	0.381	1.70986e-45	Melanocyte	FAAP20
VAMP3	6.45765e-50	0.358417	0.401	0.328	1.88195e-45	Melanocyte	VAMP3
FEM1B	8.34829e-50	0.383757	0.323	0.24	2.43294e-45	Melanocyte	FEM1B
FAM89A	1.68158e-49	0.309164	0.256	0.167	4.90064e-45	Melanocyte	FAM89A
TBCB	2.74673e-49	0.346702	0.48	0.426	8.0048e-45	Melanocyte	TBCB
LAMTOR2	4.44153e-49	0.396641	0.471	0.429	1.29439e-44	Melanocyte	LAMTOR2
CLEC11A	5.01315e-49	0.265737	0.398	0.291	1.46098e-44	Melanocyte	CLEC11A
SRPK2	5.58996e-49	0.371107	0.371	0.294	1.62908e-44	Melanocyte	SRPK2
CCDC82	9.40706e-49	0.309688	0.276	0.184	2.7415e-44	Melanocyte	CCDC82
NDUFA13	1.2044e-48	0.280169	0.672	0.692	3.50998e-44	Melanocyte	NDUFA13
C21orf2	1.59703e-48	0.334546	0.284	0.194	4.65424e-44	Melanocyte	C21orf2
PTAR1	2.30005e-48	0.279011	0.214	0.128	6.70304e-44	Melanocyte	PTAR1
GCSH	2.9822e-48	0.339512	0.341	0.254	8.69103e-44	Melanocyte	GCSH
ABHD12	9.08892e-48	0.300177	0.236	0.15	2.64878e-43	Melanocyte	ABHD12
ANKRD12	1.46406e-47	0.322008	0.609	0.612	4.2667e-43	Melanocyte	ANKRD12
M6PR	5.99356e-47	0.359162	0.339	0.259	1.7467e-42	Melanocyte	M6PR
P4HA2	7.31014e-47	0.274548	0.238	0.148	2.13039e-42	Melanocyte	P4HA2
C7orf50	8.01925e-47	0.332836	0.353	0.267	2.33705e-42	Melanocyte	C7orf50
GABARAPL2	8.36421e-47	0.268928	0.643	0.648	2.43758e-42	Melanocyte	GABARAPL2
CLASP2	1.32316e-46	0.252626	0.196	0.114	3.85609e-42	Melanocyte	CLASP2
CFAP97	1.8517e-46	0.388907	0.384	0.312	5.39642e-42	Melanocyte	CFAP97
CUTA	3.59282e-46	0.316536	0.624	0.637	1.04706e-41	Melanocyte	CUTA
TP53I13	5.41206e-46	0.300217	0.297	0.206	1.57724e-41	Melanocyte	TP53I13
ZNF644	6.02003e-46	0.39901	0.389	0.319	1.75442e-41	Melanocyte	ZNF644
RDH11	8.93563e-46	0.298179	0.255	0.169	2.60411e-41	Melanocyte	RDH11
ATP5PF	1.1716e-45	0.251001	0.706	0.752	3.41439e-41	Melanocyte	ATP5PF
FAM96B	1.27079e-45	0.31981	0.522	0.501	3.70347e-41	Melanocyte	FAM96B
HR1	1.56565e-45	0.353024	0.27	0.186	4.56278e-41	Melanocyte	HR
UBN1	1.57419e-45	0.311797	0.248	0.164	4.58767e-41	Melanocyte	UBN1
CYB5R3	1.772e-45	0.26571	0.633	0.608	5.16414e-41	Melanocyte	CYB5R3
RPS27L	4.1217e-45	0.251669	0.689	0.694	1.20119e-40	Melanocyte	RPS27L
MTPN	5.09e-45	0.361054	0.464	0.429	1.48338e-40	Melanocyte	MTPN
PRELID1	6.69345e-45	0.318028	0.631	0.639	1.95067e-40	Melanocyte	PRELID1
AKT1	7.46394e-45	0.308177	0.291	0.206	2.17522e-40	Melanocyte	AKT1
TANK	8.32366e-45	0.440241	0.388	0.325	2.42577e-40	Melanocyte	TANK
RCAN3	1.23753e-44	0.305335	0.244	0.161	3.60652e-40	Melanocyte	RCAN3
RTF2	2.30953e-44	0.381826	0.468	0.431	6.73065e-40	Melanocyte	RTF2
ERICH1	2.94779e-44	0.288635	0.268	0.182	8.59074e-40	Melanocyte	ERICH1
UBXN1	3.65828e-44	0.300142	0.63	0.652	1.06613e-39	Melanocyte	UBXN1
IER3IP1	3.77127e-44	0.369705	0.439	0.397	1.09906e-39	Melanocyte	IER3IP1
AIG1	5.33266e-44	0.330147	0.348	0.271	1.5541e-39	Melanocyte	AIG1
FUCA2	5.67244e-44	0.262077	0.268	0.175	1.65312e-39	Melanocyte	FUCA2
ZFAND5	1.08019e-43	0.316019	0.605	0.589	3.14801e-39	Melanocyte	ZFAND5
C5orf24	1.45411e-43	0.321539	0.326	0.246	4.23772e-39	Melanocyte	C5orf24
ZCCHC9	2.0822e-43	0.259429	0.2	0.122	6.06814e-39	Melanocyte	ZCCHC9
ATP6V0E1	5.08468e-43	0.261373	0.661	0.671	1.48183e-38	Melanocyte	ATP6V0E1
IAH1	8.55818e-43	0.34209	0.42	0.356	2.49411e-38	Melanocyte	IAH1
PRDX5	9.02367e-43	0.264958	0.693	0.717	2.62977e-38	Melanocyte	PRDX5
LRRFIP1	1.73215e-42	0.324073	0.507	0.458	5.04801e-38	Melanocyte	LRRFIP1
PGP	1.99633e-42	0.304157	0.261	0.18	5.8179e-38	Melanocyte	PGP
VEZF1	2.28633e-42	0.291545	0.281	0.197	6.66305e-38	Melanocyte	VEZF1
CCDC107	3.18546e-42	0.310781	0.414	0.338	9.28338e-38	Melanocyte	CCDC107
SMARCA1	3.30088e-42	0.261449	0.218	0.135	9.61976e-38	Melanocyte	SMARCA1
EIF5	6.80958e-42	0.268658	0.709	0.722	1.98452e-37	Melanocyte	EIF5
CHMP2A	7.74081e-42	0.319198	0.623	0.655	2.2559e-37	Melanocyte	CHMP2A
SOS2	8.22107e-42	0.29536	0.259	0.179	2.39587e-37	Melanocyte	SOS2
FASTK	8.54135e-42	0.396997	0.333	0.262	2.48921e-37	Melanocyte	FASTK
NUDT3	9.55965e-42	0.295352	0.238	0.157	2.78597e-37	Melanocyte	NUDT3
RDX	1.46252e-41	0.349369	0.403	0.338	4.26224e-37	Melanocyte	RDX
CDYL	1.49177e-41	0.307432	0.255	0.177	4.34745e-37	Melanocyte	CDYL
ABHD17A	1.59338e-41	0.337504	0.455	0.403	4.64359e-37	Melanocyte	ABHD17A
ALDH7A1	1.82956e-41	0.346977	0.301	0.225	5.33189e-37	Melanocyte	ALDH7A1
TKT	1.92245e-41	0.378724	0.436	0.39	5.60259e-37	Melanocyte	TKT
UFC1	2.0996e-41	0.363218	0.54	0.532	6.11886e-37	Melanocyte	UFC1
RBX1	2.10108e-41	0.270808	0.665	0.689	6.12318e-37	Melanocyte	RBX1
OS9	2.59736e-41	0.337762	0.486	0.45	7.56949e-37	Melanocyte	OS9
ATP6V1D	3.26588e-41	0.366691	0.366	0.304	9.51776e-37	Melanocyte	ATP6V1D
NDUFS6	4.12233e-41	0.313054	0.599	0.609	1.20137e-36	Melanocyte	NDUFS6
BBC31	5.20384e-41	0.360084	0.371	0.295	1.51655e-36	Melanocyte	BBC3
MIB1	8.39334e-41	0.274483	0.259	0.176	2.44607e-36	Melanocyte	MIB1
FMC1	8.53096e-41	0.301799	0.302	0.223	2.48618e-36	Melanocyte	FMC1
DNASE2	9.23794e-41	0.302066	0.272	0.194	2.69221e-36	Melanocyte	DNASE2
SLC16A1	1.15981e-40	0.251433	0.205	0.127	3.38004e-36	Melanocyte	SLC16A1
ALKBH7	1.16843e-40	0.343198	0.535	0.521	3.40515e-36	Melanocyte	ALKBH7
CRTAP	1.3949e-40	0.299216	0.447	0.38	4.06517e-36	Melanocyte	CRTAP
ITPR21	1.39549e-40	0.360659	0.329	0.251	4.06688e-36	Melanocyte	ITPR2
HSBP1	1.88045e-40	0.288495	0.595	0.6	5.4802e-36	Melanocyte	HSBP1
RNF181	2.43605e-40	0.367481	0.465	0.433	7.09938e-36	Melanocyte	RNF181
BBX	3.99589e-40	0.378165	0.395	0.339	1.16452e-35	Melanocyte	BBX
EMC6	8.333e-40	0.348771	0.367	0.306	2.42849e-35	Melanocyte	EMC6
ENAH	9.22929e-40	0.353495	0.371	0.305	2.68969e-35	Melanocyte	ENAH
GADD45GIP1	9.97903e-40	0.3067	0.564	0.571	2.90819e-35	Melanocyte	GADD45GIP1
ATP5MD	1.65403e-39	0.263728	0.661	0.707	4.82034e-35	Melanocyte	ATP5MD
EIF4EBP1	1.75109e-39	0.288971	0.261	0.182	5.1032e-35	Melanocyte	EIF4EBP1
CDKN1B	2.08342e-39	0.325325	0.321	0.247	6.0717e-35	Melanocyte	CDKN1B
CDC42BPB	2.62742e-39	0.305453	0.26	0.183	7.65708e-35	Melanocyte	CDC42BPB
WWC3	3.23331e-39	0.264583	0.212	0.137	9.42284e-35	Melanocyte	WWC3
MRFAP1	4.74699e-39	0.304191	0.605	0.62	1.38342e-34	Melanocyte	MRFAP1
LNPK	8.96496e-39	0.324155	0.285	0.211	2.61266e-34	Melanocyte	LNPK
PELI1	1.20953e-38	0.356321	0.342	0.272	3.52495e-34	Melanocyte	PELI1
SELENOH	1.3109e-38	0.316071	0.553	0.563	3.82035e-34	Melanocyte	SELENOH
BNIP3	1.50435e-38	0.299423	0.348	0.273	4.38412e-34	Melanocyte	BNIP3
NEO1	1.98728e-38	0.303006	0.246	0.171	5.79153e-34	Melanocyte	NEO1
SPAG9	2.0344e-38	0.35229	0.495	0.473	5.92886e-34	Melanocyte	SPAG9
AC007325.4	3.17982e-38	0.281499	0.202	0.13	9.26696e-34	Melanocyte	AC007325.4
SDHAF3	8.47604e-38	0.305971	0.267	0.195	2.47017e-33	Melanocyte	SDHAF3
LSM2	1.81163e-37	0.344997	0.433	0.392	5.27964e-33	Melanocyte	LSM2
HIGD2A	2.31546e-37	0.2973	0.562	0.563	6.74796e-33	Melanocyte	HIGD2A
CTNNA1	3.2508e-37	0.351282	0.47	0.452	9.47382e-33	Melanocyte	CTNNA1
IGF1R	3.50898e-37	0.259032	0.245	0.168	1.02262e-32	Melanocyte	IGF1R
TXNL4A	8.66509e-37	0.366109	0.445	0.412	2.52527e-32	Melanocyte	TXNL4A
FNIP1	1.12555e-36	0.344623	0.349	0.282	3.28018e-32	Melanocyte	FNIP1
AK2	1.2512e-36	0.380861	0.366	0.314	3.64638e-32	Melanocyte	AK2
FGFR1OP2	1.70877e-36	0.341321	0.387	0.336	4.97986e-32	Melanocyte	FGFR1OP2
SLC25A36	4.42851e-36	0.338242	0.378	0.32	1.2906e-31	Melanocyte	SLC25A36
FBXO25	8.65301e-36	0.298646	0.224	0.154	2.52175e-31	Melanocyte	FBXO25
AURKAIP1	1.24665e-35	0.278999	0.585	0.604	3.63311e-31	Melanocyte	AURKAIP1
PSMB4	1.6852e-35	0.359096	0.493	0.483	4.91119e-31	Melanocyte	PSMB4
TAPBP	1.95713e-35	0.353015	0.429	0.388	5.70367e-31	Melanocyte	TAPBP
MLF1	2.37867e-35	0.324201	0.25	0.178	6.93216e-31	Melanocyte	MLF1
PIGT	2.42433e-35	0.313403	0.386	0.318	7.06522e-31	Melanocyte	PIGT
SGK3	3.91428e-35	0.294264	0.232	0.162	1.14074e-30	Melanocyte	SGK3
FBXW11	4.93967e-35	0.255005	0.229	0.156	1.43957e-30	Melanocyte	FBXW11
FSCN1	8.25946e-35	0.322628	0.424	0.363	2.40705e-30	Melanocyte	FSCN1
FXR1	8.88344e-35	0.336167	0.434	0.399	2.5889e-30	Melanocyte	FXR1
TMED9	1.39677e-34	0.308456	0.521	0.514	4.07061e-30	Melanocyte	TMED9
PCMT1	1.82459e-34	0.327794	0.474	0.462	5.3174e-30	Melanocyte	PCMT1
PURA	1.9605e-34	0.350266	0.39	0.338	5.7135e-30	Melanocyte	PURA
TMEM230	1.98992e-34	0.264234	0.453	0.388	5.79923e-30	Melanocyte	TMEM230
ATP6V0A1	2.20182e-34	0.286569	0.251	0.181	6.41678e-30	Melanocyte	ATP6V0A1
PRDX4	3.78782e-34	0.288308	0.479	0.433	1.10388e-29	Melanocyte	PRDX4
SORBS3	7.90196e-34	0.292446	0.345	0.274	2.30287e-29	Melanocyte	SORBS3
SNW1	1.45585e-33	0.33296	0.428	0.397	4.24279e-29	Melanocyte	SNW1
RNF13	1.75515e-33	0.31901	0.412	0.371	5.11502e-29	Melanocyte	RNF13
STUB1	1.87823e-33	0.308478	0.555	0.563	5.47372e-29	Melanocyte	STUB1
RBM8A1	2.21562e-33	0.258179	0.664	0.684	6.45698e-29	Melanocyte	RBM8A
ASAP2	2.2281e-33	0.250294	0.226	0.157	6.49336e-29	Melanocyte	ASAP2
SAE1	3.26936e-33	0.297034	0.241	0.174	9.52789e-29	Melanocyte	SAE1
TSG101	1.23583e-32	0.324723	0.371	0.323	3.60158e-28	Melanocyte	TSG101
AHR	2.224e-32	0.268295	0.418	0.359	6.48142e-28	Melanocyte	AHR
EHD4	4.70807e-32	0.25927	0.265	0.194	1.37207e-27	Melanocyte	EHD4
DKK3	6.48203e-32	0.265195	0.293	0.211	1.88906e-27	Melanocyte	DKK3
THRA	1.75227e-31	0.27937	0.26	0.191	5.10663e-27	Melanocyte	THRA
IGF2R	2.48426e-31	0.273535	0.257	0.189	7.23988e-27	Melanocyte	IGF2R
FAM173A	3.46681e-31	0.282477	0.238	0.171	1.01033e-26	Melanocyte	FAM173A
AC118549.1	7.35247e-31	0.308978	0.229	0.165	2.14273e-26	Melanocyte	AC118549.1
NAXE	9.78057e-31	0.341409	0.337	0.286	2.85035e-26	Melanocyte	NAXE
ZKSCAN1	1.3731e-30	0.321465	0.33	0.274	4.00163e-26	Melanocyte	ZKSCAN1
KDELR1	2.00972e-30	0.275078	0.561	0.561	5.85691e-26	Melanocyte	KDELR1
SNRPN	2.02326e-30	0.272913	0.346	0.284	5.8964e-26	Melanocyte	SNRPN
PIN1	2.36998e-30	0.325481	0.422	0.39	6.90683e-26	Melanocyte	PIN1
NIPA2	2.60198e-30	0.265832	0.22	0.155	7.58296e-26	Melanocyte	NIPA2
TRIM47	4.0659e-30	0.290341	0.276	0.204	1.18493e-25	Melanocyte	TRIM47
MAZ	4.3437e-30	0.317617	0.41	0.37	1.26588e-25	Melanocyte	MAZ
NDRG2	5.39247e-30	0.308325	0.376	0.32	1.57153e-25	Melanocyte	NDRG2
ADIPOR2	1.59639e-29	0.271848	0.237	0.173	4.65235e-25	Melanocyte	ADIPOR2
PPP4R2	1.94772e-29	0.322593	0.345	0.298	5.67623e-25	Melanocyte	PPP4R2
MXD4	1.96237e-29	0.331273	0.406	0.368	5.71894e-25	Melanocyte	MXD4
DDX24	3.22002e-29	0.289977	0.561	0.582	9.38412e-25	Melanocyte	DDX24
ZBTB21	8.34781e-29	0.345341	0.232	0.172	2.4328e-24	Melanocyte	ZBTB21
UBE2M	1.67386e-28	0.313357	0.428	0.398	4.87812e-24	Melanocyte	UBE2M
PRPF6	2.85662e-28	0.329073	0.347	0.305	8.32506e-24	Melanocyte	PRPF6
WASHC4	8.42174e-28	0.277476	0.265	0.203	2.45435e-23	Melanocyte	WASHC4
TAOK3	1.11862e-27	0.286188	0.303	0.246	3.25999e-23	Melanocyte	TAOK3
GABARAPL1	1.40963e-27	0.252672	0.267	0.201	4.1081e-23	Melanocyte	GABARAPL1
ILKAP	2.41295e-27	0.27728	0.24	0.179	7.03207e-23	Melanocyte	ILKAP
CHCHD7	2.58447e-27	0.250168	0.233	0.172	7.53193e-23	Melanocyte	CHCHD7
ANAPC11	2.8955e-27	0.28415	0.538	0.558	8.43835e-23	Melanocyte	ANAPC11
MPV17	3.23837e-27	0.269517	0.249	0.188	9.43759e-23	Melanocyte	MPV17
PNKD	3.51497e-27	0.283308	0.437	0.414	1.02437e-22	Melanocyte	PNKD
CTNNB1	5.06813e-27	0.343896	0.483	0.473	1.477e-22	Melanocyte	CTNNB1
SQLE	6.30012e-27	0.372946	0.23	0.169	1.83604e-22	Melanocyte	SQLE
CLDND1	1.31701e-26	0.308125	0.382	0.346	3.83815e-22	Melanocyte	CLDND1
PLD3	1.75132e-26	0.258103	0.436	0.391	5.10387e-22	Melanocyte	PLD3
ZCCHC17	2.6869e-26	0.291865	0.294	0.241	7.83044e-22	Melanocyte	ZCCHC17
DRAM2	4.43903e-26	0.288453	0.262	0.205	1.29367e-21	Melanocyte	DRAM2
CBX41	5.75559e-26	0.292484	0.296	0.239	1.67735e-21	Melanocyte	CBX4
SVIP	9.21123e-26	0.256854	0.257	0.197	2.68443e-21	Melanocyte	SVIP
RBBP7	1.01859e-25	0.284618	0.404	0.372	2.96849e-21	Melanocyte	RBBP7
CDK4	1.05068e-25	0.29297	0.373	0.334	3.06199e-21	Melanocyte	CDK4
ELMSAN1	1.21931e-25	0.303323	0.294	0.239	3.55342e-21	Melanocyte	ELMSAN1
IER5	1.3179e-25	0.414774	0.514	0.512	3.84076e-21	Melanocyte	IER5
EMC7	1.74782e-25	0.325511	0.466	0.467	5.09367e-21	Melanocyte	EMC7
RPN2	2.17061e-25	0.318838	0.457	0.46	6.3258e-21	Melanocyte	RPN2
KLF9	2.36359e-25	0.255343	0.352	0.287	6.8882e-21	Melanocyte	KLF9
SELENOS	3.28325e-25	0.266392	0.487	0.487	9.56836e-21	Melanocyte	SELENOS
UQCC2	3.32479e-25	0.331799	0.362	0.325	9.68944e-21	Melanocyte	UQCC2
MFSD10	6.47066e-25	0.257185	0.297	0.24	1.88574e-20	Melanocyte	MFSD10
NSD3	8.7708e-25	0.30476	0.419	0.399	2.55607e-20	Melanocyte	NSD3
NDUFAF3	2.23212e-24	0.29803	0.387	0.348	6.50506e-20	Melanocyte	NDUFAF3
KLHL24	4.24538e-24	0.278311	0.249	0.193	1.23723e-19	Melanocyte	KLHL24
RWDD1	6.07045e-24	0.279107	0.525	0.552	1.76911e-19	Melanocyte	RWDD1
SH3GLB1	1.7003e-23	0.28543	0.485	0.496	4.95519e-19	Melanocyte	SH3GLB1
POLR2F	2.41993e-23	0.312028	0.458	0.458	7.05241e-19	Melanocyte	POLR2F
ZNHIT1	4.31841e-23	0.279732	0.537	0.569	1.25851e-18	Melanocyte	ZNHIT1
MED15	4.59797e-23	0.250714	0.22	0.164	1.33999e-18	Melanocyte	MED15
LYRM2	5.17986e-23	0.270981	0.271	0.218	1.50957e-18	Melanocyte	LYRM2
BLOC1S1	1.03822e-22	0.284842	0.547	0.575	3.02568e-18	Melanocyte	BLOC1S1
SERINC1	1.20566e-22	0.267978	0.471	0.465	3.51366e-18	Melanocyte	SERINC1
C19orf24	3.02978e-22	0.30857	0.361	0.33	8.82967e-18	Melanocyte	C19orf24
WASL	3.22197e-22	0.315603	0.348	0.317	9.38979e-18	Melanocyte	WASL
LMAN2	4.6454e-22	0.290164	0.472	0.488	1.35381e-17	Melanocyte	LMAN2
KLF2	5.01153e-22	0.252755	0.392	0.334	1.46051e-17	Melanocyte	KLF2
EBNA1BP2	5.83585e-22	0.305033	0.355	0.327	1.70074e-17	Melanocyte	EBNA1BP2
CORO1B	8.24609e-22	0.267952	0.337	0.296	2.40316e-17	Melanocyte	CORO1B
NT5C	9.72546e-22	0.28339	0.399	0.371	2.83429e-17	Melanocyte	NT5C
NDUFA5	1.27322e-21	0.265414	0.471	0.477	3.71055e-17	Melanocyte	NDUFA5
SUPT4H1	2.25488e-21	0.28799	0.41	0.395	6.57139e-17	Melanocyte	SUPT4H1
MIEN1	3.3476e-21	0.312919	0.35	0.32	9.75591e-17	Melanocyte	MIEN1
IVNS1ABP	5.08421e-21	0.266013	0.359	0.318	1.48169e-16	Melanocyte	IVNS1ABP
HYI	5.79486e-21	0.264104	0.269	0.22	1.6888e-16	Melanocyte	HYI
CLCN3	8.39547e-21	0.284135	0.271	0.224	2.44669e-16	Melanocyte	CLCN3
CORO1C	1.35982e-20	0.291338	0.293	0.252	3.96291e-16	Melanocyte	CORO1C
PAFAH1B1	1.66966e-20	0.280618	0.441	0.44	4.8659e-16	Melanocyte	PAFAH1B1
SMIM30	2.14482e-20	0.266068	0.242	0.192	6.25064e-16	Melanocyte	SMIM30
HNRNPR	2.86259e-20	0.270854	0.484	0.498	8.34245e-16	Melanocyte	HNRNPR
DDT	5.77288e-20	0.261749	0.543	0.583	1.68239e-15	Melanocyte	DDT
CISD3	5.9205e-20	0.283837	0.288	0.245	1.72541e-15	Melanocyte	CISD3
LRRC75A	6.24878e-20	0.340935	0.222	0.17	1.82108e-15	Melanocyte	LRRC75A
LRRFIP2	1.38041e-19	0.296683	0.373	0.353	4.02292e-15	Melanocyte	LRRFIP2
RHOB	1.65584e-19	0.344257	0.61	0.63	4.82561e-15	Melanocyte	RHOB
NEU1	1.70398e-19	0.291273	0.34	0.306	4.9659e-15	Melanocyte	NEU1
HDDC2	2.85168e-19	0.286141	0.322	0.289	8.31066e-15	Melanocyte	HDDC2
STIP1	3.07656e-19	0.268116	0.312	0.273	8.96603e-15	Melanocyte	STIP1
ZFYVE21	3.82351e-19	0.27801	0.406	0.395	1.11429e-14	Melanocyte	ZFYVE21
RCN2	3.91385e-19	0.295061	0.402	0.392	1.14061e-14	Melanocyte	RCN2
SLC25A1	3.94568e-19	0.270095	0.243	0.198	1.14989e-14	Melanocyte	SLC25A1
STRAP	4.96376e-19	0.265817	0.458	0.463	1.44659e-14	Melanocyte	STRAP
EPC1	5.97412e-19	0.300844	0.379	0.356	1.74104e-14	Melanocyte	EPC1
MBNL2	8.75492e-19	0.292141	0.353	0.324	2.55145e-14	Melanocyte	MBNL2
KRTCAP2	1.10634e-18	0.262827	0.456	0.451	3.2242e-14	Melanocyte	KRTCAP2
GPAA1	1.54906e-18	0.277404	0.369	0.345	4.51442e-14	Melanocyte	GPAA1
BUD31	2.05223e-18	0.250299	0.505	0.536	5.98082e-14	Melanocyte	BUD31
GLRX2	4.09307e-18	0.259242	0.226	0.182	1.19284e-13	Melanocyte	GLRX2
LRIF1	4.32545e-18	0.272452	0.228	0.183	1.26057e-13	Melanocyte	LRIF1
DCXR	5.86442e-18	0.264466	0.375	0.354	1.70907e-13	Melanocyte	DCXR
WBP11	6.51176e-18	0.261915	0.342	0.319	1.89772e-13	Melanocyte	WBP11
UBE2E3	1.62583e-17	0.275242	0.437	0.445	4.73814e-13	Melanocyte	UBE2E3
AHCYL1	2.08102e-17	0.280737	0.367	0.35	6.06471e-13	Melanocyte	AHCYL1
COMMD4	5.46171e-17	0.272052	0.325	0.297	1.59171e-12	Melanocyte	COMMD4
UFSP2	9.87691e-17	0.271358	0.26	0.221	2.87843e-12	Melanocyte	UFSP2
DNAJC3	1.01951e-16	0.276015	0.351	0.331	2.97115e-12	Melanocyte	DNAJC3
MTSS1	1.08726e-16	0.256094	0.257	0.219	3.16861e-12	Melanocyte	MTSS1
NAPA	1.59047e-16	0.290479	0.419	0.423	4.6351e-12	Melanocyte	NAPA
GLRX5	2.02078e-16	0.262051	0.403	0.402	5.88915e-12	Melanocyte	GLRX5
HIBCH	4.63359e-16	0.319507	0.278	0.248	1.35037e-11	Melanocyte	HIBCH
CENPX	1.08239e-15	0.263243	0.407	0.406	3.15441e-11	Melanocyte	CENPX
TAF10	1.21516e-15	0.252488	0.389	0.379	3.54134e-11	Melanocyte	TAF10
PRKDC	1.08511e-14	0.255796	0.367	0.351	3.16233e-10	Melanocyte	PRKDC
RB1CC1	1.09231e-14	0.289331	0.379	0.371	3.18332e-10	Melanocyte	RB1CC1
C14orf119	1.14173e-14	0.26257	0.29	0.261	3.32734e-10	Melanocyte	C14orf119
STX8	2.8949e-14	0.250938	0.318	0.294	8.43659e-10	Melanocyte	STX8
BCAP31	3.32013e-14	0.254365	0.503	0.547	9.67586e-10	Melanocyte	BCAP31
TCEAL8	7.08081e-14	0.260203	0.353	0.339	2.06356e-09	Melanocyte	TCEAL8
JAGN1	7.659e-14	0.26469	0.265	0.236	2.23206e-09	Melanocyte	JAGN1
ACBD3	1.29363e-13	0.276692	0.318	0.302	3.77004e-09	Melanocyte	ACBD3
ATP6V1E1	2.77706e-13	0.259617	0.357	0.355	8.09319e-09	Melanocyte	ATP6V1E1
PDCD6	3.60083e-13	0.252966	0.485	0.525	1.04939e-08	Melanocyte	PDCD6
PCM1	3.77554e-13	0.276026	0.371	0.364	1.10031e-08	Melanocyte	PCM1
CDC5L	2.15982e-12	0.268263	0.31	0.294	6.29436e-08	Melanocyte	CDC5L
FAM207A	3.38021e-12	0.26752	0.2	0.167	9.85093e-08	Melanocyte	FAM207A
MT-ATP8	4.70809e-12	0.262767	0.27	0.237	1.37208e-07	Melanocyte	MT-ATP8
PDLIM4	6.179e-12	0.293873	0.354	0.347	1.80075e-07	Melanocyte	PDLIM4
ETNK1	9.6283e-12	0.2605	0.268	0.245	2.80597e-07	Melanocyte	ETNK1
CAPG	1.41881e-11	0.47211	0.468	0.531	4.13483e-07	Melanocyte	CAPG
TMEM87A	7.89515e-11	0.256764	0.364	0.37	2.30088e-06	Melanocyte	TMEM87A
LSM4	3.73889e-10	0.262623	0.376	0.389	1.08962e-05	Melanocyte	LSM4
HAGH	2.15916e-09	0.262357	0.274	0.26	6.29243e-05	Melanocyte	HAGH
CSRP2	4.45508e-09	0.390779	0.253	0.236	0.000129834	Melanocyte	CSRP2
TRAPPC1	1.08026e-08	0.253275	0.424	0.456	0.000314821	Melanocyte	TRAPPC1
DNPH1	3.28998e-08	0.289589	0.356	0.37	0.0009588	Melanocyte	DNPH1
MTCH2	5.93961e-08	0.256814	0.285	0.28	0.00173098	Melanocyte	MTCH2
DCD	0	6.95692	0.603	0.07	0	Eccrine gland	DCD
SCGB2A2	0	5.60515	0.596	0.026	0	Eccrine gland	SCGB2A2
MUCL1	0	5.47922	0.58	0.03	0	Eccrine gland	MUCL1
SCGB1B2P	0	4.30591	0.56	0.012	0	Eccrine gland	SCGB1B2P
SCGB1D2	0	4.24463	0.544	0.009	0	Eccrine gland	SCGB1D2
PIP	0	4.04194	0.511	0.005	0	Eccrine gland	PIP
AQP5	0	3.29242	0.851	0.007	0	Eccrine gland	AQP5
KRT19	0	3.02578	0.838	0.012	0	Eccrine gland	KRT19
KRT7	0	2.67581	0.774	0.024	0	Eccrine gland	KRT7
AZGP1	0	2.63519	0.587	0.007	0	Eccrine gland	AZGP1
SNORC	0	2.47725	0.485	0.009	0	Eccrine gland	SNORC
KRT18	0	2.44335	0.784	0.038	0	Eccrine gland	KRT18
SLC12A2	0	2.4289	0.662	0.131	0	Eccrine gland	SLC12A2
PPP1R1B	0	2.0523	0.683	0.013	0	Eccrine gland	PPP1R1B
KRT8	0	1.91975	0.631	0.036	0	Eccrine gland	KRT8
S100A12	0	1.85883	0.406	0.018	0	Eccrine gland	S100A1
TPD52L1	0	1.85694	0.662	0.138	0	Eccrine gland	TPD52L1
CLDN10	0	1.78244	0.319	0.003	0	Eccrine gland	CLDN10
CA6	0	1.56392	0.239	0.003	0	Eccrine gland	CA6
LRRC26	0	1.47155	0.541	0.002	0	Eccrine gland	LRRC26
STAC2	0	1.27296	0.288	0.016	0	Eccrine gland	STAC2
ELF3	0	1.21934	0.357	0.043	0	Eccrine gland	ELF3
SERHL2	0	1.20449	0.371	0.016	0	Eccrine gland	SERHL2
ROPN1B1	0	1.17624	0.258	0.014	0	Eccrine gland	ROPN1B
CRACR2B	0	1.15005	0.473	0.033	0	Eccrine gland	CRACR2B
EPCAM	0	1.06362	0.428	0.038	0	Eccrine gland	EPCAM
KCNN4	0	1.03877	0.404	0.017	0	Eccrine gland	KCNN4
SMIM22	0	1.03432	0.441	0.005	0	Eccrine gland	SMIM22
PRR4	0	0.99198	0.171	0.001	0	Eccrine gland	PRR4
SCGB2A1	0	0.968626	0.277	0.001	0	Eccrine gland	SCGB2A1
SPDEF	0	0.894163	0.381	0.001	0	Eccrine gland	SPDEF
CLDN3	0	0.881374	0.369	0.006	0	Eccrine gland	CLDN3
C5orf46	0	0.867864	0.353	0.048	0	Eccrine gland	C5orf46
CLDN7	0	0.863722	0.406	0.022	0	Eccrine gland	CLDN7
PART1	0	0.846045	0.368	0.032	0	Eccrine gland	PART1
KIAA1324	0	0.809022	0.364	0.004	0	Eccrine gland	KIAA1324
TMEM213	0	0.801928	0.171	0.001	0	Eccrine gland	TMEM213
AC025154.2	0	0.774282	0.334	0	0	Eccrine gland	AC025154.2
ELF5	0	0.749033	0.202	0.002	0	Eccrine gland	ELF5
MB	0	0.747179	0.35	0.002	0	Eccrine gland	MB
HMGCS2	0	0.703144	0.298	0.01	0	Eccrine gland	HMGCS2
DNER	0	0.679039	0.145	0.004	0	Eccrine gland	DNER
NOSTRIN	0	0.644624	0.329	0.036	0	Eccrine gland	NOSTRIN
IQGAP2	0	0.614238	0.354	0.037	0	Eccrine gland	IQGAP2
CEACAM6	0	0.601549	0.27	0.001	0	Eccrine gland	CEACAM6
SCGB3A1	0	0.597928	0.157	0.003	0	Eccrine gland	SCGB3A1
AC007906.2	0	0.59573	0.191	0.007	0	Eccrine gland	AC007906.2
CREB3L4	0	0.571031	0.341	0.044	0	Eccrine gland	CREB3L4
PADI2	0	0.563451	0.26	0.003	0	Eccrine gland	PADI2
GALNT7	0	0.552525	0.303	0.031	0	Eccrine gland	GALNT7
ANXA3	0	0.552482	0.323	0.036	0	Eccrine gland	ANXA3
OBP2B	0	0.53941	0.226	0	0	Eccrine gland	OBP2B
ROCR	0	0.527446	0.132	0.001	0	Eccrine gland	ROCR
ROPN1	0	0.519181	0.132	0.005	0	Eccrine gland	ROPN1
MLPH1	0	0.516539	0.309	0.029	0	Eccrine gland	MLPH
SHROOM3	0	0.508428	0.285	0.012	0	Eccrine gland	SHROOM3
ATP2A3	0	0.493397	0.223	0.016	0	Eccrine gland	ATP2A3
ATP6V1B1	0	0.473646	0.122	0.002	0	Eccrine gland	ATP6V1B1
SLC14A1	0	0.468047	0.107	0.003	0	Eccrine gland	SLC14A1
RHPN2	0	0.463419	0.204	0.008	0	Eccrine gland	RHPN2
CEACAM1	0	0.463056	0.178	0.003	0	Eccrine gland	CEACAM1
FOXA1	0	0.447569	0.25	0.003	0	Eccrine gland	FOXA1
AARD	0	0.44286	0.218	0.004	0	Eccrine gland	AARD
DSG2	0	0.438845	0.292	0.032	0	Eccrine gland	DSG2
PPP1R1A	0	0.432509	0.191	0.007	0	Eccrine gland	PPP1R1A
SCGB2B2	0	0.39697	0.213	0.001	0	Eccrine gland	SCGB2B2
GLYATL2	0	0.388707	0.176	0.002	0	Eccrine gland	GLYATL2
GJC3	0	0.383385	0.257	0.003	0	Eccrine gland	GJC3
SLC34A2	0	0.37944	0.229	0	0	Eccrine gland	SLC34A2
PRR15L	0	0.367229	0.221	0.002	0	Eccrine gland	PRR15L
CEACAM5	0	0.366151	0.198	0	0	Eccrine gland	CEACAM5
ATP6V0A4	0	0.354754	0.111	0.003	0	Eccrine gland	ATP6V0A4
C9orf152	0	0.34407	0.201	0.009	0	Eccrine gland	C9orf152
ESRRG	0	0.330437	0.211	0.006	0	Eccrine gland	ESRRG
GPR12	0	0.317366	0.14	0.005	0	Eccrine gland	GPR12
CHDH	0	0.299016	0.185	0.012	0	Eccrine gland	CHDH
CRACR2A	0	0.294522	0.142	0.006	0	Eccrine gland	CRACR2A
TMPRSS2	0	0.294487	0.146	0.001	0	Eccrine gland	TMPRSS2
FAM3B	0	0.287961	0.183	0.007	0	Eccrine gland	FAM3B
GPR160	0	0.279858	0.192	0.01	0	Eccrine gland	GPR160
HID1	0	0.279628	0.195	0.015	0	Eccrine gland	HID1
C2orf72	0	0.272498	0.19	0.001	0	Eccrine gland	C2orf72
ARHGEF38	0	0.253318	0.143	0	0	Eccrine gland	ARHGEF38
C1orf115	1.31933e-307	0.580323	0.272	0.029	3.84492e-303	Eccrine gland	C1orf115
ZG16B	6.81927e-303	2.00999	0.494	0.101	1.98734e-298	Eccrine gland	ZG16B
AGR2	3.21904e-292	0.578688	0.211	0.019	9.38124e-288	Eccrine gland	AGR2
TESC	3.56192e-282	1.26997	0.258	0.029	1.03805e-277	Eccrine gland	TESC
ATP1B11	5.62947e-269	1.55708	0.583	0.158	1.6406e-264	Eccrine gland	ATP1B1
SYCP2	7.64229e-268	0.250284	0.143	0.009	2.22719e-263	Eccrine gland	SYCP2
MESP1	2.26655e-258	0.282831	0.163	0.013	6.60541e-254	Eccrine gland	MESP1
SOX9	5.50257e-246	1.02483	0.399	0.074	1.60361e-241	Eccrine gland	SOX9
TTYH11	2.38475e-242	0.538232	0.153	0.012	6.94988e-238	Eccrine gland	TTYH1
LTF	5.22034e-238	1.43095	0.11	0.006	1.52136e-233	Eccrine gland	LTF
LIPH	2.69323e-236	0.3255	0.212	0.023	7.84887e-232	Eccrine gland	LIPH
SORL1	7.34336e-229	0.36713	0.249	0.031	2.14008e-224	Eccrine gland	SORL1
TSPAN8	1.5977e-219	1.1644	0.406	0.087	4.65617e-215	Eccrine gland	TSPAN8
WNK2	1.51295e-207	0.512638	0.268	0.04	4.40918e-203	Eccrine gland	WNK2
SMIM1	1.15053e-203	0.447563	0.173	0.017	3.35298e-199	Eccrine gland	SMIM1
NCALD	2.00702e-202	1.5865	0.315	0.058	5.84906e-198	Eccrine gland	NCALD
ARFGEF3	6.05905e-198	0.452527	0.296	0.049	1.76579e-193	Eccrine gland	ARFGEF3
PPARGC1A	7.02374e-192	0.30402	0.139	0.012	2.04693e-187	Eccrine gland	PPARGC1A
CLDN8	4.70337e-191	0.308436	0.199	0.024	1.3707e-186	Eccrine gland	CLDN8
ALOX15B	3.84564e-183	0.437122	0.205	0.027	1.12074e-178	Eccrine gland	ALOX15B
STK39	1.46623e-182	0.656901	0.305	0.056	4.27303e-178	Eccrine gland	STK39
PDCD4	5.40517e-180	1.89287	0.763	0.459	1.57523e-175	Eccrine gland	PDCD4
SOSTDC1	4.61016e-177	0.538459	0.294	0.053	1.34354e-172	Eccrine gland	SOSTDC1
MCRIP2	5.19792e-173	0.747869	0.346	0.074	1.51483e-168	Eccrine gland	MCRIP2
TFCP2L1	4.60354e-171	0.444019	0.202	0.028	1.34161e-166	Eccrine gland	TFCP2L1
CD241	1.10653e-159	1.04722	0.431	0.118	3.22475e-155	Eccrine gland	CD24
TM4SF18	1.59209e-158	0.328711	0.218	0.033	4.63982e-154	Eccrine gland	TM4SF18
DBI2	2.52099e-157	1.28659	0.876	0.769	7.34692e-153	Eccrine gland	DBI
HOMER2	1.30357e-155	0.740966	0.334	0.076	3.79899e-151	Eccrine gland	HOMER2
SFRP1	1.5234e-153	1.62244	0.406	0.114	4.43965e-149	Eccrine gland	SFRP1
PLCB4	6.70745e-151	0.407169	0.247	0.043	1.95475e-146	Eccrine gland	PLCB4
ENC1	2.47922e-150	0.280198	0.216	0.034	7.2252e-146	Eccrine gland	ENC1
ACTR3B	6.03066e-149	0.733831	0.205	0.032	1.75752e-144	Eccrine gland	ACTR3B
CHCHD10	4.96417e-148	1.64301	0.725	0.413	1.44671e-143	Eccrine gland	CHCHD10
KRT151	3.76173e-145	1.10577	0.548	0.18	1.09628e-140	Eccrine gland	KRT15
TMEM63A	1.48199e-139	0.344892	0.253	0.048	4.31897e-135	Eccrine gland	TMEM63A
WWC1	1.45693e-137	0.39954	0.24	0.045	4.24593e-133	Eccrine gland	WWC1
PDE9A	1.95066e-135	0.526059	0.131	0.015	5.68482e-131	Eccrine gland	PDE9A
KRT23	1.8627e-131	0.340513	0.228	0.041	5.42845e-127	Eccrine gland	KRT23
SLC26A2	2.93381e-130	0.798053	0.326	0.083	8.55e-126	Eccrine gland	SLC26A2
CITED41	6.03346e-130	1.29635	0.534	0.232	1.75833e-125	Eccrine gland	CITED4
CAMK2N1	2.9651e-127	1.5632	0.395	0.121	8.6412e-123	Eccrine gland	CAMK2N1
CSRP11	9.20058e-127	1.28864	0.656	0.328	2.68133e-122	Eccrine gland	CSRP1
EN1	7.83514e-123	0.766694	0.33	0.087	2.28339e-118	Eccrine gland	EN1
SPINT1-AS11	1.00492e-119	0.965372	0.438	0.153	2.92865e-115	Eccrine gland	SPINT1-AS1
SLC39A8	2.46543e-113	0.450427	0.313	0.081	7.185e-109	Eccrine gland	SLC39A8
TM4SF1	1.38044e-109	0.762351	0.435	0.143	4.02301e-105	Eccrine gland	TM4SF1
BAMBI1	4.00005e-101	0.30217	0.218	0.046	1.16574e-96	Eccrine gland	BAMBI
COX7C	8.30958e-101	1.21932	0.855	0.849	2.42166e-96	Eccrine gland	COX7C
MELTF	2.20957e-98	0.521435	0.149	0.025	6.43936e-94	Eccrine gland	MELTF
NDRG21	4.47182e-97	1.42269	0.6	0.319	1.30322e-92	Eccrine gland	NDRG2
DCXR1	5.14038e-97	1.15337	0.603	0.353	1.49806e-92	Eccrine gland	DCXR
FMO5	5.45854e-95	0.429012	0.136	0.022	1.59078e-90	Eccrine gland	FMO5
KRTCAP3	2.09678e-94	0.435149	0.25	0.062	6.11064e-90	Eccrine gland	KRTCAP3
PDLIM31	2.61498e-93	0.383047	0.27	0.07	7.62083e-89	Eccrine gland	PDLIM3
2022-03-02	1.30473e-92	0.308719	0.181	0.035	3.80238e-88	Eccrine gland	2022-03-02
SERINC2	1.3853e-92	0.591177	0.338	0.109	4.03719e-88	Eccrine gland	SERINC2
KCNK5	3.67187e-92	0.314546	0.121	0.018	1.07009e-87	Eccrine gland	KCNK5
SH3BP41	4.07637e-90	0.425273	0.298	0.086	1.18798e-85	Eccrine gland	SH3BP4
C2orf881	1.38388e-83	0.487206	0.169	0.034	4.03304e-79	Eccrine gland	C2orf88
TSPAN13	1.83913e-83	0.52987	0.316	0.103	5.35977e-79	Eccrine gland	TSPAN13
PDLIM41	3.50523e-80	1.22025	0.579	0.345	1.02153e-75	Eccrine gland	PDLIM4
SH3BGRL2	1.6116e-78	0.556455	0.159	0.033	4.6967e-74	Eccrine gland	SH3BGRL2
ATP1A1	7.91132e-78	1.28068	0.615	0.485	2.3056e-73	Eccrine gland	ATP1A1
FXYD31	3.78897e-73	0.843287	0.715	0.465	1.10422e-68	Eccrine gland	FXYD3
PPDPF1	7.63105e-72	0.9052	0.806	0.818	2.22392e-67	Eccrine gland	PPDPF
ICA1	1.06788e-70	0.295524	0.247	0.072	3.11212e-66	Eccrine gland	ICA1
PEBP11	3.22582e-70	0.994201	0.784	0.825	9.401e-66	Eccrine gland	PEBP1
NEDD4L	1.701e-69	0.522493	0.258	0.08	4.95722e-65	Eccrine gland	NEDD4L
COX5B1	2.40594e-69	1.05597	0.798	0.812	7.01163e-65	Eccrine gland	COX5B
PDK3	5.5903e-69	0.759016	0.156	0.035	1.62918e-64	Eccrine gland	PDK3
TBX3	7.73257e-68	0.516506	0.323	0.118	2.2535e-63	Eccrine gland	TBX3
SELENBP1	1.4526e-67	0.548756	0.383	0.154	4.23332e-63	Eccrine gland	SELENBP1
GPRC5A1	3.58866e-67	0.270664	0.164	0.038	1.04584e-62	Eccrine gland	GPRC5A
SLC25A41	1.41016e-65	0.795739	0.389	0.166	4.10964e-61	Eccrine gland	SLC25A4
GALNT3	5.36831e-65	0.254767	0.239	0.072	1.56449e-60	Eccrine gland	GALNT3
CALM2	3.31719e-63	0.86971	0.838	0.894	9.66728e-59	Eccrine gland	CALM2
RBM47	6.85345e-62	0.422511	0.272	0.096	1.9973e-57	Eccrine gland	RBM47
SEC11C1	4.7092e-61	0.823689	0.461	0.266	1.3724e-56	Eccrine gland	SEC11C
RNF152	9.99599e-60	0.603884	0.284	0.102	2.91313e-55	Eccrine gland	RNF152
PDE4B	5.00066e-58	0.372622	0.243	0.078	1.45734e-53	Eccrine gland	PDE4B
FAM129A	1.8413e-55	0.588364	0.309	0.123	5.3661e-51	Eccrine gland	FAM129A
GSR	1.16763e-53	0.281547	0.205	0.062	3.40281e-49	Eccrine gland	GSR
GOT1	8.81207e-53	0.668098	0.301	0.122	2.5681e-48	Eccrine gland	GOT1
TSTD11	2.49923e-52	0.919233	0.529	0.337	7.2835e-48	Eccrine gland	TSTD1
GNG7	2.5749e-52	0.279597	0.101	0.02	7.50402e-48	Eccrine gland	GNG7
NDUFA41	3.62282e-52	0.830529	0.787	0.843	1.0558e-47	Eccrine gland	NDUFA4
DLG3	1.86181e-51	0.302507	0.183	0.054	5.42587e-47	Eccrine gland	DLG3
ATP6V0E21	3.34855e-51	0.469232	0.242	0.085	9.75868e-47	Eccrine gland	ATP6V0E2
IDH2	2.38767e-50	0.793898	0.463	0.273	6.95838e-46	Eccrine gland	IDH2
HINT11	1.90015e-49	0.911243	0.83	0.857	5.53762e-45	Eccrine gland	HINT1
NANS1	1.06388e-48	0.66622	0.435	0.24	3.10047e-44	Eccrine gland	NANS
PYGB	3.59432e-46	0.462074	0.31	0.133	1.04749e-41	Eccrine gland	PYGB
MRAS	7.94787e-46	0.615627	0.166	0.051	2.31625e-41	Eccrine gland	MRAS
QDPR1	5.08621e-45	1.05598	0.32	0.15	1.48228e-40	Eccrine gland	QDPR
CMTM8	8.76555e-45	0.290754	0.191	0.062	2.55454e-40	Eccrine gland	CMTM8
ABHD11	3.69571e-44	0.320996	0.239	0.09	1.07704e-39	Eccrine gland	ABHD11
CGNL1	7.73047e-43	0.314022	0.232	0.085	2.25289e-38	Eccrine gland	CGNL1
HIPK21	1.2789e-42	0.272289	0.242	0.093	3.72709e-38	Eccrine gland	HIPK2
BIK1	3.55059e-42	0.278934	0.138	0.038	1.03475e-37	Eccrine gland	BIK
ATP5MC3	6.90602e-42	1.14852	0.739	0.748	2.01262e-37	Eccrine gland	ATP5MC3
COBL	7.00355e-42	0.429688	0.284	0.123	2.04104e-37	Eccrine gland	COBL
ATP5MC2	1.43111e-41	0.701362	0.788	0.843	4.17067e-37	Eccrine gland	ATP5MC2
PLA2R1	9.50913e-41	0.587614	0.247	0.099	2.77125e-36	Eccrine gland	PLA2R1
GCHFR	6.1768e-40	0.930644	0.32	0.158	1.8001e-35	Eccrine gland	GCHFR
FNBP1L	6.25566e-40	0.531759	0.291	0.13	1.82309e-35	Eccrine gland	FNBP1L
ALCAM	5.46687e-39	0.345444	0.271	0.118	1.59321e-34	Eccrine gland	ALCAM
STARD101	3.09075e-38	0.750534	0.434	0.281	9.00738e-34	Eccrine gland	STARD10
CHPT11	4.29796e-38	0.807328	0.417	0.244	1.25255e-33	Eccrine gland	CHPT1
FAM189A2	4.43866e-37	0.323999	0.128	0.037	1.29356e-32	Eccrine gland	FAM189A2
APOO1	5.07819e-37	0.423661	0.181	0.065	1.47994e-32	Eccrine gland	APOO
XBP1	3.44942e-36	1.0011	0.544	0.518	1.00526e-31	Eccrine gland	XBP1
MISP3	3.72158e-36	0.259893	0.198	0.073	1.08458e-31	Eccrine gland	MISP3
SAT11	4.6277e-36	0.761344	0.706	0.64	1.34865e-31	Eccrine gland	SAT1
TRAF4	7.21792e-36	0.387174	0.306	0.143	2.10352e-31	Eccrine gland	TRAF4
SPTSSB1	1.7107e-35	0.818604	0.223	0.096	4.9855e-31	Eccrine gland	SPTSSB
NDUFA11	2.60896e-35	0.885497	0.67	0.668	7.60329e-31	Eccrine gland	NDUFA1
EVA1A1	9.88318e-35	0.299186	0.101	0.027	2.88026e-30	Eccrine gland	EVA1A
CD591	1.17406e-34	0.840477	0.625	0.592	3.42157e-30	Eccrine gland	CD59
BICDL2	1.93548e-32	0.407994	0.239	0.104	5.64058e-28	Eccrine gland	BICDL2
AKR1C1	2.34278e-32	1.42545	0.277	0.146	6.82755e-28	Eccrine gland	AKR1C1
SMCO4	8.63407e-32	0.26911	0.246	0.108	2.51623e-27	Eccrine gland	SMCO4
COX8A1	1.96171e-31	0.901598	0.736	0.77	5.71701e-27	Eccrine gland	COX8A
TRIM21	2.0138e-31	0.321099	0.223	0.093	5.86883e-27	Eccrine gland	TRIM2
CLDN41	2.22626e-31	0.728335	0.434	0.263	6.48799e-27	Eccrine gland	CLDN4
UQCR111	8.6547e-31	0.827039	0.683	0.718	2.52224e-26	Eccrine gland	UQCR11
NIPSNAP2	1.81443e-29	0.660633	0.409	0.248	5.2878e-25	Eccrine gland	NIPSNAP2
ENO1	7.71483e-29	1.1029	0.721	0.733	2.24833e-24	Eccrine gland	ENO1
DGKZ	1.04054e-28	0.35816	0.279	0.138	3.03246e-24	Eccrine gland	DGKZ
NIPAL3	1.5992e-28	0.29195	0.19	0.079	4.66055e-24	Eccrine gland	NIPAL3
ETHE1	3.01524e-28	0.702826	0.351	0.203	8.7873e-24	Eccrine gland	ETHE1
SREBF1	3.98115e-28	0.409568	0.317	0.173	1.16023e-23	Eccrine gland	SREBF1
COX7A21	1.31348e-27	0.815564	0.73	0.785	3.82788e-23	Eccrine gland	COX7A2
C1orf116	2.09753e-27	0.292429	0.198	0.085	6.11282e-23	Eccrine gland	C1orf116
COX4I12	1.88889e-26	0.550308	0.808	0.904	5.5048e-22	Eccrine gland	COX4I1
TLE2	1.96946e-26	0.314166	0.18	0.074	5.73959e-22	Eccrine gland	TLE2
ETFB1	3.15842e-26	1.13623	0.576	0.489	9.2046e-22	Eccrine gland	ETFB
SERF2	4.27953e-26	0.465901	0.862	0.943	1.24718e-21	Eccrine gland	SERF2
ATP5MG	5.1784e-26	0.781238	0.779	0.846	1.50914e-21	Eccrine gland	ATP5MG
TPD521	5.99376e-26	0.53338	0.375	0.224	1.74676e-21	Eccrine gland	TPD52
COX7A1	9.78683e-26	0.857908	0.399	0.249	2.85218e-21	Eccrine gland	COX7A1
ECI2	3.79913e-25	0.517936	0.351	0.205	1.10718e-20	Eccrine gland	ECI2
CDK5RAP2	4.83096e-25	0.251149	0.23	0.108	1.40789e-20	Eccrine gland	CDK5RAP2
EHF1	6.2228e-25	0.592411	0.338	0.192	1.81351e-20	Eccrine gland	EHF
VAMP82	1.36727e-24	0.755077	0.577	0.46	3.98464e-20	Eccrine gland	VAMP8
BARX2	1.9541e-24	0.323191	0.192	0.085	5.69485e-20	Eccrine gland	BARX2
LMO4	2.38901e-24	0.855311	0.545	0.486	6.96229e-20	Eccrine gland	LMO4
DSTN	4.39936e-24	0.392239	0.782	0.846	1.28211e-19	Eccrine gland	DSTN
ADI11	4.85379e-24	0.826037	0.506	0.389	1.41454e-19	Eccrine gland	ADI1
NDUFB12	6.65569e-24	0.911919	0.622	0.6	1.93967e-19	Eccrine gland	NDUFB1
GPX4	1.48305e-23	0.643936	0.746	0.786	4.32205e-19	Eccrine gland	GPX4
PPP1CB	1.86789e-23	0.904273	0.618	0.587	5.44358e-19	Eccrine gland	PPP1CB
GFPT1	1.25372e-22	0.255736	0.285	0.153	3.65372e-18	Eccrine gland	GFPT1
HDDC21	1.85145e-22	0.831084	0.412	0.289	5.39567e-18	Eccrine gland	HDDC2
SH3YL11	2.37826e-22	0.775181	0.455	0.33	6.93096e-18	Eccrine gland	SH3YL1
TC2N	3.24988e-22	0.412262	0.275	0.151	9.47112e-18	Eccrine gland	TC2N
UQCRB	5.35267e-22	0.849732	0.728	0.818	1.55993e-17	Eccrine gland	UQCRB
PRDX3	6.24321e-22	0.706545	0.421	0.287	1.81946e-17	Eccrine gland	PRDX3
NPY1R	1.3272e-21	0.31146	0.118	0.045	3.86785e-17	Eccrine gland	NPY1R
BEX41	6.81742e-21	0.62413	0.33	0.201	1.9868e-16	Eccrine gland	BEX4
ETV6	1.00584e-20	0.409419	0.288	0.165	2.93132e-16	Eccrine gland	ETV6
TRPS1	2.70918e-20	0.346611	0.312	0.183	7.89537e-16	Eccrine gland	TRPS1
GOLGA8A	3.26114e-20	0.277951	0.239	0.124	9.50395e-16	Eccrine gland	GOLGA8A
COX7B2	8.91728e-20	0.878559	0.697	0.726	2.59876e-15	Eccrine gland	COX7B
GAPDH	9.99198e-20	1.79128	0.883	0.946	2.91196e-15	Eccrine gland	GAPDH
ATP5F1B	8.26409e-19	0.946935	0.702	0.739	2.4084e-14	Eccrine gland	ATP5F1B
NDUFA3	1.26645e-18	0.738979	0.478	0.386	3.6908e-14	Eccrine gland	NDUFA3
SLC1A5	1.49707e-18	0.253288	0.272	0.151	4.36291e-14	Eccrine gland	SLC1A5
ECHDC2	5.17889e-18	0.503934	0.331	0.21	1.50928e-13	Eccrine gland	ECHDC2
COX171	6.62468e-18	0.700306	0.465	0.362	1.93063e-13	Eccrine gland	COX17
ZKSCAN11	6.86893e-18	0.612432	0.378	0.274	2.00181e-13	Eccrine gland	ZKSCAN1
ATP5F1E	1.31434e-17	0.510094	0.796	0.903	3.83037e-13	Eccrine gland	ATP5F1E
METRN1	1.50574e-17	0.289415	0.228	0.119	4.38817e-13	Eccrine gland	METRN
[truncated: 6,765 more rows]

## Sheet: FB subtype markers
	p_val	avg_logFC	pct.1	pct.2	p_val_adj	cluster	gene
WIF1	0	1.73997	0.413	0.023	0	SFRP2+	WIF1
LEPR	0	1.31857	0.407	0.123	0	SFRP2+	LEPR
SFRP2	0	1.31765	0.975	0.549	0	SFRP2+	SFRP2
APCDD1	0	1.15274	0.654	0.321	0	SFRP2+	APCDD1
WISP2	0	1.07215	0.758	0.433	0	SFRP2+	WISP2
MMP2	0	0.977799	0.988	0.843	0	SFRP2+	MMP2
COL3A1	0	0.918606	0.996	0.922	0	SFRP2+	COL3A1
COL14A1	0	0.900761	0.862	0.428	0	SFRP2+	COL14A1
ELN	0	0.842653	0.834	0.467	0	SFRP2+	ELN
COL1A1	0	0.825667	0.998	0.955	0	SFRP2+	COL1A1
TNXB	0	0.823824	0.837	0.539	0	SFRP2+	TNXB
THBS2	0	0.823418	0.914	0.547	0	SFRP2+	THBS2
FBLN1	0	0.82014	0.963	0.873	0	SFRP2+	FBLN1
COL1A2	0	0.809112	0.999	0.975	0	SFRP2+	COL1A2
COL6A1	0	0.785556	0.996	0.939	0	SFRP2+	COL6A1
ACKR4	0	0.746117	0.586	0.153	0	SFRP2+	ACKR4
ITIH5	0	0.72906	0.741	0.358	0	SFRP2+	ITIH5
PAM	0	0.719941	0.844	0.504	0	SFRP2+	PAM
CD9	0	0.699066	0.968	0.807	0	SFRP2+	CD9
STC2	0	0.698415	0.273	0.027	0	SFRP2+	STC2
AQP1	0	0.688839	0.751	0.317	0	SFRP2+	AQP1
SMOC2	0	0.671689	0.617	0.277	0	SFRP2+	SMOC2
RGCC	0	0.667599	0.662	0.264	0	SFRP2+	RGCC
CES1	0	0.660507	0.428	0.145	0	SFRP2+	CES1
FBN1	0	0.646244	0.878	0.612	0	SFRP2+	FBN1
DPP4	0	0.641082	0.396	0.047	0	SFRP2+	DPP4
HSPB3	0	0.638875	0.301	0.015	0	SFRP2+	HSPB3
TWIST2	0	0.630649	0.871	0.555	0	SFRP2+	TWIST2
COL5A1	0	0.623786	0.835	0.474	0	SFRP2+	COL5A1
CRYAB	0	0.620531	0.76	0.494	0	SFRP2+	CRYAB
QPCT	0	0.616887	0.547	0.209	0	SFRP2+	QPCT
SLIT3	0	0.614185	0.925	0.713	0	SFRP2+	SLIT3
CLEC3B	0	0.612024	0.566	0.298	0	SFRP2+	CLEC3B
PLPP3	0	0.602153	0.934	0.729	0	SFRP2+	PLPP3
REV3L	0	0.596163	0.763	0.419	0	SFRP2+	REV3L
SVEP1	0	0.594312	0.722	0.39	0	SFRP2+	SVEP1
NBL1	0	0.592904	0.864	0.566	0	SFRP2+	NBL1
FHL1	0	0.585207	0.827	0.566	0	SFRP2+	FHL1
DPYSL2	0	0.581427	0.786	0.503	0	SFRP2+	DPYSL2
GAS1	0	0.579722	0.82	0.517	0	SFRP2+	GAS1
GREM2	0	0.57892	0.386	0.116	0	SFRP2+	GREM2
CTSK	0	0.576476	0.963	0.861	0	SFRP2+	CTSK
PTGIS	0	0.572463	0.507	0.155	0	SFRP2+	PTGIS
MAMDC2	0	0.571277	0.467	0.157	0	SFRP2+	MAMDC2
ADM	0	0.559975	0.527	0.246	0	SFRP2+	ADM
RECK	0	0.552985	0.644	0.292	0	SFRP2+	RECK
SPARC	0	0.547728	0.988	0.875	0	SFRP2+	SPARC
COL6A2	0	0.541576	0.999	0.976	0	SFRP2+	COL6A2
SGCA	0	0.533163	0.406	0.108	0	SFRP2+	SGCA
COL23A1	0	0.508187	0.26	0.075	0	SFRP2+	COL23A1
BASP1	0	0.507699	0.617	0.296	0	SFRP2+	BASP1
FST	0	0.507194	0.518	0.258	0	SFRP2+	FST
CTHRC1	0	0.505492	0.68	0.388	0	SFRP2+	CTHRC1
DST	0	0.505202	0.82	0.598	0	SFRP2+	DST
FBLN2	0	0.501885	0.957	0.796	0	SFRP2+	FBLN2
ANTXR1	0	0.501551	0.673	0.376	0	SFRP2+	ANTXR1
ANGPTL5	0	0.498056	0.526	0.2	0	SFRP2+	ANGPTL5
ISM1	0	0.496998	0.402	0.085	0	SFRP2+	ISM1
MAN1A1	0	0.496797	0.691	0.404	0	SFRP2+	MAN1A1
ANGPTL1	0	0.495902	0.608	0.354	0	SFRP2+	ANGPTL1
F13A1	0	0.494995	0.384	0.139	0	SFRP2+	F13A1
CREB5	0	0.494604	0.403	0.1	0	SFRP2+	CREB5
PDGFRB	0	0.492613	0.838	0.566	0	SFRP2+	PDGFRB
AEBP1	0	0.490412	0.943	0.742	0	SFRP2+	AEBP1
PCOLCE2	0	0.487483	0.352	0.1	0	SFRP2+	PCOLCE2
LOX	0	0.486914	0.753	0.517	0	SFRP2+	LOX
IGFBP4	0	0.485524	0.959	0.81	0	SFRP2+	IGFBP4
SEMA3D	0	0.480965	0.429	0.122	0	SFRP2+	SEMA3D
GLDN	0	0.480215	0.52	0.178	0	SFRP2+	GLDN
XG	0	0.472849	0.635	0.305	0	SFRP2+	XG
SEMA3C	0	0.472227	0.478	0.245	0	SFRP2+	SEMA3C
CD44	0	0.4708	0.914	0.737	0	SFRP2+	CD44
MYADM	0	0.464453	0.773	0.546	0	SFRP2+	MYADM
HPGD	0	0.463272	0.351	0.144	0	SFRP2+	HPGD
CLEC2A	0	0.458428	0.255	0.023	0	SFRP2+	CLEC2A
FKBP9	0	0.455921	0.792	0.524	0	SFRP2+	FKBP9
DCN	0	0.454514	0.991	0.996	0	SFRP2+	DCN
POLR2L	0	0.454354	0.928	0.78	0	SFRP2+	POLR2L
VASN	0	0.454141	0.698	0.402	0	SFRP2+	VASN
GPNMB	0	0.453346	0.895	0.679	0	SFRP2+	GPNMB
NFIX	0	0.450608	0.828	0.596	0	SFRP2+	NFIX
C1orf198	0	0.450127	0.492	0.216	0	SFRP2+	C1orf198
CLEC2B	0	0.448917	0.7	0.462	0	SFRP2+	CLEC2B
PAPPA	0	0.448	0.421	0.162	0	SFRP2+	PAPPA
ROBO2	0	0.441065	0.387	0.114	0	SFRP2+	ROBO2
TIMP2	0	0.440266	0.971	0.878	0	SFRP2+	TIMP2
ITGB5	0	0.438919	0.696	0.384	0	SFRP2+	ITGB5
NKD2	0	0.434273	0.336	0.119	0	SFRP2+	NKD2
FSTL1	0	0.433862	0.937	0.801	0	SFRP2+	FSTL1
MEF2A	0	0.433499	0.571	0.296	0	SFRP2+	MEF2A
CYBRD1	0	0.43149	0.863	0.7	0	SFRP2+	CYBRD1
EMX2	0	0.428668	0.506	0.231	0	SFRP2+	EMX2
CD109	0	0.428493	0.603	0.307	0	SFRP2+	CD109
ACKR3	0	0.427787	0.531	0.225	0	SFRP2+	ACKR3
AXIN2	0	0.426724	0.387	0.132	0	SFRP2+	AXIN2
CP	0	0.42256	0.58	0.272	0	SFRP2+	CP
NCKAP5	0	0.419196	0.315	0.055	0	SFRP2+	NCKAP5
OSR2	0	0.417485	0.715	0.448	0	SFRP2+	OSR2
AKR1C3	0	0.412271	0.598	0.376	0	SFRP2+	AKR1C3
COMP	0	0.408689	0.474	0.191	0	SFRP2+	COMP
CTSD	0	0.407384	0.813	0.612	0	SFRP2+	CTSD
PERP	0	0.40679	0.551	0.234	0	SFRP2+	PERP
FTH1	0	0.403773	0.997	0.992	0	SFRP2+	FTH1
ABI3BP	0	0.403047	0.762	0.536	0	SFRP2+	ABI3BP
PPIC	0	0.402767	0.849	0.638	0	SFRP2+	PPIC
MRC2	0	0.398941	0.73	0.432	0	SFRP2+	MRC2
TSPAN4	0	0.398821	0.876	0.664	0	SFRP2+	TSPAN4
CAV1	0	0.39187	0.867	0.63	0	SFRP2+	CAV1
LAMB2	0	0.389061	0.787	0.519	0	SFRP2+	LAMB2
CPE	0	0.386935	0.721	0.504	0	SFRP2+	CPE
ECM2	0	0.383524	0.691	0.421	0	SFRP2+	ECM2
COL13A1	0	0.379525	0.271	0.034	0	SFRP2+	COL13A1
UBL3	0	0.378662	0.686	0.423	0	SFRP2+	UBL3
HEXA	0	0.369888	0.673	0.435	0	SFRP2+	HEXA
SH3D19	0	0.36794	0.6	0.333	0	SFRP2+	SH3D19
RSPO1	0	0.367193	0.29	0.045	0	SFRP2+	RSPO1
SERPINH1	0	0.365241	0.781	0.565	0	SFRP2+	SERPINH1
ITGBL1	0	0.360089	0.712	0.408	0	SFRP2+	ITGBL1
ARFGEF3	0	0.354913	0.24	0.014	0	SFRP2+	ARFGEF3
IRX5	0	0.353855	0.372	0.113	0	SFRP2+	IRX5
BRI3	0	0.350393	0.856	0.672	0	SFRP2+	BRI3
COL16A1	0	0.350357	0.734	0.455	0	SFRP2+	COL16A1
GALNT16	0	0.350097	0.412	0.15	0	SFRP2+	GALNT16
THBS1	0	0.349912	0.582	0.267	0	SFRP2+	THBS1
LAMC3	0	0.349831	0.478	0.221	0	SFRP2+	LAMC3
SVIL	0	0.349783	0.63	0.402	0	SFRP2+	SVIL
C12orf75	0	0.34694	0.549	0.264	0	SFRP2+	C12orf75
GJA1	0	0.345353	0.656	0.406	0	SFRP2+	GJA1
CCBE1	0	0.344244	0.412	0.154	0	SFRP2+	CCBE1
ARHGAP29	0	0.340442	0.514	0.246	0	SFRP2+	ARHGAP29
RBPJ	0	0.340083	0.695	0.472	0	SFRP2+	RBPJ
AHNAK2	0	0.33985	0.496	0.265	0	SFRP2+	AHNAK2
MYO1D	0	0.337938	0.447	0.221	0	SFRP2+	MYO1D
TWIST1	0	0.336997	0.821	0.586	0	SFRP2+	TWIST1
APLP2	0	0.336684	0.82	0.618	0	SFRP2+	APLP2
RAB11FIP2	0	0.336246	0.43	0.192	0	SFRP2+	RAB11FIP2
MMP23B	0	0.331129	0.689	0.455	0	SFRP2+	MMP23B
MEGF6	0	0.330913	0.52	0.25	0	SFRP2+	MEGF6
NPTX2	0	0.330649	0.146	0.008	0	SFRP2+	NPTX2
PLAC9	0	0.324841	0.954	0.888	0	SFRP2+	PLAC9
SGCG	0	0.322847	0.288	0.053	0	SFRP2+	SGCG
C1QTNF7	0	0.321594	0.356	0.135	0	SFRP2+	C1QTNF7
PPIB	0	0.319382	0.958	0.865	0	SFRP2+	PPIB
HMCN1	0	0.316217	0.411	0.189	0	SFRP2+	HMCN1
CAST	0	0.312965	0.799	0.605	0	SFRP2+	CAST
ADAM33	0	0.309482	0.482	0.22	0	SFRP2+	ADAM33
EMX2OS	0	0.309206	0.465	0.228	0	SFRP2+	EMX2OS
PMP22	0	0.30613	0.951	0.847	0	SFRP2+	PMP22
COPZ2	0	0.302812	0.794	0.558	0	SFRP2+	COPZ2
CDH13	0	0.302697	0.25	0.049	0	SFRP2+	CDH13
ANPEP	0	0.301466	0.565	0.316	0	SFRP2+	ANPEP
LAMP1	0	0.300897	0.843	0.653	0	SFRP2+	LAMP1
FARP1	0	0.299209	0.508	0.271	0	SFRP2+	FARP1
COL5A2	0	0.295851	0.833	0.579	0	SFRP2+	COL5A2
C1orf21	0	0.295342	0.468	0.227	0	SFRP2+	C1orf21
NKD1	0	0.290845	0.234	0.042	0	SFRP2+	NKD1
MCOLN3	0	0.287365	0.229	0.052	0	SFRP2+	MCOLN3
ENTPD1	0	0.287064	0.265	0.064	0	SFRP2+	ENTPD1
EXPH5	0	0.286554	0.267	0.057	0	SFRP2+	EXPH5
ADIRF	0	0.285725	0.917	0.776	0	SFRP2+	ADIRF
LGALS1	0	0.285347	0.994	0.97	0	SFRP2+	LGALS1
TNFRSF19	0	0.28049	0.223	0.051	0	SFRP2+	TNFRSF19
TMTC2	0	0.2804	0.246	0.061	0	SFRP2+	TMTC2
S100A10	0	0.278242	0.996	0.972	0	SFRP2+	S100A10
NTN1	0	0.27468	0.265	0.075	0	SFRP2+	NTN1
S100A6	0	0.273853	1	0.996	0	SFRP2+	S100A6
EFNA5	0	0.26852	0.313	0.11	0	SFRP2+	EFNA5
GNAS	0	0.268189	0.949	0.834	0	SFRP2+	GNAS
CD99	0	0.266077	0.975	0.923	0	SFRP2+	CD99
MMP27	0	0.247329	0.287	0.086	0	SFRP2+	MMP27
WNT16	0	0.21907	0.133	0.005	0	SFRP2+	WNT16
C1QTNF3	0	0.125111	0.409	0.152	0	SFRP2+	C1QTNF3
LINC00327	4.75859e-308	0.214918	0.149	0.016	1.38679e-303	SFRP2+	LINC00327
SSC5D	6.40971e-304	0.318169	0.431	0.21	1.86798e-299	SFRP2+	SSC5D
CERCAM	6.76258e-304	0.302361	0.584	0.345	1.97082e-299	SFRP2+	CERCAM
HTRA1	9.49373e-304	0.224451	0.925	0.771	2.76676e-299	SFRP2+	HTRA1
IGSF10	8.11863e-303	0.354447	0.401	0.184	2.36601e-298	SFRP2+	IGSF10
SEMA3B	1.76078e-302	0.238434	0.214	0.051	5.13145e-298	SFRP2+	SEMA3B
FNDC3B	6.6082e-302	0.305578	0.571	0.338	1.92583e-297	SFRP2+	FNDC3B
SERF2	8.43896e-301	0.252449	0.98	0.941	2.45937e-296	SFRP2+	SERF2
NEAT1	3.80903e-300	0.393621	0.966	0.892	1.11006e-295	SFRP2+	NEAT1
FN1	1.05134e-299	0.134137	0.903	0.694	3.06391e-295	SFRP2+	FN1
VGLL3	2.96857e-299	0.318723	0.556	0.323	8.65129e-295	SFRP2+	VGLL3
CTSB	3.56411e-299	0.460116	0.735	0.525	1.03869e-294	SFRP2+	CTSB
FBLN7	5.02125e-299	0.237121	0.272	0.088	1.46334e-294	SFRP2+	FBLN7
TGFBI	1.05118e-296	0.314529	0.467	0.237	3.06345e-292	SFRP2+	TGFBI
SPON1	3.74075e-296	0.263592	0.526	0.284	1.09017e-291	SFRP2+	SPON1
CRISPLD2	1.13262e-294	0.242059	0.599	0.345	3.3008e-290	SFRP2+	CRISPLD2
ANXA5	1.26462e-294	0.270305	0.951	0.844	3.68548e-290	SFRP2+	ANXA5
KCNK2	3.69374e-291	0.206431	0.184	0.037	1.07647e-286	SFRP2+	KCNK2
IL6ST	4.3271e-291	0.284525	0.843	0.654	1.26105e-286	SFRP2+	IL6ST
GRN	4.83019e-291	0.302695	0.783	0.584	1.40766e-286	SFRP2+	GRN
MRGPRF	6.57514e-290	0.272172	0.442	0.225	1.91619e-285	SFRP2+	MRGPRF
ATOH8	2.79635e-289	0.241233	0.284	0.099	8.14939e-285	SFRP2+	ATOH8
CD55	3.65531e-285	0.394428	0.601	0.377	1.06527e-280	SFRP2+	CD55
ARRDC3	3.69814e-285	0.328652	0.573	0.346	1.07775e-280	SFRP2+	ARRDC3
GLRB	1.61015e-284	0.171332	0.149	0.02	4.69245e-280	SFRP2+	GLRB
GAA	1.94584e-281	0.253153	0.474	0.254	5.67076e-277	SFRP2+	GAA
ADGRA2	3.39756e-281	0.280518	0.596	0.37	9.9015e-277	SFRP2+	ADGRA2
PDGFC	4.15905e-281	0.242279	0.231	0.07	1.21207e-276	SFRP2+	PDGFC
FAM180A	2.607e-277	0.232119	0.319	0.127	7.59758e-273	SFRP2+	FAM180A
AHR	1.32262e-276	0.244558	0.616	0.37	3.85451e-272	SFRP2+	AHR
HSPB7	4.84623e-276	0.19844	0.165	0.029	1.41234e-271	SFRP2+	HSPB7
AHRR	5.81889e-276	0.190086	0.157	0.025	1.6958e-271	SFRP2+	AHRR
TNFRSF11B	2.62262e-275	0.213255	0.161	0.028	7.64309e-271	SFRP2+	TNFRSF11B
CDON	6.29633e-273	0.255441	0.384	0.178	1.83494e-268	SFRP2+	CDON
ZNF608	8.94665e-272	0.234681	0.263	0.09	2.60732e-267	SFRP2+	ZNF608
GREM1	4.91165e-270	0.304458	0.336	0.14	1.4314e-265	SFRP2+	GREM1
AKR1C2	6.82776e-270	0.306907	0.392	0.192	1.98981e-265	SFRP2+	AKR1C2
ANXA2	1.11907e-269	0.212268	0.99	0.957	3.26129e-265	SFRP2+	ANXA2
ARL6IP5	3.88989e-268	0.241265	0.908	0.789	1.13363e-263	SFRP2+	ARL6IP5
FYN	8.6877e-268	0.271739	0.55	0.331	2.53186e-263	SFRP2+	FYN
APP	2.37918e-266	0.264827	0.827	0.651	6.93364e-262	SFRP2+	APP
ALDH3A2	5.97611e-265	0.284937	0.457	0.242	1.74162e-260	SFRP2+	ALDH3A2
SCARB2	8.18708e-265	0.250489	0.636	0.417	2.38596e-260	SFRP2+	SCARB2
PDPN	1.00978e-264	0.252757	0.368	0.173	2.9428e-260	SFRP2+	PDPN
NUCB2	2.04692e-264	0.302078	0.652	0.447	5.96533e-260	SFRP2+	NUCB2
AKAP6	5.01326e-263	0.210294	0.116	0.008	1.46101e-258	SFRP2+	AKAP6
EIF4G2	4.3458e-262	0.260321	0.787	0.584	1.2665e-257	SFRP2+	EIF4G2
LMNA	8.57036e-261	0.244354	0.974	0.916	2.49766e-256	SFRP2+	LMNA
FAM114A1	9.72326e-260	0.268101	0.659	0.443	2.83365e-255	SFRP2+	FAM114A1
PTK7	9.53302e-259	0.288895	0.492	0.282	2.77821e-254	SFRP2+	PTK7
KLF6	1.29344e-257	0.363019	0.787	0.592	3.76947e-253	SFRP2+	KLF6
RNH1	1.67882e-257	0.264735	0.869	0.733	4.8926e-253	SFRP2+	RNH1
UBE4B	1.017e-254	0.214127	0.268	0.099	2.96384e-250	SFRP2+	UBE4B
COL18A1	1.10934e-252	0.746668	0.554	0.417	3.23294e-248	SFRP2+	COL18A1
ANXA1	6.13858e-252	0.24402	0.978	0.916	1.78897e-247	SFRP2+	ANXA1
LRRN4CL	8.13957e-252	0.224255	0.552	0.321	2.37211e-247	SFRP2+	LRRN4CL
APELA	2.8434e-251	0.187401	0.193	0.05	8.28653e-247	SFRP2+	APELA
ISLR	2.41641e-250	0.258097	0.751	0.548	7.04214e-246	SFRP2+	ISLR
FTO	2.74851e-250	0.231317	0.374	0.181	8.00998e-246	SFRP2+	FTO
LOXL4	2.4528e-248	0.200864	0.193	0.052	7.14821e-244	SFRP2+	LOXL4
JAZF1	6.88806e-248	0.222128	0.31	0.134	2.00739e-243	SFRP2+	JAZF1
HDLBP	3.75697e-247	0.25533	0.723	0.519	1.09489e-242	SFRP2+	HDLBP
RRBP1	9.29993e-245	0.25956	0.737	0.53	2.71028e-240	SFRP2+	RRBP1
AOX1	9.09748e-244	0.307621	0.413	0.22	2.65128e-239	SFRP2+	AOX1
EPHB6	3.10935e-243	0.257455	0.274	0.106	9.06159e-239	SFRP2+	EPHB6
RAPH1	1.82913e-242	0.247448	0.317	0.14	5.33063e-238	SFRP2+	RAPH1
FKBP10	2.77937e-242	0.264459	0.69	0.479	8.09992e-238	SFRP2+	FKBP10
CAPZB	1.9908e-241	0.246367	0.791	0.596	5.80178e-237	SFRP2+	CAPZB
RGS3	1.72894e-240	0.275746	0.357	0.169	5.03865e-236	SFRP2+	RGS3
CORIN	2.09006e-239	0.240257	0.235	0.08	6.09105e-235	SFRP2+	CORIN
OSR1	3.34471e-238	0.2449	0.398	0.202	9.74748e-234	SFRP2+	OSR1
IQGAP1	8.96494e-238	0.256796	0.628	0.422	2.61265e-233	SFRP2+	IQGAP1
EDN3	1.49344e-237	0.172118	0.118	0.013	4.35234e-233	SFRP2+	EDN3
FTL	2.25812e-237	0.230579	0.996	0.991	6.58085e-233	SFRP2+	FTL
TSC22D3	1.57432e-236	0.265245	0.832	0.646	4.58803e-232	SFRP2+	TSC22D3
LRRC2	5.7613e-236	0.195925	0.214	0.067	1.67901e-231	SFRP2+	LRRC2
CTSZ	1.68005e-235	0.242633	0.698	0.486	4.89616e-231	SFRP2+	CTSZ
GOLGA4	1.74442e-235	0.265328	0.585	0.378	5.08377e-231	SFRP2+	GOLGA4
AHNAK	2.36924e-233	0.304017	0.942	0.864	6.90469e-229	SFRP2+	AHNAK
SIRPA	2.24479e-232	0.208906	0.277	0.114	6.542e-228	SFRP2+	SIRPA
CAB39L	3.68429e-232	0.278972	0.341	0.163	1.07371e-227	SFRP2+	CAB39L
LGR5	5.99907e-232	0.293171	0.169	0.042	1.74831e-227	SFRP2+	LGR5
CLDN11	3.56219e-231	0.251534	0.178	0.046	1.03813e-226	SFRP2+	CLDN11
MOXD1	3.66774e-231	0.234085	0.345	0.165	1.06889e-226	SFRP2+	MOXD1
KLF13	2.13094e-229	0.258191	0.498	0.299	6.21018e-225	SFRP2+	KLF13
SKI	7.93805e-229	0.259472	0.494	0.297	2.31338e-224	SFRP2+	SKI
SYNE1	7.96542e-229	0.339593	0.633	0.44	2.32136e-224	SFRP2+	SYNE1
ZNF704	1.17831e-228	0.265515	0.46	0.263	3.43395e-224	SFRP2+	ZNF704
INHBB	1.29875e-228	0.209115	0.288	0.116	3.78496e-224	SFRP2+	INHBB
NFATC4	1.43243e-228	0.238838	0.419	0.222	4.17453e-224	SFRP2+	NFATC4
PODN	1.87023e-228	0.305476	0.671	0.489	5.45042e-224	SFRP2+	PODN
CALU	3.17801e-228	0.222458	0.782	0.568	9.26168e-224	SFRP2+	CALU
DKK2	7.63129e-228	0.17624	0.532	0.299	2.22399e-223	SFRP2+	DKK2
SHISAL1	1.44803e-227	0.162683	0.133	0.023	4.22e-223	SFRP2+	SHISAL1
NRN1	2.5796e-227	0.272117	0.542	0.339	7.51774e-223	SFRP2+	NRN1
TTR	2.59028e-226	0.425851	0.101	0.007	7.54884e-222	SFRP2+	TTR
CYB5R3	3.41255e-226	0.249611	0.871	0.736	9.9452e-222	SFRP2+	CYB5R3
TUBB2A	8.27603e-226	0.225678	0.618	0.397	2.41188e-221	SFRP2+	TUBB2A
LRRN1	1.34714e-225	0.201578	0.136	0.025	3.92598e-221	SFRP2+	LRRN1
PLXDC2	4.87636e-225	0.256614	0.527	0.314	1.42112e-220	SFRP2+	PLXDC2
ID1	1.13996e-224	0.345458	0.529	0.325	3.32217e-220	SFRP2+	ID1
SLC38A1	5.16564e-223	0.148517	0.125	0.019	1.50542e-218	SFRP2+	SLC38A1
COX7A1	6.69452e-223	0.267347	0.685	0.504	1.95098e-218	SFRP2+	COX7A1
LONRF1	9.33623e-223	0.21981	0.372	0.185	2.72086e-218	SFRP2+	LONRF1
COL6A5	1.48839e-222	0.691031	0.162	0.041	4.33761e-218	SFRP2+	COL6A5
PSAP	1.73187e-222	0.228944	0.952	0.883	5.0472e-218	SFRP2+	PSAP
LAMC1	1.90964e-222	0.233467	0.681	0.469	5.56526e-218	SFRP2+	LAMC1
PRUNE2	1.03836e-221	0.145448	0.127	0.02	3.0261e-217	SFRP2+	PRUNE2
PEAK1	4.10436e-220	0.219965	0.412	0.221	1.19613e-215	SFRP2+	PEAK1
BNIP3	5.23711e-220	0.219426	0.454	0.258	1.52625e-215	SFRP2+	BNIP3
ADAMTS2	1.08397e-219	0.230316	0.447	0.247	3.15901e-215	SFRP2+	ADAMTS2
EMP1	2.54295e-217	0.250352	0.858	0.697	7.41093e-213	SFRP2+	EMP1
FBLN5	4.61716e-217	0.228536	0.806	0.61	1.34558e-212	SFRP2+	FBLN5
RPGRIP1L	2.9538e-216	0.196927	0.228	0.084	8.60824e-212	SFRP2+	RPGRIP1L
CAMK1D	6.37843e-216	0.208536	0.259	0.107	1.85887e-211	SFRP2+	CAMK1D
MYOF	1.29041e-215	0.250851	0.467	0.278	3.76065e-211	SFRP2+	MYOF
SEC31A	3.57108e-214	0.230262	0.716	0.512	1.04072e-209	SFRP2+	SEC31A
PIK3R1	5.1376e-213	0.233328	0.734	0.53	1.49725e-208	SFRP2+	PIK3R1
CD47	5.48568e-213	0.238974	0.796	0.612	1.59869e-208	SFRP2+	CD47
CCPG1	4.92395e-211	0.239351	0.621	0.418	1.43499e-206	SFRP2+	CCPG1
OMD	1.32445e-209	0.245331	0.552	0.354	3.85983e-205	SFRP2+	OMD
STEAP1	1.39794e-209	0.219977	0.434	0.241	4.07401e-205	SFRP2+	STEAP1
GPSM2	3.70139e-209	0.198586	0.309	0.141	1.0787e-204	SFRP2+	GPSM2
AL078639.1	7.55311e-208	0.261349	0.478	0.281	2.2012e-203	SFRP2+	AL078639.1
ADAM9	2.03065e-207	0.206276	0.364	0.19	5.91792e-203	SFRP2+	ADAM9
LSAMP	1.2081e-204	0.278016	0.354	0.184	3.52077e-200	SFRP2+	LSAMP
RABAC1	4.94611e-204	0.222009	0.902	0.775	1.44144e-199	SFRP2+	RABAC1
ESYT2	3.72554e-203	0.227705	0.428	0.247	1.08573e-198	SFRP2+	ESYT2
RCN3	9.36044e-203	0.234819	0.73	0.54	2.72791e-198	SFRP2+	RCN3
RNF19A	3.47055e-202	0.227683	0.513	0.318	1.01142e-197	SFRP2+	RNF19A
AP1S2	2.30834e-201	0.183803	0.331	0.162	6.72718e-197	SFRP2+	AP1S2
CELF2	4.95105e-201	0.243611	0.633	0.437	1.44289e-196	SFRP2+	CELF2
BGN	4.66925e-200	0.172354	0.784	0.583	1.36076e-195	SFRP2+	BGN
PSD3	5.05745e-200	0.237669	0.402	0.223	1.47389e-195	SFRP2+	PSD3
PLD3	9.69865e-199	0.224715	0.759	0.589	2.82648e-194	SFRP2+	PLD3
CADM3	1.12219e-197	0.31891	0.257	0.109	3.27039e-193	SFRP2+	CADM3
DUSP4	3.97221e-197	0.182772	0.173	0.051	1.15762e-192	SFRP2+	DUSP4
PHACTR3	2.194e-196	0.139227	0.108	0.015	6.39398e-192	SFRP2+	PHACTR3
DPYSL3	4.75991e-196	0.245969	0.579	0.38	1.38718e-191	SFRP2+	DPYSL3
SAMHD1	4.32249e-195	0.20145	0.522	0.321	1.2597e-190	SFRP2+	SAMHD1
PTGS1	1.11448e-194	0.160334	0.112	0.018	3.24793e-190	SFRP2+	PTGS1
MYO10	6.29989e-194	0.206886	0.226	0.088	1.83598e-189	SFRP2+	MYO10
ANK2	1.1703e-193	0.268783	0.587	0.4	3.4106e-189	SFRP2+	ANK2
PREX1	5.77991e-193	0.1328	0.172	0.05	1.68444e-188	SFRP2+	PREX1
FGD4	1.29127e-192	0.175153	0.231	0.089	3.76314e-188	SFRP2+	FGD4
TTC39C	2.2742e-192	0.196536	0.311	0.152	6.62769e-188	SFRP2+	TTC39C
STK24	3.14908e-192	0.208943	0.481	0.291	9.17736e-188	SFRP2+	STK24
KDELR2	5.96549e-192	0.241061	0.811	0.647	1.73852e-187	SFRP2+	KDELR2
TGFBR3	1.51995e-191	0.363048	0.621	0.456	4.42958e-187	SFRP2+	TGFBR3
TMEM52	1.56893e-190	0.188429	0.135	0.03	4.57233e-186	SFRP2+	TMEM52
IL16	3.20967e-189	0.230741	0.311	0.15	9.35395e-185	SFRP2+	IL16
THBS3	4.17162e-189	0.212321	0.373	0.204	1.21574e-184	SFRP2+	THBS3
SLC1A2	6.60737e-189	0.167292	0.104	0.015	1.92559e-184	SFRP2+	SLC1A2
LBH	7.83002e-188	0.226741	0.426	0.247	2.2819e-183	SFRP2+	LBH
KIAA0930	9.4223e-188	0.19848	0.576	0.379	2.74594e-183	SFRP2+	KIAA0930
MGAT1	3.05207e-187	0.212035	0.576	0.393	8.89464e-183	SFRP2+	MGAT1
ACTR2	3.81677e-187	0.212231	0.643	0.452	1.11232e-182	SFRP2+	ACTR2
ECM1	2.59516e-186	0.204548	0.722	0.531	7.56308e-182	SFRP2+	ECM1
ZEB1	2.70056e-186	0.209759	0.461	0.28	7.87024e-182	SFRP2+	ZEB1
TLE4	3.34105e-185	0.228674	0.455	0.275	9.73682e-181	SFRP2+	TLE4
NFATC2	5.0451e-185	0.196311	0.18	0.06	1.47029e-180	SFRP2+	NFATC2
P4HA2	2.54755e-184	0.178753	0.402	0.222	7.42432e-180	SFRP2+	P4HA2
IRX2	1.44037e-183	0.218659	0.342	0.18	4.19768e-179	SFRP2+	IRX2
XPC	2.56976e-183	0.226429	0.379	0.213	7.48907e-179	SFRP2+	XPC
METTL7A	4.21085e-183	0.205183	0.556	0.354	1.22717e-178	SFRP2+	METTL7A
CCDC107	1.36472e-182	0.217653	0.551	0.371	3.9772e-178	SFRP2+	CCDC107
MGST3	3.12703e-182	0.217598	0.923	0.827	9.1131e-178	SFRP2+	MGST3
MARVELD1	1.19763e-181	0.195385	0.519	0.331	3.49026e-177	SFRP2+	MARVELD1
CKB	2.25801e-181	0.23261	0.574	0.38	6.58051e-177	SFRP2+	CKB
P4HA1	2.63891e-180	0.212774	0.405	0.237	7.69057e-176	SFRP2+	P4HA1
DIRAS3	2.72847e-180	0.215886	0.213	0.081	7.95158e-176	SFRP2+	DIRAS3
MMP14	3.93583e-180	0.282921	0.627	0.453	1.14702e-175	SFRP2+	MMP14
AGAP1	1.835e-178	0.209047	0.266	0.124	5.34774e-174	SFRP2+	AGAP1
EEA1	3.28751e-178	0.212743	0.578	0.396	9.58079e-174	SFRP2+	EEA1
ARL4C	7.74405e-177	0.205205	0.208	0.083	2.25685e-172	SFRP2+	ARL4C
IRS1	3.48619e-176	0.191529	0.275	0.131	1.01598e-171	SFRP2+	IRS1
LAMP2	6.15283e-176	0.207545	0.617	0.438	1.79312e-171	SFRP2+	LAMP2
ZBTB20	7.11918e-176	0.222635	0.897	0.788	2.07474e-171	SFRP2+	ZBTB20
MIA3	8.73261e-176	0.196156	0.451	0.276	2.54494e-171	SFRP2+	MIA3
SNHG18	2.87376e-175	0.214227	0.409	0.244	8.375e-171	SFRP2+	SNHG18
CTSA	4.4233e-175	0.227161	0.542	0.362	1.28908e-170	SFRP2+	CTSA
DNM1	1.42146e-174	0.211421	0.457	0.283	4.14256e-170	SFRP2+	DNM1
ANO6	1.72717e-174	0.21534	0.46	0.289	5.0335e-170	SFRP2+	ANO6
TSPO	2.65117e-174	0.192114	0.908	0.789	7.72631e-170	SFRP2+	TSPO
FSCN1	4.84345e-174	0.189383	0.53	0.34	1.41153e-169	SFRP2+	FSCN1
KIF1B	1.99065e-173	0.192977	0.346	0.189	5.80136e-169	SFRP2+	KIF1B
MEG3	3.50284e-173	0.207227	0.786	0.597	1.02083e-168	SFRP2+	MEG3
ARHGAP18	3.87416e-173	0.168263	0.265	0.123	1.12905e-168	SFRP2+	ARHGAP18
RORA	4.76997e-173	0.200098	0.43	0.257	1.39011e-168	SFRP2+	RORA
RPS27L	1.51253e-171	0.248955	0.863	0.738	4.40798e-167	SFRP2+	RPS27L
LEPROT	1.45829e-169	0.213579	0.75	0.589	4.2499e-165	SFRP2+	LEPROT
AP002884.1	2.73999e-169	0.165427	0.289	0.143	7.98516e-165	SFRP2+	AP002884.1
ACTB	4.60476e-169	0.173748	0.994	0.974	1.34197e-164	SFRP2+	ACTB
THSD4	2.09342e-168	0.261411	0.18	0.066	6.10085e-164	SFRP2+	THSD4
C14orf132	3.26642e-168	0.174184	0.248	0.114	9.51934e-164	SFRP2+	C14orf132
ARL2	1.5968e-167	0.207587	0.753	0.587	4.65355e-163	SFRP2+	ARL2
HEXB	1.81909e-167	0.202846	0.591	0.416	5.30136e-163	SFRP2+	HEXB
FAM126A	2.00083e-167	0.185732	0.342	0.189	5.83102e-163	SFRP2+	FAM126A
PTGFR	2.47988e-167	0.202989	0.533	0.343	7.22713e-163	SFRP2+	PTGFR
CYP26B1	3.4658e-167	0.371229	0.357	0.203	1.01004e-162	SFRP2+	CYP26B1
JDP2	5.52163e-167	0.192639	0.452	0.277	1.60917e-162	SFRP2+	JDP2
THBS4	6.90147e-167	0.185886	0.198	0.077	2.0113e-162	SFRP2+	THBS4
PXDC1	1.05276e-166	0.190394	0.543	0.354	3.06807e-162	SFRP2+	PXDC1
ANXA4	2.27479e-166	0.205429	0.725	0.547	6.62942e-162	SFRP2+	ANXA4
STEAP4	2.52472e-166	0.276716	0.314	0.164	7.35779e-162	SFRP2+	STEAP4
NUDT4	3.12412e-166	0.200956	0.406	0.242	9.10462e-162	SFRP2+	NUDT4
PLXNA4	7.90332e-166	0.164831	0.174	0.061	2.30326e-161	SFRP2+	PLXNA4
TFAP2C	8.03709e-166	0.149175	0.16	0.052	2.34225e-161	SFRP2+	TFAP2C
MLLT1	6.43776e-165	0.156449	0.265	0.125	1.87616e-160	SFRP2+	MLLT1
AIDA	1.2597e-164	0.188955	0.486	0.314	3.67115e-160	SFRP2+	AIDA
KAZN	5.74063e-164	0.182902	0.3	0.156	1.67299e-159	SFRP2+	KAZN
OSGIN2	1.14884e-163	0.16111	0.229	0.101	3.34806e-159	SFRP2+	OSGIN2
QSOX1	2.77497e-163	0.171689	0.409	0.242	8.08709e-159	SFRP2+	QSOX1
CAPN2	4.22109e-163	0.194835	0.651	0.47	1.23015e-158	SFRP2+	CAPN2
LTBP1	5.02665e-163	0.294083	0.653	0.496	1.46492e-158	SFRP2+	LTBP1
ADH5	6.07207e-163	0.200349	0.743	0.584	1.76958e-158	SFRP2+	ADH5
SLC17A5	6.25594e-163	0.155338	0.281	0.138	1.82317e-158	SFRP2+	SLC17A5
PRRX2	1.37176e-162	0.204741	0.775	0.592	3.99772e-158	SFRP2+	PRRX2
FAM107A	3.28057e-162	0.163709	0.293	0.144	9.56055e-158	SFRP2+	FAM107A
DUSP1	5.57215e-162	0.34178	0.921	0.809	1.62389e-157	SFRP2+	DUSP1
ARHGAP12	5.59576e-162	0.172455	0.436	0.263	1.63077e-157	SFRP2+	ARHGAP12
SGCD	2.73019e-161	0.178045	0.403	0.234	7.95658e-157	SFRP2+	SGCD
TMEM237	2.86781e-161	0.169914	0.344	0.192	8.35767e-157	SFRP2+	TMEM237
CD276	5.85232e-161	0.202316	0.427	0.265	1.70554e-156	SFRP2+	CD276
EFEMP2	2.26007e-160	0.219564	0.765	0.601	6.58652e-156	SFRP2+	EFEMP2
PHACTR2	5.34056e-160	0.195402	0.619	0.436	1.5564e-155	SFRP2+	PHACTR2
CPQ	8.28811e-160	0.204723	0.724	0.56	2.4154e-155	SFRP2+	CPQ
TFDP2	8.56076e-160	0.190847	0.502	0.326	2.49486e-155	SFRP2+	TFDP2
RETREG1	1.24191e-159	0.192611	0.289	0.15	3.61931e-155	SFRP2+	RETREG1
ATP8B2	1.86002e-159	0.167942	0.274	0.136	5.42066e-155	SFRP2+	ATP8B2
MINOS1	2.4582e-159	0.190739	0.764	0.593	7.16393e-155	SFRP2+	MINOS1
TRAF3IP2	6.73943e-159	0.15158	0.229	0.102	1.96407e-154	SFRP2+	TRAF3IP2
SRGAP1	2.17025e-158	0.173947	0.319	0.173	6.32477e-154	SFRP2+	SRGAP1
SBDS	1.62156e-157	0.183807	0.8	0.641	4.72572e-153	SFRP2+	SBDS
METRNL	3.11963e-157	0.247959	0.537	0.361	9.09155e-153	SFRP2+	METRNL
TRAM2	3.17502e-157	0.163404	0.314	0.168	9.25297e-153	SFRP2+	TRAM2
RCAN2	3.73512e-157	0.155477	0.267	0.127	1.08853e-152	SFRP2+	RCAN2
GRIA3	1.23615e-156	0.11229	0.125	0.032	3.6025e-152	SFRP2+	GRIA3
FNIP1	1.58629e-156	0.166793	0.445	0.275	4.62292e-152	SFRP2+	FNIP1
ADRB2	1.67558e-156	0.136095	0.119	0.029	4.88315e-152	SFRP2+	ADRB2
ANXA11	1.82315e-156	0.189002	0.689	0.515	5.31322e-152	SFRP2+	ANXA11
APPL2	6.18987e-156	0.179958	0.346	0.197	1.80391e-151	SFRP2+	APPL2
ABL1	2.01254e-155	0.182108	0.393	0.234	5.86516e-151	SFRP2+	ABL1
ID2	3.83841e-155	0.202022	0.579	0.391	1.11863e-150	SFRP2+	ID2
DSTN	2.88999e-154	0.189341	0.922	0.825	8.4223e-150	SFRP2+	DSTN
CAVIN1	3.11597e-154	0.181231	0.886	0.754	9.08087e-150	SFRP2+	CAVIN1
SGCB	7.08896e-154	0.171467	0.487	0.316	2.06593e-149	SFRP2+	SGCB
MAPT	1.24364e-153	0.116724	0.116	0.028	3.62434e-149	SFRP2+	MAPT
KCNQ1OT1	3.31514e-153	0.297783	0.475	0.311	9.66131e-149	SFRP2+	KCNQ1OT1
JUND	4.77804e-153	0.22646	0.914	0.771	1.39246e-148	SFRP2+	JUND
MYH10	7.75282e-153	0.197906	0.357	0.205	2.2594e-148	SFRP2+	MYH10
C2orf88	9.94977e-153	0.105208	0.125	0.034	2.89966e-148	SFRP2+	C2orf88
RND3	3.76875e-152	0.24656	0.745	0.583	1.09833e-147	SFRP2+	RND3
MXRA5	2.58312e-151	0.201659	0.74	0.565	7.52798e-147	SFRP2+	MXRA5
PIGT	7.71149e-151	0.209142	0.648	0.486	2.24736e-146	SFRP2+	PIGT
FHOD3	1.55587e-150	0.11438	0.127	0.036	4.53426e-146	SFRP2+	FHOD3
RAB31	8.56398e-150	0.197548	0.38	0.227	2.4958e-145	SFRP2+	RAB31
FAM19A5	1.18686e-149	0.160222	0.218	0.098	3.45887e-145	SFRP2+	FAM19A5
VAT1	1.81088e-149	0.212661	0.538	0.378	5.27745e-145	SFRP2+	VAT1
TNFAIP6	2.81796e-149	0.164688	0.405	0.233	8.21239e-145	SFRP2+	TNFAIP6
C16orf45	3.04541e-149	0.172602	0.489	0.319	8.87524e-145	SFRP2+	C16orf45
SLC6A6	5.60816e-149	0.19313	0.298	0.156	1.63439e-144	SFRP2+	SLC6A6
WLS	8.73719e-149	0.190751	0.446	0.28	2.54628e-144	SFRP2+	WLS
MFAP2	3.30626e-148	0.151941	0.575	0.381	9.63543e-144	SFRP2+	MFAP2
GUSB	7.05918e-148	0.174769	0.468	0.305	2.05726e-143	SFRP2+	GUSB
PDGFRL	8.89015e-148	0.234054	0.672	0.505	2.59086e-143	SFRP2+	PDGFRL
ITGA2	1.45929e-147	0.11343	0.11	0.026	4.25282e-143	SFRP2+	ITGA2
GNAI2	2.22748e-147	0.181202	0.768	0.602	6.49154e-143	SFRP2+	GNAI2
DPP7	3.06093e-147	0.180219	0.668	0.493	8.92048e-143	SFRP2+	DPP7
IRX1	6.37742e-147	0.18874	0.35	0.201	1.85857e-142	SFRP2+	IRX1
PDGFD	9.73079e-147	0.124099	0.45	0.274	2.83585e-142	SFRP2+	PDGFD
IRAK1	1.01092e-146	0.161971	0.312	0.171	2.94614e-142	SFRP2+	IRAK1
EHD4	2.70068e-146	0.131546	0.21	0.093	7.8706e-142	SFRP2+	EHD4
PLA2R1	4.52486e-146	0.143729	0.299	0.156	1.31868e-141	SFRP2+	PLA2R1
FOXN3	1.26446e-145	0.193107	0.469	0.309	3.68501e-141	SFRP2+	FOXN3
SNX7	5.51532e-145	0.172272	0.567	0.393	1.60733e-140	SFRP2+	SNX7
CNTN3	9.53163e-145	0.135152	0.198	0.082	2.7778e-140	SFRP2+	CNTN3
WASL	1.74204e-144	0.158996	0.455	0.292	5.07682e-140	SFRP2+	WASL
ITGB1BP1	2.0651e-144	0.200132	0.682	0.518	6.01832e-140	SFRP2+	ITGB1BP1
ADCY7	5.30333e-144	0.147508	0.217	0.099	1.54555e-139	SFRP2+	ADCY7
SP5	2.07546e-143	0.124874	0.176	0.067	6.04851e-139	SFRP2+	SP5
MASP1	4.71022e-143	0.159999	0.27	0.137	1.3727e-138	SFRP2+	MASP1
ZNF385D	5.17752e-143	0.153831	0.266	0.134	1.50888e-138	SFRP2+	ZNF385D
SAMD4A	1.65888e-142	0.160974	0.3	0.163	4.83448e-138	SFRP2+	SAMD4A
KDELC2	1.51086e-141	0.164718	0.428	0.27	4.40309e-137	SFRP2+	KDELC2
TRAM1	2.02744e-141	0.176621	0.771	0.616	5.90856e-137	SFRP2+	TRAM1
MYL6	2.64841e-141	0.122701	0.977	0.932	7.71826e-137	SFRP2+	MYL6
WIPI1	2.94897e-141	0.153129	0.352	0.206	8.5942e-137	SFRP2+	WIPI1
NAGLU	6.82508e-141	0.162691	0.36	0.212	1.98903e-136	SFRP2+	NAGLU
TSPAN8	8.46848e-141	0.197633	0.347	0.196	2.46797e-136	SFRP2+	TSPAN8
RHOQ	9.24988e-141	0.157101	0.395	0.242	2.69569e-136	SFRP2+	RHOQ
GLUD1	1.08878e-140	0.170668	0.539	0.373	3.17303e-136	SFRP2+	GLUD1
TENT5A	1.21205e-139	0.212634	0.629	0.461	3.53229e-135	SFRP2+	TENT5A
CLTC	2.11008e-139	0.179481	0.537	0.373	6.14941e-135	SFRP2+	CLTC
PHACTR1	3.19624e-139	0.128012	0.187	0.077	9.31481e-135	SFRP2+	PHACTR1
SLC43A3	5.55231e-139	0.160547	0.32	0.179	1.61811e-134	SFRP2+	SLC43A3
GAS6	6.25629e-138	0.177471	0.774	0.598	1.82327e-133	SFRP2+	GAS6
UST	9.97766e-138	0.139715	0.224	0.104	2.90779e-133	SFRP2+	UST
CAP2	1.48022e-137	0.113574	0.128	0.04	4.31379e-133	SFRP2+	CAP2
IRX6	2.21293e-137	0.102659	0.12	0.034	6.44913e-133	SFRP2+	IRX6
PCSK5	8.22809e-137	0.261931	0.234	0.117	2.39791e-132	SFRP2+	PCSK5
DOCK9	1.84491e-136	0.10457	0.24	0.116	5.37662e-132	SFRP2+	DOCK9
EMILIN2	2.00643e-135	0.147423	0.231	0.112	5.84734e-131	SFRP2+	EMILIN2
ERCC1	2.27722e-135	0.165307	0.535	0.367	6.63649e-131	SFRP2+	ERCC1
SEC61B	2.51469e-135	0.176425	0.863	0.734	7.32856e-131	SFRP2+	SEC61B
PGRMC1	3.45545e-135	0.115318	0.77	0.609	1.00702e-130	SFRP2+	PGRMC1
CLIP1	4.44559e-135	0.165359	0.358	0.216	1.29558e-130	SFRP2+	CLIP1
CNTN1	4.44946e-135	0.110644	0.42	0.251	1.29671e-130	SFRP2+	CNTN1
SLFN5	4.9803e-135	0.184461	0.377	0.232	1.45141e-130	SFRP2+	SLFN5
MAML2	6.54984e-135	0.151675	0.372	0.221	1.90882e-130	SFRP2+	MAML2
CAPS	9.59215e-135	0.158333	0.178	0.073	2.79544e-130	SFRP2+	CAPS
GFPT1	1.55639e-134	0.149029	0.336	0.196	4.53579e-130	SFRP2+	GFPT1
OST4	2.00276e-134	0.173709	0.883	0.772	5.83663e-130	SFRP2+	OST4
FNDC1	2.388e-134	0.212659	0.265	0.137	6.95935e-130	SFRP2+	FNDC1
SH3PXD2B	2.64121e-134	0.161886	0.299	0.168	7.69727e-130	SFRP2+	SH3PXD2B
FXYD5	1.05369e-133	0.179597	0.473	0.315	3.07076e-129	SFRP2+	FXYD5
PRRG3	1.47524e-133	0.116556	0.164	0.063	4.2993e-129	SFRP2+	PRRG3
TACC1	2.17992e-133	0.171621	0.614	0.448	6.35295e-129	SFRP2+	TACC1
DAAM2	1.60746e-132	0.121538	0.251	0.124	4.68461e-128	SFRP2+	DAAM2
GNG11	1.74673e-132	0.175078	0.725	0.559	5.09048e-128	SFRP2+	GNG11
CAPG	8.17084e-132	0.202835	0.528	0.366	2.38123e-127	SFRP2+	CAPG
CKAP4	1.79391e-131	0.163202	0.516	0.352	5.228e-127	SFRP2+	CKAP4
ADARB1	2.65089e-131	0.127414	0.229	0.109	7.72549e-127	SFRP2+	ADARB1
SMPD1	4.92741e-131	0.133438	0.287	0.157	1.43599e-126	SFRP2+	SMPD1
HOXA10	1.29575e-130	0.17099	0.408	0.258	3.7762e-126	SFRP2+	HOXA10
PLOD3	1.32264e-130	0.147072	0.341	0.202	3.85456e-126	SFRP2+	PLOD3
TGFBR1	1.37091e-130	0.153639	0.391	0.241	3.99523e-126	SFRP2+	TGFBR1
NFIC	2.35176e-130	0.179296	0.816	0.691	6.85373e-126	SFRP2+	NFIC
KIRREL1	4.81831e-130	0.14656	0.298	0.166	1.4042e-125	SFRP2+	KIRREL1
SEC22B	1.20257e-128	0.163055	0.506	0.347	3.50465e-124	SFRP2+	SEC22B
ZHX3	2.13662e-128	0.141902	0.24	0.121	6.22674e-124	SFRP2+	ZHX3
SEC23A	2.78942e-128	0.150816	0.458	0.3	8.1292e-124	SFRP2+	SEC23A
MXRA7	4.42295e-128	0.157442	0.656	0.488	1.28898e-123	SFRP2+	MXRA7
PPP1R14B	9.00413e-128	0.1074	0.593	0.406	2.62407e-123	SFRP2+	PPP1R14B
LINC01315	9.19098e-128	0.100685	0.192	0.083	2.67853e-123	SFRP2+	LINC01315
HLF	1.47243e-127	0.122304	0.235	0.113	4.29111e-123	SFRP2+	HLF
ANKRD28	1.73401e-127	0.159932	0.333	0.196	5.05343e-123	SFRP2+	ANKRD28
TMEM43	3.38151e-127	0.17022	0.601	0.441	9.85475e-123	SFRP2+	TMEM43
GLI3	6.90055e-127	0.160608	0.361	0.221	2.01103e-122	SFRP2+	GLI3
TPM4	6.98335e-127	0.144128	0.758	0.586	2.03516e-122	SFRP2+	TPM4
MICAL1	1.02326e-126	0.125658	0.2	0.091	2.98208e-122	SFRP2+	MICAL1
OLFML3	1.0787e-126	0.189946	0.769	0.639	3.14367e-122	SFRP2+	OLFML3
GALNT15	2.54528e-126	0.160416	0.116	0.036	7.4177e-122	SFRP2+	GALNT15
RTN4	2.81345e-126	0.17736	0.89	0.779	8.19924e-122	SFRP2+	RTN4
TBX5-AS1	4.32605e-126	0.111383	0.135	0.047	1.26074e-121	SFRP2+	TBX5-AS1
SMARCD2	6.90955e-126	0.147059	0.384	0.239	2.01365e-121	SFRP2+	SMARCD2
PLXNB2	1.45088e-125	0.145265	0.355	0.215	4.2283e-121	SFRP2+	PLXNB2
ZNF521	1.47829e-125	0.134143	0.32	0.185	4.30819e-121	SFRP2+	ZNF521
KDSR	2.33732e-125	0.160894	0.518	0.361	6.81166e-121	SFRP2+	KDSR
CNKSR2	7.02227e-125	0.120317	0.153	0.058	2.0465e-120	SFRP2+	CNKSR2
YAP1	1.79123e-124	0.156819	0.44	0.29	5.22019e-120	SFRP2+	YAP1
NELL2	2.67296e-124	0.119293	0.105	0.028	7.78982e-120	SFRP2+	NELL2
KDELR3	2.76246e-124	0.172275	0.438	0.291	8.05064e-120	SFRP2+	KDELR3
ECE1	3.03754e-124	0.130736	0.335	0.193	8.85229e-120	SFRP2+	ECE1
ZMAT3	4.63346e-124	0.231122	0.338	0.207	1.35033e-119	SFRP2+	ZMAT3
PTGS2	1.40358e-123	0.400793	0.21	0.104	4.09046e-119	SFRP2+	PTGS2
PREX2	1.48666e-123	0.160668	0.292	0.161	4.33258e-119	SFRP2+	PREX2
EHD2	1.93117e-123	0.148188	0.462	0.307	5.62801e-119	SFRP2+	EHD2
ENPP1	2.57065e-123	0.150293	0.178	0.078	7.49163e-119	SFRP2+	ENPP1
DIAPH1	3.30735e-123	0.140278	0.277	0.153	9.63861e-119	SFRP2+	DIAPH1
TLR4	5.51615e-123	0.120814	0.119	0.038	1.60757e-118	SFRP2+	TLR4
PHLDA1	1.06817e-122	0.233925	0.435	0.288	3.11296e-118	SFRP2+	PHLDA1
ATP2B4	1.15518e-122	0.16633	0.411	0.265	3.36654e-118	SFRP2+	ATP2B4
ALCAM	2.31841e-122	0.135367	0.153	0.061	6.75654e-118	SFRP2+	ALCAM
PJA2	2.54621e-122	0.151897	0.591	0.429	7.42042e-118	SFRP2+	PJA2
HEBP2	9.45694e-122	0.142804	0.547	0.387	2.75603e-117	SFRP2+	HEBP2
AKR7A2	9.47394e-122	0.194696	0.569	0.425	2.76099e-117	SFRP2+	AKR7A2
OGFRL1	1.32493e-121	0.147573	0.399	0.255	3.86125e-117	SFRP2+	OGFRL1
NT5E	2.87083e-121	0.149263	0.474	0.318	8.36646e-117	SFRP2+	NT5E
RCN1	3.08986e-121	0.173373	0.673	0.52	9.00477e-117	SFRP2+	RCN1
FLNA	5.32816e-121	0.151468	0.74	0.574	1.55278e-116	SFRP2+	FLNA
DOCK4	6.34591e-121	0.102179	0.125	0.042	1.84939e-116	SFRP2+	DOCK4
FAT4	8.00414e-121	0.123704	0.297	0.165	2.33265e-116	SFRP2+	FAT4
TMEM45A	5.79565e-120	0.146576	0.451	0.297	1.68903e-115	SFRP2+	TMEM45A
HSP90B1	7.00722e-120	0.164773	0.901	0.794	2.04211e-115	SFRP2+	HSP90B1
POSTN	1.01334e-119	0.198055	0.521	0.352	2.95318e-115	SFRP2+	POSTN
REXO2	1.9892e-119	0.176248	0.707	0.545	5.79713e-115	SFRP2+	REXO2
SMARCA2	2.01806e-119	0.145924	0.529	0.371	5.88124e-115	SFRP2+	SMARCA2
GALNT5	2.67645e-119	0.114026	0.123	0.042	7.79997e-115	SFRP2+	GALNT5
SEC24D	1.0077e-118	0.144062	0.362	0.227	2.93674e-114	SFRP2+	SEC24D
PTEN	5.01548e-118	0.166121	0.489	0.341	1.46166e-113	SFRP2+	PTEN
YWHAZ	1.27719e-116	0.166216	0.743	0.589	3.72211e-112	SFRP2+	YWHAZ
RORB	1.53804e-116	0.117593	0.112	0.035	4.48232e-112	SFRP2+	RORB
ANKRD12	3.4723e-116	0.174402	0.649	0.495	1.01193e-111	SFRP2+	ANKRD12
IL6R	9.41141e-116	0.107884	0.177	0.078	2.74277e-111	SFRP2+	IL6R
OAT	1.03747e-115	0.151952	0.647	0.483	3.02351e-111	SFRP2+	OAT
COPA	2.60525e-115	0.137235	0.477	0.327	7.59247e-111	SFRP2+	COPA
MITF	4.26319e-115	0.130383	0.302	0.174	1.24242e-110	SFRP2+	MITF
HSPA5	5.16609e-115	0.161149	0.818	0.68	1.50555e-110	SFRP2+	HSPA5
HAND2	9.5619e-115	0.130599	0.21	0.104	2.78663e-110	SFRP2+	HAND2
FUCA2	1.18509e-114	0.139802	0.513	0.36	3.4537e-110	SFRP2+	FUCA2
SEMA3A	2.39391e-114	0.126981	0.212	0.104	6.97656e-110	SFRP2+	SEMA3A
PER3	3.96342e-114	0.125087	0.359	0.221	1.15506e-109	SFRP2+	PER3
HCFC1R1	7.66987e-114	0.155052	0.734	0.568	2.23523e-109	SFRP2+	HCFC1R1
GNG12	4.0883e-113	0.146065	0.597	0.44	1.19145e-108	SFRP2+	GNG12
ATL3	4.31807e-113	0.14156	0.5	0.35	1.25842e-108	SFRP2+	ATL3
2022-09-02	6.79879e-113	0.147156	0.765	0.613	1.98137e-108	SFRP2+	2022-09-02
DHCR24	7.13247e-113	0.101724	0.119	0.041	2.07862e-108	SFRP2+	DHCR24
TAX1BP1	2.63856e-112	0.152608	0.594	0.439	7.68955e-108	SFRP2+	TAX1BP1
ATXN1	2.71698e-112	0.145593	0.338	0.209	7.91811e-108	SFRP2+	ATXN1
ATP5F1E	7.63357e-112	0.152154	0.938	0.87	2.22465e-107	SFRP2+	ATP5F1E
AMOTL2	1.5518e-111	0.142342	0.418	0.276	4.52242e-107	SFRP2+	AMOTL2
GRK3	4.80717e-111	0.110722	0.107	0.034	1.40095e-106	SFRP2+	GRK3
MN1	5.68449e-111	0.108162	0.161	0.07	1.65663e-106	SFRP2+	MN1
HIBADH	6.92835e-111	0.14125	0.417	0.277	2.01913e-106	SFRP2+	HIBADH
VPS13C	1.09877e-110	0.150398	0.438	0.295	3.20215e-106	SFRP2+	VPS13C
ARFGAP3	1.11901e-110	0.131174	0.403	0.266	3.26112e-106	SFRP2+	ARFGAP3
COX6C	1.59256e-110	0.113276	0.936	0.876	4.6412e-106	SFRP2+	COX6C
MEST	3.57465e-110	0.110079	0.182	0.083	1.04176e-105	SFRP2+	MEST
FAM214A	5.00095e-110	0.134364	0.278	0.157	1.45743e-105	SFRP2+	FAM214A
PPL	6.08048e-110	0.132271	0.333	0.199	1.77203e-105	SFRP2+	PPL
CSGALNACT2	1.94251e-109	0.140471	0.349	0.22	5.66106e-105	SFRP2+	CSGALNACT2
PKD1	4.32563e-109	0.125908	0.354	0.221	1.26062e-104	SFRP2+	PKD1
IGFBP2	5.03955e-109	0.215306	0.235	0.127	1.46868e-104	SFRP2+	IGFBP2
FAM20C	7.45817e-109	0.142175	0.315	0.191	2.17353e-104	SFRP2+	FAM20C
OS9	1.56044e-108	0.14254	0.7	0.553	4.54758e-104	SFRP2+	OS9
ARF4	1.73853e-108	0.142094	0.829	0.698	5.06661e-104	SFRP2+	ARF4
PRR5	3.84684e-108	0.135407	0.45	0.302	1.12108e-103	SFRP2+	PRR5
ASAH1	4.90501e-108	0.145654	0.568	0.424	1.42947e-103	SFRP2+	ASAH1
PLCD3	1.26703e-107	0.110941	0.212	0.11	3.69252e-103	SFRP2+	PLCD3
MXD4	2.45867e-107	0.134546	0.554	0.399	7.1653e-103	SFRP2+	MXD4
ABCA5	6.7865e-107	0.115252	0.259	0.142	1.97779e-102	SFRP2+	ABCA5
SLPI	1.03323e-106	0.464445	0.2	0.103	3.01115e-102	SFRP2+	SLPI
SOCS5	1.17457e-106	0.130629	0.25	0.139	3.42306e-102	SFRP2+	SOCS5
MAF	1.60289e-106	0.106901	0.484	0.332	4.67129e-102	SFRP2+	MAF
THRB	4.3442e-106	0.112008	0.194	0.094	1.26603e-101	SFRP2+	THRB
NIPAL2	1.50097e-105	0.116964	0.208	0.105	4.37427e-101	SFRP2+	NIPAL2
P4HB	1.53839e-105	0.156107	0.831	0.694	4.48334e-101	SFRP2+	P4HB
TPPP3	2.43652e-105	0.142782	0.449	0.306	7.10075e-101	SFRP2+	TPPP3
CAMSAP2	2.87715e-105	0.124587	0.342	0.213	8.38487e-101	SFRP2+	CAMSAP2
EPB41L3	3.68028e-105	0.122234	0.23	0.123	1.07254e-100	SFRP2+	EPB41L3
MAPRE2	4.11749e-105	0.114147	0.256	0.143	1.19996e-100	SFRP2+	MAPRE2
TCF12	4.7444e-105	0.142034	0.484	0.339	1.38266e-100	SFRP2+	TCF12
BIRC2	7.16774e-105	0.124572	0.452	0.307	2.08889e-100	SFRP2+	BIRC2
CDC14B	9.85363e-105	0.113455	0.278	0.16	2.87164e-100	SFRP2+	CDC14B
C1QTNF1	1.13746e-104	0.11026	0.221	0.115	3.3149e-100	SFRP2+	C1QTNF1
KIAA1324L	1.16086e-104	0.115778	0.234	0.124	3.3831e-100	SFRP2+	KIAA1324L
MACF1	2.03322e-104	0.15481	0.496	0.352	5.9254e-100	SFRP2+	MACF1
ITGB1	2.84298e-104	0.127045	0.855	0.726	8.28531e-100	SFRP2+	ITGB1
TSC22D2	8.53171e-104	0.128139	0.263	0.15	2.4864e-99	SFRP2+	TSC22D2
NTM	1.57537e-103	0.232683	0.177	0.087	4.59111e-99	SFRP2+	NTM
XIST	2.04786e-103	0.188758	0.724	0.584	5.96809e-99	SFRP2+	XIST
SFXN3	5.4188e-103	0.112767	0.299	0.178	1.5792e-98	SFRP2+	SFXN3
PDIA3	5.79125e-103	0.144477	0.854	0.736	1.68774e-98	SFRP2+	PDIA3
WNT11	6.25403e-103	0.181168	0.279	0.166	1.82261e-98	SFRP2+	WNT11
AGTR1	8.41605e-103	0.120521	0.299	0.176	2.45269e-98	SFRP2+	AGTR1
SPATA18	1.00359e-102	0.106766	0.135	0.056	2.92476e-98	SFRP2+	SPATA18
HM13	1.56065e-102	0.142241	0.603	0.453	4.5482e-98	SFRP2+	HM13
CORO1C	1.56993e-102	0.12911	0.283	0.169	4.57526e-98	SFRP2+	CORO1C
FXYD1	2.40068e-102	0.132429	0.8	0.655	6.9963e-98	SFRP2+	FXYD1
LMAN1	4.32191e-102	0.144597	0.706	0.555	1.25953e-97	SFRP2+	LMAN1
TAOK1	5.20709e-102	0.13314	0.385	0.254	1.5175e-97	SFRP2+	TAOK1
CAMKK2	8.38033e-102	0.115605	0.285	0.168	2.44228e-97	SFRP2+	CAMKK2
PTPN11	9.39151e-102	0.126229	0.307	0.187	2.73697e-97	SFRP2+	PTPN11
IL17D	1.61221e-101	0.115223	0.25	0.138	4.69847e-97	SFRP2+	IL17D
DYNLT3	1.68006e-101	0.104581	0.38	0.243	4.89621e-97	SFRP2+	DYNLT3
LPAR1	2.16458e-101	0.117254	0.464	0.319	6.30823e-97	SFRP2+	LPAR1
HRCT1	2.68775e-101	0.108326	0.169	0.078	7.8329e-97	SFRP2+	HRCT1
SEL1L	3.12034e-101	0.118057	0.364	0.235	9.09361e-97	SFRP2+	SEL1L
PLBD2	3.99868e-101	0.121283	0.371	0.243	1.16533e-96	SFRP2+	PLBD2
PDLIM3	6.63305e-101	0.112798	0.107	0.037	1.93307e-96	SFRP2+	PDLIM3
SWAP70	8.83914e-101	0.120195	0.288	0.173	2.57599e-96	SFRP2+	SWAP70
GNB1	1.26031e-100	0.123828	0.567	0.414	3.67291e-96	SFRP2+	GNB1
MDM2	1.55378e-100	0.179567	0.297	0.181	4.52819e-96	SFRP2+	MDM2
SEC61A1	2.26054e-100	0.134132	0.441	0.305	6.5879e-96	SFRP2+	SEC61A1
AL161935.3	2.83565e-100	0.100054	0.135	0.055	8.26394e-96	SFRP2+	AL161935.3
HMOX1	3.39562e-100	0.199383	0.166	0.078	9.89587e-96	SFRP2+	HMOX1
FREM1	4.50679e-100	0.115391	0.208	0.106	1.31342e-95	SFRP2+	FREM1
RPN1	5.96019e-100	0.128147	0.437	0.301	1.73698e-95	SFRP2+	RPN1
UBR4	6.17418e-100	0.112785	0.294	0.177	1.79934e-95	SFRP2+	UBR4
VPS13B	7.60911e-100	0.124939	0.243	0.135	2.21752e-95	SFRP2+	VPS13B
ACTR3	9.3111e-100	0.148985	0.513	0.369	2.71353e-95	SFRP2+	ACTR3
NR3C1	1.18398e-99	0.109547	0.643	0.496	3.45048e-95	SFRP2+	NR3C1
CTSL	1.57272e-99	0.194253	0.703	0.564	4.58338e-95	SFRP2+	CTSL
DNAJC3	1.71063e-99	0.119146	0.479	0.335	4.98529e-95	SFRP2+	DNAJC3
LYST	1.89248e-99	0.11291	0.228	0.123	5.51527e-95	SFRP2+	LYST
CREB3L1	2.10018e-99	0.12349	0.357	0.231	6.12056e-95	SFRP2+	CREB3L1
PTPN14	2.18521e-99	0.127168	0.208	0.111	6.36836e-95	SFRP2+	PTPN14
PARVB	2.54919e-99	0.128916	0.299	0.184	7.4291e-95	SFRP2+	PARVB
PLTP	2.64654e-99	0.19344	0.649	0.513	7.71281e-95	SFRP2+	PLTP
NCOA3	3.30971e-99	0.118025	0.241	0.136	9.64549e-95	SFRP2+	NCOA3
SNX9	3.99798e-99	0.151128	0.548	0.407	1.16513e-94	SFRP2+	SNX9
FCGRT	4.71913e-99	0.143738	0.882	0.801	1.3753e-94	SFRP2+	FCGRT
TM9SF3	5.6572e-99	0.132288	0.599	0.452	1.64868e-94	SFRP2+	TM9SF3
LRP10	7.29606e-99	0.136569	0.623	0.477	2.12629e-94	SFRP2+	LRP10
AC007952.4	9.922e-99	0.193893	0.33	0.206	2.89157e-94	SFRP2+	AC007952.4
FAXDC2	2.09731e-98	0.105607	0.262	0.148	6.11218e-94	SFRP2+	FAXDC2
ARHGAP21	2.12226e-98	0.146332	0.546	0.403	6.18489e-94	SFRP2+	ARHGAP21
P3H1	1.3223e-97	0.121477	0.369	0.243	3.85357e-93	SFRP2+	P3H1
ARHGAP32	1.87917e-97	0.118529	0.228	0.123	5.47646e-93	SFRP2+	ARHGAP32
SNTB2	5.21961e-97	0.157002	0.417	0.288	1.52115e-92	SFRP2+	SNTB2
CD81	5.30121e-97	0.137733	0.974	0.888	1.54493e-92	SFRP2+	CD81
SDF4	6.66626e-97	0.128396	0.657	0.509	1.94275e-92	SFRP2+	SDF4
CDC42	4.64534e-96	0.145828	0.822	0.695	1.35379e-91	SFRP2+	CDC42
EMP3	4.70455e-96	0.125164	0.859	0.735	1.37105e-91	SFRP2+	EMP3
FEZ1	5.79041e-96	0.133038	0.405	0.275	1.6875e-91	SFRP2+	FEZ1
SETX	7.89342e-96	0.138544	0.394	0.269	2.30038e-91	SFRP2+	SETX
RALA	8.94817e-96	0.109528	0.438	0.296	2.60776e-91	SFRP2+	RALA
TMED4	1.12242e-95	0.110433	0.508	0.367	3.27107e-91	SFRP2+	TMED4
SLC39A7	2.33972e-95	0.134549	0.484	0.349	6.81864e-91	SFRP2+	SLC39A7
PDLIM2	2.65359e-95	0.164948	0.839	0.725	7.73337e-91	SFRP2+	PDLIM2
TMEM208	3.62216e-95	0.125387	0.509	0.364	1.05561e-90	SFRP2+	TMEM208
SPPL2A	3.68817e-95	0.112333	0.541	0.396	1.07484e-90	SFRP2+	SPPL2A
F10	5.66222e-95	0.25142	0.633	0.497	1.65014e-90	SFRP2+	F10
SACS	1.00843e-94	0.123536	0.205	0.109	2.93886e-90	SFRP2+	SACS
TUSC3	1.10212e-94	0.119504	0.3	0.186	3.21191e-90	SFRP2+	TUSC3
MAPK1	1.3531e-94	0.123474	0.384	0.258	3.94335e-90	SFRP2+	MAPK1
TCF4	2.01992e-94	0.172689	0.88	0.785	5.88665e-90	SFRP2+	TCF4
SPART	2.4992e-94	0.113417	0.478	0.335	7.28342e-90	SFRP2+	SPART
CMYA5	2.63141e-94	0.124692	0.175	0.086	7.66871e-90	SFRP2+	CMYA5
PRDM2	3.66202e-94	0.131858	0.317	0.2	1.06722e-89	SFRP2+	PRDM2
MSRB3	3.93905e-94	0.107599	0.38	0.251	1.14796e-89	SFRP2+	MSRB3
CPPED1	6.63697e-94	0.100843	0.165	0.079	1.93421e-89	SFRP2+	CPPED1
CCDC85B	7.84068e-94	0.155888	0.699	0.556	2.28501e-89	SFRP2+	CCDC85B
CD248	1.42532e-93	0.177197	0.659	0.524	4.15382e-89	SFRP2+	CD248
TMX4	1.56823e-93	0.135393	0.473	0.337	4.57028e-89	SFRP2+	TMX4
GUK1	1.91785e-93	0.150514	0.873	0.769	5.5892e-89	SFRP2+	GUK1
P3H3	1.96175e-93	0.112408	0.337	0.217	5.71712e-89	SFRP2+	P3H3
SAV1	3.40073e-93	0.115711	0.553	0.405	9.91075e-89	SFRP2+	SAV1
RGS10	3.47239e-93	0.118216	0.417	0.284	1.01196e-88	SFRP2+	RGS10
TPP1	7.76578e-93	0.111229	0.302	0.185	2.26318e-88	SFRP2+	TPP1
GPX8	7.78571e-93	0.127979	0.56	0.411	2.26899e-88	SFRP2+	GPX8
GLG1	1.08755e-92	0.126683	0.603	0.46	3.16944e-88	SFRP2+	GLG1
BACE1	2.55126e-92	0.109979	0.326	0.207	7.43515e-88	SFRP2+	BACE1
TLN1	4.89416e-92	0.136944	0.515	0.379	1.4263e-87	SFRP2+	TLN1
ADGRD1	5.60223e-92	0.103458	0.184	0.094	1.63266e-87	SFRP2+	ADGRD1
MED13L	6.22107e-92	0.130572	0.384	0.259	1.81301e-87	SFRP2+	MED13L
AIG1	6.37479e-92	0.122777	0.365	0.241	1.8578e-87	SFRP2+	AIG1
SH3BGRL3	9.97654e-92	0.118743	0.862	0.734	2.90746e-87	SFRP2+	SH3BGRL3
SLK	1.04984e-91	0.124585	0.4	0.272	3.05953e-87	SFRP2+	SLK
MTDH	1.36883e-91	0.135838	0.769	0.629	3.98917e-87	SFRP2+	MTDH
STEAP2	2.07065e-91	0.10159	0.281	0.168	6.03448e-87	SFRP2+	STEAP2
CYTOR	2.95596e-91	0.13021	0.396	0.263	8.61455e-87	SFRP2+	CYTOR
BNIP3L	3.12203e-91	0.120689	0.595	0.448	9.09853e-87	SFRP2+	BNIP3L
TRMT9B	4.99328e-91	0.101802	0.125	0.051	1.45519e-86	SFRP2+	TRMT9B
ETFA	2.61696e-90	0.1187	0.437	0.307	7.6266e-86	SFRP2+	ETFA
EPRS	3.05943e-90	0.121572	0.393	0.271	8.91609e-86	SFRP2+	EPRS
LGALS3	3.54174e-90	0.127523	0.972	0.92	1.03217e-85	SFRP2+	LGALS3
SAR1A	3.59333e-90	0.134048	0.621	0.473	1.0472e-85	SFRP2+	SAR1A
LRPAP1	4.74225e-90	0.129466	0.733	0.603	1.38203e-85	SFRP2+	LRPAP1
FAM204A	5.94934e-90	0.141883	0.515	0.382	1.73382e-85	SFRP2+	FAM204A
FKBP14	6.89427e-90	0.126497	0.344	0.226	2.0092e-85	SFRP2+	FKBP14
DAG1	7.17661e-90	0.1023	0.262	0.156	2.09148e-85	SFRP2+	DAG1
CRLS1	9.78881e-90	0.105499	0.302	0.19	2.85275e-85	SFRP2+	CRLS1
GTF2H5	1.05711e-89	0.140767	0.654	0.507	3.08075e-85	SFRP2+	GTF2H5
SYPL1	1.49054e-89	0.115397	0.639	0.498	4.34388e-85	SFRP2+	SYPL1
RAB2A	2.04293e-89	0.124205	0.763	0.626	5.95372e-85	SFRP2+	RAB2A
GOLGA3	2.41562e-89	0.112727	0.308	0.195	7.03983e-85	SFRP2+	GOLGA3
KIF5B	2.791e-89	0.109009	0.578	0.425	8.13381e-85	SFRP2+	KIF5B
FGFR2	3.54641e-89	0.109822	0.178	0.09	1.03353e-84	SFRP2+	FGFR2
YWHAQ	3.73861e-89	0.130707	0.764	0.628	1.08954e-84	SFRP2+	YWHAQ
NAV2	6.65058e-89	0.100883	0.128	0.054	1.93818e-84	SFRP2+	NAV2
MAN2B2	9.50761e-89	0.102822	0.236	0.136	2.7708e-84	SFRP2+	MAN2B2
ATP2A2	1.58599e-88	0.127009	0.357	0.239	4.62204e-84	SFRP2+	ATP2A2
PGRMC2	3.72376e-88	0.118598	0.482	0.347	1.08522e-83	SFRP2+	PGRMC2
NUCB1	3.93377e-88	0.137373	0.763	0.621	1.14642e-83	SFRP2+	NUCB1
MAP4	6.61772e-88	0.131751	0.575	0.434	1.9286e-83	SFRP2+	MAP4
MYO1C	6.86765e-88	0.1014	0.515	0.375	2.00144e-83	SFRP2+	MYO1C
RBMS1	9.28111e-88	0.12797	0.616	0.472	2.70479e-83	SFRP2+	RBMS1
VDAC1	1.22206e-87	0.123747	0.583	0.429	3.56145e-83	SFRP2+	VDAC1
CAPNS1	2.58351e-87	0.123579	0.62	0.473	7.52912e-83	SFRP2+	CAPNS1
AHI1	3.82491e-87	0.108763	0.384	0.258	1.11469e-82	SFRP2+	AHI1
C11orf24	5.88278e-87	0.107302	0.279	0.171	1.71442e-82	SFRP2+	C11orf24
MT-ATP8	7.93463e-87	0.149014	0.322	0.205	2.31239e-82	SFRP2+	MT-ATP8
EFCAB14	8.73675e-87	0.11395	0.35	0.231	2.54615e-82	SFRP2+	EFCAB14
TGOLN2	1.5098e-86	0.115015	0.56	0.419	4.40002e-82	SFRP2+	TGOLN2
FBXW7	3.72698e-86	0.119605	0.24	0.141	1.08615e-81	SFRP2+	FBXW7
TMED9	4.83829e-86	0.124534	0.711	0.565	1.41002e-81	SFRP2+	TMED9
CFLAR	5.11601e-86	0.122242	0.429	0.303	1.49096e-81	SFRP2+	CFLAR
LRRC58	6.60599e-86	0.101331	0.353	0.233	1.92518e-81	SFRP2+	LRRC58
2022-03-02	8.13137e-86	0.106696	0.316	0.204	2.36973e-81	SFRP2+	2022-03-02
B4GALT2	1.22389e-85	0.111699	0.326	0.209	3.56677e-81	SFRP2+	B4GALT2
PAMR1	2.13473e-85	0.124722	0.158	0.077	6.22125e-81	SFRP2+	PAMR1
RIOK3	5.53822e-85	0.105724	0.344	0.228	1.614e-80	SFRP2+	RIOK3
SCARA5	6.75386e-85	0.316358	0.421	0.312	1.96828e-80	SFRP2+	SCARA5
C1orf122	7.15009e-85	0.127479	0.594	0.448	2.08375e-80	SFRP2+	C1orf122
OLFML1	1.22015e-84	0.106618	0.456	0.32	3.55589e-80	SFRP2+	OLFML1
MEG8	1.40562e-84	0.103363	0.19	0.101	4.09639e-80	SFRP2+	MEG8
MAPK6	1.8589e-84	0.100197	0.236	0.139	5.41739e-80	SFRP2+	MAPK6
DDX24	2.10358e-84	0.121885	0.697	0.56	6.13047e-80	SFRP2+	DDX24
FGFR1	2.52696e-84	0.10993	0.734	0.598	7.36432e-80	SFRP2+	FGFR1
ATP6V0E1	3.02102e-84	0.141868	0.839	0.727	8.80415e-80	SFRP2+	ATP6V0E1
SDCBP	3.23578e-84	0.115772	0.794	0.663	9.43004e-80	SFRP2+	SDCBP
PCSK1N	3.8951e-84	0.181564	0.109	0.042	1.13515e-79	SFRP2+	PCSK1N
GOLGA2	4.39779e-84	0.101719	0.45	0.321	1.28165e-79	SFRP2+	GOLGA2
HOOK3	5.31449e-84	0.114985	0.466	0.334	1.5488e-79	SFRP2+	HOOK3
MORC4	6.22038e-84	0.105904	0.272	0.169	1.8128e-79	SFRP2+	MORC4
HIVEP1	7.60383e-84	0.120269	0.228	0.133	2.21598e-79	SFRP2+	HIVEP1
NUFIP2	9.00944e-84	0.114037	0.418	0.291	2.62562e-79	SFRP2+	NUFIP2
ROCK2	1.37029e-83	0.107975	0.443	0.315	3.99345e-79	SFRP2+	ROCK2
TBC1D5	1.56635e-83	0.111133	0.301	0.193	4.56482e-79	SFRP2+	TBC1D5
VSIR	1.89577e-83	0.113557	0.471	0.34	5.52485e-79	SFRP2+	VSIR
WIPF1	2.74733e-83	0.107243	0.479	0.344	8.00654e-79	SFRP2+	WIPF1
TMED3	2.79284e-83	0.154413	0.587	0.456	8.13917e-79	SFRP2+	TMED3
HSD17B12	3.86715e-83	0.104379	0.426	0.299	1.127e-78	SFRP2+	HSD17B12
CDC42EP3	4.77028e-83	0.156928	0.155	0.078	1.3902e-78	SFRP2+	CDC42EP3
PNRC2	5.1704e-83	0.129198	0.528	0.397	1.50681e-78	SFRP2+	PNRC2
STX8	5.25841e-83	0.114475	0.441	0.316	1.53246e-78	SFRP2+	STX8
EIF4G1	1.07979e-82	0.121995	0.371	0.256	3.14682e-78	SFRP2+	EIF4G1
ARHGEF12	2.05797e-82	0.110641	0.326	0.213	5.99754e-78	SFRP2+	ARHGEF12
PRDX4	2.27215e-82	0.150557	0.709	0.573	6.62173e-78	SFRP2+	PRDX4
LDLRAD4	2.32737e-82	0.100783	0.251	0.151	6.78265e-78	SFRP2+	LDLRAD4
TWSG1	2.88047e-82	0.114759	0.446	0.318	8.39455e-78	SFRP2+	TWSG1
ADAMTSL1	3.00559e-82	0.105417	0.124	0.055	8.7592e-78	SFRP2+	ADAMTSL1
WASHC4	3.36145e-82	0.106251	0.338	0.224	9.79627e-78	SFRP2+	WASHC4
ATP5MD	4.18797e-82	0.128571	0.751	0.625	1.2205e-77	SFRP2+	ATP5MD
UQCC2	4.3925e-82	0.118103	0.403	0.277	1.28011e-77	SFRP2+	UQCC2
ADGRE5	1.09355e-81	0.113293	0.271	0.168	3.18693e-77	SFRP2+	ADGRE5
HOMER3	1.64261e-81	0.106452	0.309	0.2	4.78706e-77	SFRP2+	HOMER3
CPVL	2.1757e-81	0.131688	0.179	0.095	6.34063e-77	SFRP2+	CPVL
CANX	2.37669e-81	0.119401	0.718	0.582	6.92638e-77	SFRP2+	CANX
CTSO	2.51224e-81	0.104226	0.35	0.233	7.32143e-77	SFRP2+	CTSO
CEP126	7.56141e-81	0.111284	0.416	0.289	2.20362e-76	SFRP2+	CEP126
FAM50A	1.40125e-80	0.108427	0.453	0.323	4.08368e-76	SFRP2+	FAM50A
VKORC1	3.72886e-80	0.124109	0.77	0.639	1.0867e-75	SFRP2+	VKORC1
COPB2	5.03249e-80	0.112127	0.437	0.312	1.46662e-75	SFRP2+	COPB2
PTBP2	1.36087e-79	0.126004	0.246	0.148	3.96597e-75	SFRP2+	PTBP2
MIB1	1.47664e-79	0.114732	0.322	0.214	4.30338e-75	SFRP2+	MIB1
LINC00968	2.72619e-79	0.10405	0.103	0.041	7.94493e-75	SFRP2+	LINC00968
ENAH	3.67914e-79	0.117234	0.367	0.249	1.07221e-74	SFRP2+	ENAH
LRRFIP2	3.73105e-79	0.117646	0.337	0.228	1.08734e-74	SFRP2+	LRRFIP2
TTC3	9.56415e-79	0.124809	0.714	0.581	2.78728e-74	SFRP2+	TTC3
BROX	9.84553e-79	0.102578	0.315	0.207	2.86928e-74	SFRP2+	BROX
NDUFAF8	1.14994e-78	0.10909	0.541	0.397	3.35126e-74	SFRP2+	NDUFAF8
PIEZO2	1.43793e-78	0.122471	0.119	0.053	4.19056e-74	SFRP2+	PIEZO2
PLS3	2.20183e-78	0.114314	0.526	0.396	6.41679e-74	SFRP2+	PLS3
SLC39A14	3.33553e-78	0.111287	0.245	0.149	9.72074e-74	SFRP2+	SLC39A14
RDX	4.6821e-78	0.107087	0.49	0.361	1.3645e-73	SFRP2+	RDX
RGS2	5.14737e-78	0.24484	0.206	0.12	1.5001e-73	SFRP2+	RGS2
PKM	7.25458e-78	0.100457	0.777	0.629	2.1142e-73	SFRP2+	PKM
HSBP1	2.25953e-77	0.125958	0.76	0.626	6.58496e-73	SFRP2+	HSBP1
CTTN	2.29416e-77	0.12077	0.61	0.471	6.68587e-73	SFRP2+	CTTN
KIDINS220	4.57939e-77	0.105271	0.429	0.308	1.33457e-72	SFRP2+	KIDINS220
MFAP4	1.27969e-76	0.101418	0.929	0.825	3.72941e-72	SFRP2+	MFAP4
ARL1	1.35683e-76	0.108839	0.623	0.476	3.9542e-72	SFRP2+	ARL1
TMEM30A	2.75638e-76	0.109159	0.499	0.371	8.03291e-72	SFRP2+	TMEM30A
TMF1	2.95351e-76	0.102711	0.416	0.296	8.6074e-72	SFRP2+	TMF1
MUC12	3.13865e-76	0.10208	0.186	0.103	9.14696e-72	SFRP2+	MUC12
KMT2C	3.74901e-76	0.100582	0.354	0.239	1.09258e-71	SFRP2+	KMT2C
XBP1	1.21786e-75	0.110948	0.639	0.499	3.54921e-71	SFRP2+	XBP1
COPB1	1.98059e-75	0.105911	0.452	0.328	5.77204e-71	SFRP2+	COPB1
ARL3	8.18658e-75	0.11106	0.548	0.415	2.38582e-70	SFRP2+	ARL3
PLEKHG1	9.13454e-75	0.101434	0.191	0.108	2.66208e-70	SFRP2+	PLEKHG1
ZNHIT6	2.2838e-74	0.103665	0.228	0.137	6.65569e-70	SFRP2+	ZNHIT6
OTUD1	4.03349e-74	0.120702	0.251	0.157	1.17548e-69	SFRP2+	OTUD1
PI16	6.91407e-74	0.459164	0.579	0.54	2.01497e-69	SFRP2+	PI16
CLEC11A	1.13072e-73	0.180001	0.671	0.561	3.29527e-69	SFRP2+	CLEC11A
RIF1	2.79259e-73	0.106453	0.375	0.261	8.13843e-69	SFRP2+	RIF1
CALM1	3.04276e-73	0.115459	0.887	0.809	8.8675e-69	SFRP2+	CALM1
A1BG	4.32336e-73	0.124575	0.298	0.198	1.25996e-68	SFRP2+	A1BG
TPM3	7.73568e-73	0.102181	0.61	0.47	2.25441e-68	SFRP2+	TPM3
FRMD6	1.24167e-72	0.100867	0.59	0.448	3.61861e-68	SFRP2+	FRMD6
TMEM123	1.55608e-72	0.103038	0.476	0.35	4.53489e-68	SFRP2+	TMEM123
ITPRIPL2	1.79044e-72	0.100918	0.379	0.266	5.21789e-68	SFRP2+	ITPRIPL2
NDUFA13	3.1885e-72	0.112355	0.829	0.717	9.29226e-68	SFRP2+	NDUFA13
SUGCT	4.18878e-72	0.194164	0.208	0.124	1.22074e-67	SFRP2+	SUGCT
ACVR2A	4.68616e-72	0.104933	0.258	0.164	1.36569e-67	SFRP2+	ACVR2A
SPOCK1	7.46833e-72	0.103791	0.354	0.243	2.1765e-67	SFRP2+	SPOCK1
MYDGF	1.00156e-71	0.125988	0.761	0.628	2.91885e-67	SFRP2+	MYDGF
NPC2	8.33471e-71	0.163438	0.824	0.73	2.42898e-66	SFRP2+	NPC2
MYO1B	1.30704e-70	0.145961	0.405	0.298	3.80911e-66	SFRP2+	MYO1B
FAM120A	1.46023e-70	0.101233	0.401	0.287	4.25555e-66	SFRP2+	FAM120A
MAGED1	2.24625e-70	0.122545	0.435	0.323	6.54624e-66	SFRP2+	MAGED1
AP3S1	1.41909e-69	0.1182	0.653	0.519	4.13566e-65	SFRP2+	AP3S1
NDFIP1	1.6038e-69	0.130016	0.815	0.715	4.67394e-65	SFRP2+	NDFIP1
NDUFB2	3.65073e-69	0.110093	0.785	0.661	1.06393e-64	SFRP2+	NDUFB2
AKR1C1	4.69259e-69	0.105091	0.364	0.252	1.36756e-64	SFRP2+	AKR1C1
ROMO1	8.17291e-69	0.10262	0.679	0.559	2.38183e-64	SFRP2+	ROMO1
OLFM2	1.9969e-68	0.161827	0.285	0.19	5.81957e-64	SFRP2+	OLFM2
MORF4L1	7.65568e-68	0.103002	0.908	0.821	2.2311e-63	SFRP2+	MORF4L1
DUSP23	4.57757e-67	0.105249	0.285	0.191	1.33404e-62	SFRP2+	DUSP23
NMB	1.03838e-66	0.10113	0.219	0.132	3.02615e-62	SFRP2+	NMB
GSTP1	3.14785e-66	0.111733	0.946	0.894	9.17379e-62	SFRP2+	GSTP1
MT1X	3.18258e-66	0.230974	0.731	0.624	9.27499e-62	SFRP2+	MT1X
NREP	4.93536e-66	0.112112	0.31	0.211	1.43831e-61	SFRP2+	NREP
GLRX	1.14706e-65	0.101904	0.288	0.195	3.34288e-61	SFRP2+	GLRX
SOD2	1.49563e-65	0.207791	0.769	0.649	4.35871e-61	SFRP2+	SOD2
MBD2	1.68767e-65	0.100746	0.336	0.235	4.91838e-61	SFRP2+	MBD2
DAD1	2.72383e-65	0.117455	0.872	0.772	7.93806e-61	SFRP2+	DAD1
NFKBIZ	1.71218e-64	0.154491	0.487	0.375	4.98979e-60	SFRP2+	NFKBIZ
PRCP	2.02107e-64	0.105487	0.488	0.371	5.89002e-60	SFRP2+	PRCP
JCAD	5.09605e-64	0.112102	0.18	0.106	1.48514e-59	SFRP2+	JCAD
SLC29A1	8.06817e-64	0.120799	0.436	0.323	2.35131e-59	SFRP2+	SLC29A1
FOSB	2.63336e-63	0.117255	0.707	0.586	7.67439e-59	SFRP2+	FOSB
IFT57	4.32874e-63	0.104254	0.52	0.398	1.26153e-58	SFRP2+	IFT57
TBX3	4.96334e-63	0.100941	0.144	0.077	1.44647e-58	SFRP2+	TBX3
CTSF	6.63458e-63	0.101991	0.633	0.509	1.93352e-58	SFRP2+	CTSF
C4orf48	1.63281e-62	0.104469	0.271	0.181	4.75849e-58	SFRP2+	C4orf48
ABHD2	2.90089e-62	0.100852	0.29	0.197	8.45407e-58	SFRP2+	ABHD2
ELANE	1.7174e-61	0.171547	0.16	0.09	5.00501e-57	SFRP2+	ELANE
SEC61G	2.13123e-61	0.108443	0.829	0.712	6.21103e-57	SFRP2+	SEC61G
CD151	1.04521e-60	0.118981	0.685	0.562	3.04605e-56	SFRP2+	CD151
PYCR1	2.95705e-60	0.102648	0.278	0.189	8.61774e-56	SFRP2+	PYCR1
CALR	5.92413e-60	0.114353	0.87	0.76	1.72647e-55	SFRP2+	CALR
CMTM3	6.20831e-60	0.112857	0.481	0.365	1.80929e-55	SFRP2+	CMTM3
MT-ND4L	1.00185e-59	0.17224	0.777	0.713	2.91971e-55	SFRP2+	MT-ND4L
ID3	3.49434e-57	0.13192	0.729	0.613	1.01836e-52	SFRP2+	ID3
UQCRQ	4.59653e-57	0.107351	0.758	0.654	1.33957e-52	SFRP2+	UQCRQ
ABL2	7.98367e-57	0.135673	0.283	0.195	2.32668e-52	SFRP2+	ABL2
GYPC	1.06854e-56	0.117219	0.581	0.471	3.11405e-52	SFRP2+	GYPC
MAP1LC3B	2.31285e-56	0.121495	0.639	0.518	6.74035e-52	SFRP2+	MAP1LC3B
SEMA5A	7.43089e-55	0.137892	0.29	0.205	2.16559e-50	SFRP2+	SEMA5A
TCIM	5.59489e-51	0.101502	0.245	0.164	1.63052e-46	SFRP2+	TCIM
CRIP1	9.76291e-51	0.215568	0.678	0.596	2.84521e-46	SFRP2+	CRIP1
SQSTM1	1.16718e-50	0.126259	0.828	0.722	3.4015e-46	SFRP2+	SQSTM1
ZYX	4.61449e-50	0.105595	0.431	0.329	1.3448e-45	SFRP2+	ZYX
CD59	4.97446e-48	0.124965	0.762	0.672	1.44971e-43	SFRP2+	CD59
Z93241.1	4.62805e-43	0.145104	0.175	0.113	1.34875e-38	SFRP2+	Z93241.1
PTX3	6.13417e-42	0.400038	0.111	0.064	1.78768e-37	SFRP2+	PTX3
HIST1H4C	1.87861e-39	0.131107	0.354	0.275	5.47483e-35	SFRP2+	HIST1H4C
CHRDL1	3.84003e-32	0.105078	0.332	0.266	1.1191e-27	SFRP2+	CHRDL1
SERPINE2	3.52183e-30	0.151615	0.527	0.427	1.02637e-25	SFRP2+	SERPINE2
ZFP36L1	5.17337e-30	0.126887	0.908	0.847	1.50768e-25	SFRP2+	ZFP36L1
STMN2	7.01794e-28	0.182564	0.333	0.27	2.04524e-23	SFRP2+	STMN2
IFI6	7.69306e-24	0.101237	0.564	0.474	2.24199e-19	SFRP2+	IFI6
TNFAIP3	3.75361e-15	0.111575	0.3	0.254	1.09391e-10	SFRP2+	TNFAIP3
HSP90AA1	0.000113744	0.101152	0.954	0.91	1	SFRP2+	HSP90AA1
SFRP4	0	2.09482	0.612	0.065	0	COL8A1+	SFRP4
CTGF	0	1.96557	0.973	0.661	0	COL8A1+	CTGF
COMP1	0	1.9222	0.913	0.309	0	COL8A1+	COMP
IGFBP3	0	1.84153	0.802	0.275	0	COL8A1+	IGFBP3
TAGLN	0	1.7291	0.78	0.2	0	COL8A1+	TAGLN
C1QTNF31	0	1.68291	0.91	0.253	0	COL8A1+	C1QTNF3
POSTN1	0	1.57517	0.97	0.411	0	COL8A1+	POSTN
PRSS23	0	1.56341	0.973	0.368	0	COL8A1+	PRSS23
CTHRC11	0	1.47112	0.987	0.517	0	COL8A1+	CTHRC1
LUM	0	1.44067	0.999	0.921	0	COL8A1+	LUM
TNFRSF12A	0	1.39216	0.881	0.174	0	COL8A1+	TNFRSF12A
COL8A1	0	1.37431	0.745	0.054	0	COL8A1+	COL8A1
SERPINE1	0	1.37057	0.766	0.119	0	COL8A1+	SERPINE1
TNFAIP61	0	1.28893	0.825	0.295	0	COL8A1+	TNFAIP6
DPT	0	1.24206	0.985	0.8	0	COL8A1+	DPT
RRAD	0	1.23389	0.508	0.086	0	COL8A1+	RRAD
FN11	0	1.22231	0.984	0.795	0	COL8A1+	FN1
PPP1R14B1	0	1.16219	0.919	0.481	0	COL8A1+	PPP1R14B
CRABP2	0	1.1468	0.933	0.598	0	COL8A1+	CRABP2
BGN1	0	1.12214	0.967	0.674	0	COL8A1+	BGN
LMCD1	0	1.11167	0.85	0.201	0	COL8A1+	LMCD1
SPARC1	0	1.09544	0.996	0.932	0	COL8A1+	SPARC
FHL2	0	1.09154	0.732	0.097	0	COL8A1+	FHL2
TNC	0	1.08307	0.795	0.184	0	COL8A1+	TNC
SERPINE21	0	1.07658	0.909	0.456	0	COL8A1+	SERPINE2
MFAP5	0	1.06036	0.955	0.497	0	COL8A1+	MFAP5
SPHK1	0	1.04537	0.691	0.046	0	COL8A1+	SPHK1
CD70	0	1.00572	0.561	0.068	0	COL8A1+	CD70
ELN1	0	0.986989	0.951	0.645	0	COL8A1+	ELN
LTBP2	0	0.982283	0.879	0.136	0	COL8A1+	LTBP2
GALNT1	0	0.969154	0.801	0.224	0	COL8A1+	GALNT1
ADAM12	0	0.948797	0.685	0.032	0	COL8A1+	ADAM12
S100A16	0	0.926352	0.905	0.507	0	COL8A1+	S100A16
LOXL1	0	0.904363	0.9	0.439	0	COL8A1+	LOXL1
KRT7	0	0.896419	0.535	0.028	0	COL8A1+	KRT7
C12orf751	0	0.887373	0.894	0.388	0	COL8A1+	C12orf75
FAP	0	0.844461	0.918	0.351	0	COL8A1+	FAP
PDLIM4	0	0.824026	0.871	0.394	0	COL8A1+	PDLIM4
SRM	0	0.81902	0.893	0.469	0	COL8A1+	SRM
LAMP5	0	0.807176	0.451	0.028	0	COL8A1+	LAMP5
IGFL2	0	0.806793	0.262	0.005	0	COL8A1+	IGFL2
S100A11	0	0.802106	0.996	0.922	0	COL8A1+	S100A11
BAX	0	0.800781	0.822	0.36	0	COL8A1+	BAX
GXYLT2	0	0.792761	0.782	0.279	0	COL8A1+	GXYLT2
FNDC11	0	0.779755	0.719	0.175	0	COL8A1+	FNDC1
INHBA	0	0.751514	0.632	0.116	0	COL8A1+	INHBA
LRRC15	0	0.747821	0.77	0.218	0	COL8A1+	LRRC15
IL32	0	0.743205	0.678	0.199	0	COL8A1+	IL32
IGF1	0	0.735994	0.719	0.231	0	COL8A1+	IGF1
PHPT1	0	0.72727	0.966	0.733	0	COL8A1+	PHPT1
CDKN2A	0	0.726372	0.422	0.025	0	COL8A1+	CDKN2A
BLOC1S2	0	0.718236	0.757	0.242	0	COL8A1+	BLOC1S2
TUBA1C	0	0.71757	0.819	0.294	0	COL8A1+	TUBA1C
PFN1	0	0.71714	0.983	0.848	0	COL8A1+	PFN1
DYNLT1	0	0.717098	0.875	0.428	0	COL8A1+	DYNLT1
DRAM1	0	0.715332	0.668	0.152	0	COL8A1+	DRAM1
PDLIM7	0	0.713718	0.772	0.21	0	COL8A1+	PDLIM7
ASPN	0	0.713246	0.781	0.225	0	COL8A1+	ASPN
GLIS2	0	0.697186	0.627	0.166	0	COL8A1+	GLIS2
CYTOR1	0	0.67215	0.829	0.305	0	COL8A1+	CYTOR
SULF1	0	0.649012	0.523	0.063	0	COL8A1+	SULF1
CSRP2	0	0.637952	0.581	0.151	0	COL8A1+	CSRP2
YWHAH	0	0.637479	0.8	0.307	0	COL8A1+	YWHAH
SEMA3C1	0	0.622318	0.863	0.34	0	COL8A1+	SEMA3C
CHPF	0	0.604419	0.752	0.252	0	COL8A1+	CHPF
GLIPR2	0	0.602778	0.805	0.284	0	COL8A1+	GLIPR2
ACTN1	0	0.588309	0.855	0.364	0	COL8A1+	ACTN1
BHLHE40	0	0.587744	0.764	0.28	0	COL8A1+	BHLHE40
PHLDA2	0	0.581853	0.515	0.082	0	COL8A1+	PHLDA2
COL10A1	0	0.565306	0.351	0.019	0	COL8A1+	COL10A1
PTS	0	0.554527	0.68	0.175	0	COL8A1+	PTS
CHN1	0	0.550398	0.588	0.111	0	COL8A1+	CHN1
OAF	0	0.525585	0.745	0.263	0	COL8A1+	OAF
NPR3	0	0.516184	0.383	0.043	0	COL8A1+	NPR3
BDKRB1	0	0.512711	0.339	0.017	0	COL8A1+	BDKRB1
FOXP1	0	0.508138	0.69	0.18	0	COL8A1+	FOXP1
PTHLH	0	0.505888	0.291	0.035	0	COL8A1+	PTHLH
SULF2	0	0.49053	0.716	0.195	0	COL8A1+	SULF2
TNFSF4	0	0.488818	0.435	0.019	0	COL8A1+	TNFSF4
WISP1	0	0.485258	0.529	0.072	0	COL8A1+	WISP1
SMCO4	0	0.479905	0.615	0.113	0	COL8A1+	SMCO4
PXDN	0	0.468161	0.664	0.152	0	COL8A1+	PXDN
BAG2	0	0.458249	0.642	0.177	0	COL8A1+	BAG2
NEDD9	0	0.450112	0.558	0.077	0	COL8A1+	NEDD9
LRRC32	0	0.432458	0.654	0.189	0	COL8A1+	LRRC32
CILP2	0	0.429731	0.287	0.027	0	COL8A1+	CILP2
P4HA3	0	0.429045	0.475	0.021	0	COL8A1+	P4HA3
LINC01013	0	0.426993	0.304	0.012	0	COL8A1+	LINC01013
ENC1	0	0.410582	0.417	0.037	0	COL8A1+	ENC1
HEG1	0	0.394613	0.565	0.126	0	COL8A1+	HEG1
ODC1	0	0.394236	0.637	0.177	0	COL8A1+	ODC1
LMO7	0	0.382845	0.568	0.121	0	COL8A1+	LMO7
VOPP1	0	0.377621	0.62	0.16	0	COL8A1+	VOPP1
RHOD	0	0.374606	0.451	0.103	0	COL8A1+	RHOD
CDKN2B	0	0.37457	0.442	0.06	0	COL8A1+	CDKN2B
LINC01048	0	0.36894	0.222	0.007	0	COL8A1+	LINC01048
GPC1	0	0.367465	0.592	0.136	0	COL8A1+	GPC1
FDXR	0	0.36642	0.478	0.099	0	COL8A1+	FDXR
NT5DC2	0	0.363745	0.549	0.113	0	COL8A1+	NT5DC2
TSPAN2	0	0.363206	0.336	0.002	0	COL8A1+	TSPAN2
NGF	0	0.360278	0.345	0.012	0	COL8A1+	NGF
TYMS	0	0.360121	0.354	0.042	0	COL8A1+	TYMS
COTL1	0	0.359809	0.539	0.131	0	COL8A1+	COTL1
NEFL	0	0.357215	0.276	0.002	0	COL8A1+	NEFL
DUSP14	0	0.33721	0.567	0.143	0	COL8A1+	DUSP14
RAB23	0	0.33553	0.538	0.135	0	COL8A1+	RAB23
WNT2	0	0.331056	0.268	0.01	0	COL8A1+	WNT2
EVA1A	0	0.330163	0.408	0.042	0	COL8A1+	EVA1A
BPGM	0	0.325974	0.515	0.107	0	COL8A1+	BPGM
SDC1	0	0.325876	0.362	0.046	0	COL8A1+	SDC1
ATP1B1	0	0.323868	0.388	0.046	0	COL8A1+	ATP1B1
MTHFD1L	0	0.323612	0.565	0.137	0	COL8A1+	MTHFD1L
LUZP2	0	0.322797	0.234	0.011	0	COL8A1+	LUZP2
KERA	0	0.319687	0.197	0.013	0	COL8A1+	KERA
EGR2	0	0.312257	0.39	0.067	0	COL8A1+	EGR2
TIGAR	0	0.31006	0.369	0.034	0	COL8A1+	TIGAR
MATN3	0	0.299026	0.197	0.006	0	COL8A1+	MATN3
WNT4	0	0.296532	0.292	0.04	0	COL8A1+	WNT4
MICAL2	0	0.293297	0.377	0.052	0	COL8A1+	MICAL2
PLOD2	0	0.292309	0.413	0.056	0	COL8A1+	PLOD2
SAMD11	0	0.288624	0.329	0.018	0	COL8A1+	SAMD11
PLAT	0	0.28827	0.333	0.038	0	COL8A1+	PLAT
DOK5	0	0.266205	0.376	0.044	0	COL8A1+	DOK5
UNC5B	0	0.254351	0.385	0.063	0	COL8A1+	UNC5B
TNFSF9	0	0.248687	0.322	0.053	0	COL8A1+	TNFSF9
NOX4	0	0.240499	0.301	0.027	0	COL8A1+	NOX4
NGEF	0	0.237386	0.278	0.016	0	COL8A1+	NGEF
SLC12A8	0	0.235227	0.24	0.004	0	COL8A1+	SLC12A8
PDGFA	0	0.232526	0.307	0.038	0	COL8A1+	PDGFA
KCNMA1	0	0.22949	0.248	0.018	0	COL8A1+	KCNMA1
ALDH1A3	0	0.227267	0.245	0.021	0	COL8A1+	ALDH1A3
ANO1	0	0.224509	0.239	0.01	0	COL8A1+	ANO1
FGF18	0	0.22181	0.223	0.019	0	COL8A1+	FGF18
FJX1	0	0.219368	0.341	0.036	0	COL8A1+	FJX1
DGKI	0	0.2185	0.251	0.008	0	COL8A1+	DGKI
LINC02544	0	0.216685	0.234	0.024	0	COL8A1+	LINC02544
NRG1	0	0.216236	0.202	0.011	0	COL8A1+	NRG1
INO80C	0	0.21474	0.338	0.04	0	COL8A1+	INO80C
GLIS3	0	0.214623	0.308	0.026	0	COL8A1+	GLIS3
SEC14L2	0	0.214458	0.324	0.032	0	COL8A1+	SEC14L2
UCK2	0	0.211495	0.362	0.052	0	COL8A1+	UCK2
MIR503HG	0	0.211453	0.178	0.006	0	COL8A1+	MIR503HG
LXN	0	0.205363	0.24	0.022	0	COL8A1+	LXN
PPP1R13L	0	0.19715	0.309	0.028	0	COL8A1+	PPP1R13L
ACOT7	0	0.193646	0.333	0.057	0	COL8A1+	ACOT7
EPHB2	0	0.191171	0.336	0.046	0	COL8A1+	EPHB2
TRAF4	0	0.190987	0.315	0.05	0	COL8A1+	TRAF4
SDSL	0	0.189374	0.331	0.038	0	COL8A1+	SDSL
SHB	0	0.186027	0.304	0.041	0	COL8A1+	SHB
AZIN2	0	0.169931	0.316	0.049	0	COL8A1+	AZIN2
BCAS4	0	0.165098	0.265	0.024	0	COL8A1+	BCAS4
DRD4	0	0.151661	0.117	0.002	0	COL8A1+	DRD4
LIF	0	0.147757	0.155	0.007	0	COL8A1+	LIF
AL356417.2	0	0.129213	0.193	0.013	0	COL8A1+	AL356417.2
POU2F2	0	0.124654	0.166	0.012	0	COL8A1+	POU2F2
IL11	0	0.123803	0.17	0.002	0	COL8A1+	IL11
SPATA17	0	0.11688	0.175	0.014	0	COL8A1+	SPATA17
AP001453.2	0	0.105886	0.156	0.008	0	COL8A1+	AP001453.2
KCNN4	0	0.103368	0.124	0.003	0	COL8A1+	KCNN4
RAI14	4.09088e-306	0.31396	0.575	0.154	1.19221e-301	COL8A1+	RAI14
STARD10	3.41164e-305	0.406272	0.539	0.143	9.94253e-301	COL8A1+	STARD10
ZNF668	3.47456e-305	0.196842	0.375	0.071	1.01259e-300	COL8A1+	ZNF668
NRBF2	1.01129e-304	0.431793	0.678	0.227	2.94719e-300	COL8A1+	NRBF2
TPM1	3.94958e-304	0.828548	0.973	0.655	1.15103e-299	COL8A1+	TPM1
HAS1	1.03265e-302	0.27828	0.202	0.022	3.00946e-298	COL8A1+	HAS1
C7orf50	3.83233e-302	0.49403	0.839	0.352	1.11686e-297	COL8A1+	C7orf50
SYNDIG1	1.79889e-298	0.139548	0.204	0.022	5.24249e-294	COL8A1+	SYNDIG1
POMP	4.5258e-297	0.597352	0.945	0.633	1.31895e-292	COL8A1+	POMP
COL5A21	1.24146e-295	0.771673	0.98	0.698	3.61799e-291	COL8A1+	COL5A2
RHOC	1.16971e-294	0.766255	0.933	0.642	3.40889e-290	COL8A1+	RHOC
2022-09-11	1.78629e-294	0.755148	0.943	0.597	5.20577e-290	COL8A1+	2022-09-11
NME1	2.01009e-293	0.560948	0.821	0.37	5.85801e-289	COL8A1+	NME1
ARF41	6.6393e-292	0.67053	0.967	0.756	1.93489e-287	COL8A1+	ARF4
ADAMTS21	6.33875e-291	0.502346	0.818	0.326	1.8473e-286	COL8A1+	ADAMTS2
SNX24	2.03411e-290	0.235266	0.431	0.096	5.92799e-286	COL8A1+	SNX24
LINC01503	8.25294e-290	0.260605	0.354	0.069	2.40515e-285	COL8A1+	LINC01503
AVEN	8.47214e-290	0.17654	0.325	0.057	2.46903e-285	COL8A1+	AVEN
AC245595.1	2.58323e-288	0.421259	0.675	0.223	7.52831e-284	COL8A1+	AC245595.1
KIF26B	1.8291e-287	0.135095	0.197	0.021	5.33054e-283	COL8A1+	KIF26B
KCNE4	3.71186e-287	0.326457	0.366	0.074	1.08175e-282	COL8A1+	KCNE4
NINJ2	4.01363e-287	0.270288	0.454	0.107	1.16969e-282	COL8A1+	NINJ2
THY1	6.0658e-287	0.749171	0.987	0.692	1.76776e-282	COL8A1+	THY1
COL4A4	1.22453e-286	0.257051	0.355	0.068	3.56864e-282	COL8A1+	COL4A4
PCSK6	6.73371e-285	0.108183	0.166	0.015	1.9624e-280	COL8A1+	PCSK6
PDLIM1	5.25368e-284	0.595768	0.772	0.332	1.53108e-279	COL8A1+	PDLIM1
SERF21	2.09645e-283	0.585374	0.999	0.96	6.10967e-279	COL8A1+	SERF2
PLPP4	7.38513e-283	0.245255	0.302	0.052	2.15225e-278	COL8A1+	PLPP4
SRA1	9.99417e-283	0.401326	0.706	0.248	2.9126e-278	COL8A1+	SRA1
LIMK1	3.10316e-282	0.213416	0.409	0.088	9.04354e-278	COL8A1+	LIMK1
PLAU	2.10389e-279	0.548489	0.511	0.141	6.13136e-275	COL8A1+	PLAU
NNMT	4.05523e-279	0.768547	0.987	0.819	1.18181e-274	COL8A1+	NNMT
ADAMTS6	7.9245e-278	0.12162	0.202	0.023	2.30944e-273	COL8A1+	ADAMTS6
ACTA2	1.24966e-277	0.864379	0.569	0.177	3.64187e-273	COL8A1+	ACTA2
ARPC2	5.46716e-277	0.603372	0.962	0.722	1.59329e-272	COL8A1+	ARPC2
RPS27L1	5.53595e-276	0.840816	0.975	0.795	1.61334e-271	COL8A1+	RPS27L
OSBPL3	2.91301e-275	0.136394	0.247	0.036	8.48937e-271	COL8A1+	OSBPL3
ISOC2	3.03603e-275	0.42901	0.774	0.303	8.8479e-271	COL8A1+	ISOC2
LOXL2	3.79692e-275	0.487672	0.461	0.118	1.10654e-270	COL8A1+	LOXL2
RNF19B	8.43525e-275	0.174885	0.341	0.065	2.45828e-270	COL8A1+	RNF19B
MIR4435-2HG	8.45841e-275	0.429063	0.68	0.233	2.46503e-270	COL8A1+	MIR4435-2HG
ACKR31	5.57189e-274	0.8906	0.8	0.364	1.62382e-269	COL8A1+	ACKR3
GGCT	6.13355e-274	0.436559	0.658	0.227	1.7875e-269	COL8A1+	GGCT
JCAD1	2.23488e-273	0.27986	0.49	0.125	6.51311e-269	COL8A1+	JCAD
FAT1	6.29058e-272	0.384678	0.623	0.197	1.83326e-267	COL8A1+	FAT1
RPP40	5.65908e-269	0.134047	0.273	0.044	1.64922e-264	COL8A1+	RPP40
COL8A2	1.11914e-268	0.470418	0.739	0.277	3.26151e-264	COL8A1+	COL8A2
THUMPD2	7.41859e-268	0.235699	0.473	0.119	2.162e-263	COL8A1+	THUMPD2
NREP1	5.25345e-267	0.464934	0.687	0.239	1.53101e-262	COL8A1+	NREP
NDFIP2	1.4215e-266	0.297766	0.541	0.155	4.14266e-262	COL8A1+	NDFIP2
R3HDM4	3.53762e-265	0.298778	0.53	0.15	1.03097e-260	COL8A1+	R3HDM4
GPR1	8.79455e-264	0.160077	0.246	0.037	2.563e-259	COL8A1+	GPR1
RCAN1	1.14448e-263	0.358646	0.53	0.152	3.33536e-259	COL8A1+	RCAN1
KIFC3	5.80109e-262	0.223553	0.475	0.12	1.69061e-257	COL8A1+	KIFC3
SUGCT1	5.95783e-262	0.368635	0.524	0.148	1.73629e-257	COL8A1+	SUGCT
ISG15	1.343e-261	0.759223	0.758	0.337	3.9139e-257	COL8A1+	ISG15
EMC8	2.70705e-261	0.284268	0.534	0.152	7.88917e-257	COL8A1+	EMC8
TIMP3	2.72904e-261	1.11905	0.975	0.775	7.95323e-257	COL8A1+	TIMP3
HIGD1A	1.83015e-260	0.515714	0.728	0.299	5.33361e-256	COL8A1+	HIGD1A
GPX7	3.69229e-260	0.354051	0.667	0.227	1.07605e-255	COL8A1+	GPX7
TRIAP1	7.73338e-260	0.4396	0.623	0.214	2.25374e-255	COL8A1+	TRIAP1
DCBLD1	2.39205e-259	0.127623	0.227	0.032	6.97114e-255	COL8A1+	DCBLD1
EEF1AKMT4	2.61803e-259	0.105973	0.182	0.02	7.62973e-255	COL8A1+	EEF1AKMT4
ATG101	3.08898e-259	0.358349	0.656	0.224	9.00223e-255	COL8A1+	ATG101
NRP2	4.98812e-257	0.221781	0.471	0.12	1.45369e-252	COL8A1+	NRP2
ASTN2	1.44523e-256	0.212466	0.325	0.064	4.21185e-252	COL8A1+	ASTN2
ARPC5L	1.92478e-256	0.306087	0.597	0.188	5.60939e-252	COL8A1+	ARPC5L
CMC2	3.41177e-256	0.251135	0.513	0.141	9.94293e-252	COL8A1+	CMC2
NINJ1	1.27101e-255	0.468862	0.607	0.208	3.70409e-251	COL8A1+	NINJ1
NCS1	2.28016e-254	0.245377	0.492	0.132	6.64506e-250	COL8A1+	NCS1
COPZ21	1.96082e-253	0.66195	0.952	0.668	5.71442e-249	COL8A1+	COPZ2
CYCS	2.14196e-253	0.489831	0.812	0.368	6.2423e-249	COL8A1+	CYCS
FAM198B	1.11765e-252	0.330369	0.593	0.185	3.25716e-248	COL8A1+	FAM198B
BASP11	1.26639e-252	0.634095	0.861	0.444	3.69065e-248	COL8A1+	BASP1
EPDR1	6.02287e-252	0.203187	0.286	0.051	1.75525e-247	COL8A1+	EPDR1
TXNL4A	1.40575e-251	0.43664	0.807	0.358	4.09678e-247	COL8A1+	TXNL4A
IKBIP	3.69509e-250	0.371245	0.713	0.265	1.07686e-245	COL8A1+	IKBIP
MYL12A	6.21692e-250	0.598823	0.98	0.817	1.8118e-245	COL8A1+	MYL12A
MGARP	1.22314e-248	0.13682	0.143	0.013	3.56459e-244	COL8A1+	MGARP
SEC61G1	1.68657e-248	0.517567	0.978	0.762	4.91517e-244	COL8A1+	SEC61G
FLNC	3.02955e-248	0.218359	0.356	0.076	8.82901e-244	COL8A1+	FLNC
KIAA1217	5.48572e-248	0.190233	0.39	0.089	1.5987e-243	COL8A1+	KIAA1217
THBS11	2.0088e-247	0.97713	0.821	0.412	5.85425e-243	COL8A1+	THBS1
B4GALT21	6.26753e-247	0.380082	0.682	0.248	1.82655e-242	COL8A1+	B4GALT2
AC093673.1	7.14021e-247	0.150928	0.315	0.061	2.08087e-242	COL8A1+	AC093673.1
EFHD2	7.49769e-247	0.297394	0.542	0.162	2.18505e-242	COL8A1+	EFHD2
UBTD1	1.6052e-246	0.160423	0.359	0.077	4.67803e-242	COL8A1+	UBTD1
IGFBP41	2.56423e-246	0.699104	0.994	0.883	7.47294e-242	COL8A1+	IGFBP4
NDUFAF81	1.59905e-245	0.587034	0.844	0.452	4.66011e-241	COL8A1+	NDUFAF8
FHL3	2.07311e-245	0.337894	0.604	0.199	6.04166e-241	COL8A1+	FHL3
NTM1	2.91311e-245	0.279752	0.453	0.116	8.48966e-241	COL8A1+	NTM
GABARAPL2	1.05299e-244	0.596351	0.945	0.695	3.06873e-240	COL8A1+	GABARAPL2
CCL11	3.23958e-244	0.343294	0.102	0.006	9.4411e-240	COL8A1+	CCL11
STARD3NL	7.62015e-243	0.157781	0.365	0.08	2.22074e-238	COL8A1+	STARD3NL
COL11A1	1.0509e-242	0.387358	0.338	0.072	3.06263e-238	COL8A1+	COL11A1
DAP	2.27829e-242	0.446134	0.79	0.344	6.63963e-238	COL8A1+	DAP
WSB2	3.25606e-242	0.230898	0.509	0.143	9.48914e-238	COL8A1+	WSB2
RPL39L	1.12913e-240	0.244998	0.44	0.115	3.29063e-236	COL8A1+	RPL39L
ARHGAP28	5.10494e-240	0.173429	0.289	0.054	1.48773e-235	COL8A1+	ARHGAP28
ME3	1.02436e-238	0.138896	0.301	0.058	2.9853e-234	COL8A1+	ME3
CDK6	2.66888e-238	0.212264	0.427	0.107	7.77793e-234	COL8A1+	CDK6
AEN	6.98744e-238	0.113685	0.244	0.039	2.03635e-233	COL8A1+	AEN
TRIB2	9.1321e-238	0.185176	0.39	0.092	2.66137e-233	COL8A1+	TRIB2
MDFIC	7.47768e-237	0.257214	0.57	0.174	2.17922e-232	COL8A1+	MDFIC
PTGER3	8.6783e-237	0.430837	0.602	0.205	2.52912e-232	COL8A1+	PTGER3
B4GALT1	8.12801e-236	0.574457	0.811	0.386	2.36874e-231	COL8A1+	B4GALT1
PLK3	3.83589e-235	0.242282	0.487	0.135	1.11789e-230	COL8A1+	PLK3
BMP1	1.8486e-234	0.33234	0.67	0.24	5.38738e-230	COL8A1+	BMP1
RAB32	2.1278e-234	0.630359	0.756	0.361	6.20106e-230	COL8A1+	RAB32
TAX1BP3	8.43916e-234	0.516822	0.909	0.507	2.45942e-229	COL8A1+	TAX1BP3
YIF1A	1.05261e-233	0.486356	0.876	0.482	3.06761e-229	COL8A1+	YIF1A
RASAL2	2.41889e-233	0.172222	0.362	0.081	7.04936e-229	COL8A1+	RASAL2
ZMAT31	3.62973e-233	0.375047	0.688	0.253	1.05781e-228	COL8A1+	ZMAT3
UBE2E2	5.36425e-233	0.327611	0.64	0.228	1.5633e-228	COL8A1+	UBE2E2
PKM1	2.03528e-232	0.626646	0.933	0.694	5.93142e-228	COL8A1+	PKM
REXO21	9.74311e-232	0.516718	0.933	0.614	2.83943e-227	COL8A1+	REXO2
LAYN	1.07391e-231	0.166996	0.324	0.067	3.12971e-227	COL8A1+	LAYN
CERCAM1	8.64919e-231	0.572371	0.871	0.449	2.52063e-226	COL8A1+	CERCAM
RRAS2	1.54138e-230	0.246353	0.482	0.137	4.49205e-226	COL8A1+	RRAS2
CAPG1	2.11965e-230	0.614959	0.839	0.43	6.17728e-226	COL8A1+	CAPG
LRRC59	4.70443e-230	0.373643	0.706	0.281	1.37101e-225	COL8A1+	LRRC59
RNPEPL1	1.51924e-229	0.222183	0.465	0.127	4.42752e-225	COL8A1+	RNPEPL1
MED8	3.78144e-229	0.299884	0.627	0.217	1.10202e-224	COL8A1+	MED8
GAS2L1	6.95131e-229	0.196946	0.44	0.115	2.02582e-224	COL8A1+	GAS2L1
COL1A11	1.83353e-228	0.728707	1	0.977	5.34346e-224	COL8A1+	COL1A1
TTC8	3.84844e-227	0.16391	0.393	0.095	1.12155e-222	COL8A1+	TTC8
PAWR	6.05584e-227	0.161228	0.367	0.084	1.76485e-222	COL8A1+	PAWR
PNO1	6.46911e-227	0.224951	0.434	0.115	1.88529e-222	COL8A1+	PNO1
ZNF593	1.29313e-226	0.321617	0.651	0.236	3.76857e-222	COL8A1+	ZNF593
JPT1	3.2232e-226	0.275759	0.575	0.188	9.39337e-222	COL8A1+	JPT1
PTP4A1	6.16705e-226	0.306312	0.611	0.21	1.79726e-221	COL8A1+	PTP4A1
LHFPL2	7.08797e-226	0.287064	0.601	0.198	2.06565e-221	COL8A1+	LHFPL2
DOK1	1.92319e-225	0.15615	0.334	0.073	5.60475e-221	COL8A1+	DOK1
TMSB4X	2.01726e-225	0.74587	0.998	0.985	5.8789e-221	COL8A1+	TMSB4X
P4HA21	2.02858e-224	0.412279	0.722	0.294	5.91188e-220	COL8A1+	P4HA2
AIMP2	3.87029e-224	0.227016	0.445	0.122	1.12792e-219	COL8A1+	AIMP2
RARRES1	4.02983e-224	0.11688	0.181	0.023	1.17441e-219	COL8A1+	RARRES1
HRAS	1.49016e-223	0.359157	0.65	0.243	4.34276e-219	COL8A1+	HRAS
SAC3D1	1.76101e-223	0.192837	0.411	0.106	5.13212e-219	COL8A1+	SAC3D1
PMEPA1	4.05885e-223	0.540835	0.861	0.432	1.18287e-218	COL8A1+	PMEPA1
OSBPL10	1.76652e-222	0.121388	0.255	0.045	5.14817e-218	COL8A1+	OSBPL10
ZNRF1	7.30246e-222	0.164599	0.39	0.095	2.12816e-217	COL8A1+	ZNRF1
MSANTD3	1.75336e-221	0.227494	0.512	0.152	5.10983e-217	COL8A1+	MSANTD3
CDK2AP1	1.88261e-221	0.493838	0.769	0.366	5.4865e-217	COL8A1+	CDK2AP1
C16orf87	4.41143e-221	0.156665	0.377	0.09	1.28562e-216	COL8A1+	C16orf87
NMI	6.34267e-221	0.297803	0.497	0.152	1.84845e-216	COL8A1+	NMI
UBE2V2	7.95424e-221	0.411818	0.702	0.292	2.3181e-216	COL8A1+	UBE2V2
LSM1	9.65126e-220	0.360324	0.701	0.283	2.81267e-215	COL8A1+	LSM1
FZD8	1.42808e-219	0.117687	0.197	0.028	4.16184e-215	COL8A1+	FZD8
ABRACL	4.1258e-219	0.191911	0.45	0.123	1.20238e-214	COL8A1+	ABRACL
GOLT1B	2.5423e-218	0.295049	0.645	0.231	7.40904e-214	COL8A1+	GOLT1B
POLR3D	1.0055e-217	0.146442	0.367	0.087	2.93032e-213	COL8A1+	POLR3D
RAP1B	1.28851e-217	0.522855	0.913	0.607	3.7551e-213	COL8A1+	RAP1B
UBE2F	1.77449e-217	0.30598	0.615	0.218	5.17139e-213	COL8A1+	UBE2F
COX17	4.53663e-217	0.302162	0.664	0.241	1.32211e-212	COL8A1+	COX17
STK17A	8.09954e-217	0.195252	0.383	0.096	2.36045e-212	COL8A1+	STK17A
SLC52A2	1.03192e-215	0.247466	0.579	0.19	3.00733e-211	COL8A1+	SLC52A2
CCM2	1.55447e-215	0.265119	0.603	0.204	4.5302e-211	COL8A1+	CCM2
ARPC1B	4.69582e-215	0.515724	0.862	0.467	1.3685e-210	COL8A1+	ARPC1B
EVL	4.95129e-215	0.295708	0.618	0.218	1.44295e-210	COL8A1+	EVL
LRRFIP1	6.61429e-215	0.455454	0.665	0.268	1.9276e-210	COL8A1+	LRRFIP1
GTF3C6	1.30062e-214	0.38939	0.754	0.339	3.7904e-210	COL8A1+	GTF3C6
WDR1	1.62105e-214	0.378758	0.666	0.259	4.72422e-210	COL8A1+	WDR1
C19orf24	2.73596e-214	0.418413	0.705	0.292	7.97341e-210	COL8A1+	C19orf24
COL5A11	2.84522e-214	0.602301	0.965	0.648	8.29183e-210	COL8A1+	COL5A1
CCDC90B	7.33537e-214	0.391196	0.717	0.302	2.13775e-209	COL8A1+	CCDC90B
MFSD12	1.58975e-213	0.152686	0.357	0.085	4.63302e-209	COL8A1+	MFSD12
COL12A1	4.94429e-213	0.964448	0.877	0.54	1.44092e-208	COL8A1+	COL12A1
CCDC92	5.43657e-213	0.213107	0.467	0.135	1.58438e-208	COL8A1+	CCDC92
RUNX1	1.50465e-211	0.42717	0.799	0.355	4.385e-207	COL8A1+	RUNX1
GFPT2	6.20142e-211	0.259958	0.493	0.15	1.80728e-206	COL8A1+	GFPT2
HCCS	1.88219e-210	0.174391	0.386	0.098	5.48526e-206	COL8A1+	HCCS
PODNL1	4.06858e-210	0.230671	0.447	0.126	1.18571e-205	COL8A1+	PODNL1
TNFSF18	6.52228e-210	0.165226	0.129	0.012	1.90079e-205	COL8A1+	TNFSF18
CCDC167	7.33761e-210	0.220204	0.557	0.179	2.1384e-205	COL8A1+	CCDC167
TNFRSF10B	1.86899e-209	0.195913	0.419	0.113	5.44681e-205	COL8A1+	TNFRSF10B
TP53I3	2.00319e-209	0.365099	0.67	0.263	5.83789e-205	COL8A1+	TP53I3
ADPRHL2	4.29459e-208	0.224935	0.522	0.163	1.25157e-203	COL8A1+	ADPRHL2
TIMM17A	5.93114e-208	0.271733	0.607	0.214	1.72851e-203	COL8A1+	TIMM17A
BNC2	8.60963e-208	0.107611	0.341	0.079	2.5091e-203	COL8A1+	BNC2
DCUN1D5	8.62629e-208	0.271347	0.565	0.191	2.51396e-203	COL8A1+	DCUN1D5
RPL26L1	9.66894e-208	0.320212	0.68	0.265	2.81782e-203	COL8A1+	RPL26L1
CFL1	4.08854e-207	0.463191	0.982	0.888	1.19152e-202	COL8A1+	CFL1
LMO4	7.01785e-207	0.62569	0.853	0.49	2.04521e-202	COL8A1+	LMO4
TSKU	6.18887e-206	0.406827	0.709	0.298	1.80362e-201	COL8A1+	TSKU
PYCR11	7.04617e-205	0.299274	0.607	0.215	2.05347e-200	COL8A1+	PYCR1
CAV2	1.20444e-204	0.425605	0.742	0.337	3.5101e-200	COL8A1+	CAV2
TPM41	1.36733e-204	0.557192	0.946	0.662	3.98482e-200	COL8A1+	TPM4
CDC34	1.05375e-203	0.250861	0.495	0.156	3.07093e-199	COL8A1+	CDC34
FAM57A	2.20614e-203	0.135868	0.312	0.069	6.42935e-199	COL8A1+	FAM57A
MAP7D1	4.36852e-203	0.304877	0.68	0.261	1.27312e-198	COL8A1+	MAP7D1
PDCL3	8.25241e-203	0.160756	0.388	0.101	2.405e-198	COL8A1+	PDCL3
UCHL3	2.18456e-202	0.217453	0.51	0.16	6.36647e-198	COL8A1+	UCHL3
HTR2A	2.97134e-202	0.161672	0.216	0.037	8.65939e-198	COL8A1+	HTR2A
EDIL3	4.04153e-202	0.266105	0.307	0.069	1.17782e-197	COL8A1+	EDIL3
YRDC	4.69123e-202	0.143457	0.354	0.086	1.36717e-197	COL8A1+	YRDC
CDCA7L	6.35306e-202	0.136965	0.284	0.06	1.85147e-197	COL8A1+	CDCA7L
COPS3	8.37573e-202	0.303511	0.615	0.228	2.44094e-197	COL8A1+	COPS3
CDC42EP1	2.3568e-201	0.380591	0.604	0.228	6.86841e-197	COL8A1+	CDC42EP1
MDK	4.09254e-201	0.660714	0.843	0.444	1.19269e-196	COL8A1+	MDK
SPRYD7	7.53627e-201	0.159577	0.403	0.107	2.1963e-196	COL8A1+	SPRYD7
TUBG1	2.18817e-200	0.132789	0.328	0.076	6.37699e-196	COL8A1+	TUBG1
B3GALT6	4.16883e-200	0.153605	0.356	0.088	1.21492e-195	COL8A1+	B3GALT6
PFDN2	1.17056e-199	0.482478	0.82	0.454	3.41136e-195	COL8A1+	PFDN2
ARPC3	5.22677e-199	0.447093	0.953	0.731	1.52324e-194	COL8A1+	ARPC3
SUB1	8.77544e-199	0.495904	0.944	0.737	2.55743e-194	COL8A1+	SUB1
DUSP22	1.12554e-198	0.24491	0.549	0.183	3.28016e-194	COL8A1+	DUSP22
SHISA4	1.53722e-198	0.254313	0.53	0.176	4.47993e-194	COL8A1+	SHISA4
TUBB2A1	1.72965e-197	0.590484	0.861	0.494	5.04072e-193	COL8A1+	TUBB2A
GNPNAT1	1.90147e-197	0.202977	0.415	0.117	5.54144e-193	COL8A1+	GNPNAT1
LIMD2	4.54537e-197	0.108592	0.214	0.036	1.32466e-192	COL8A1+	LIMD2
ARRDC4	5.95377e-197	0.132568	0.329	0.077	1.73511e-192	COL8A1+	ARRDC4
CRIP2	7.63053e-197	0.62154	0.79	0.412	2.22377e-192	COL8A1+	CRIP2
MTCH2	7.67003e-197	0.242614	0.565	0.193	2.23528e-192	COL8A1+	MTCH2
EEF2KMT	8.6934e-197	0.106663	0.255	0.05	2.53352e-192	COL8A1+	EEF2KMT
HMGA1	1.39519e-196	0.182751	0.21	0.036	4.066e-192	COL8A1+	HMGA1
RNF126	4.72496e-196	0.250533	0.577	0.201	1.37699e-191	COL8A1+	RNF126
SMYD2	5.30109e-196	0.13097	0.3	0.067	1.5449e-191	COL8A1+	SMYD2
DPH3	9.7515e-195	0.197994	0.512	0.162	2.84188e-190	COL8A1+	DPH3
UQCC21	1.38859e-194	0.343489	0.74	0.321	4.04677e-190	COL8A1+	UQCC2
NTMT1	3.56889e-194	0.277034	0.616	0.227	1.04008e-189	COL8A1+	NTMT1
SCARA3	3.92513e-194	0.406173	0.629	0.249	1.1439e-189	COL8A1+	SCARA3
CALU1	5.41038e-194	0.485275	0.944	0.666	1.57675e-189	COL8A1+	CALU
MRPL17	6.00504e-194	0.31922	0.661	0.264	1.75005e-189	COL8A1+	MRPL17
ABL21	6.13597e-194	0.355851	0.597	0.221	1.7882e-189	COL8A1+	ABL2
DYNLL1	7.10339e-194	0.512363	0.988	0.883	2.07014e-189	COL8A1+	DYNLL1
BBC3	7.48987e-194	0.194389	0.371	0.097	2.18277e-189	COL8A1+	BBC3
BET1	9.092e-194	0.229765	0.557	0.189	2.64968e-189	COL8A1+	BET1
GUK11	1.38379e-193	0.442192	0.973	0.815	4.03277e-189	COL8A1+	GUK1
EXOSC4	8.85223e-193	0.201879	0.436	0.128	2.57981e-188	COL8A1+	EXOSC4
PGP	1.18512e-192	0.216788	0.493	0.157	3.45381e-188	COL8A1+	PGP
BNIP1	4.64866e-192	0.140565	0.334	0.081	1.35476e-187	COL8A1+	BNIP1
TXNDC17	5.04197e-192	0.345907	0.805	0.374	1.46938e-187	COL8A1+	TXNDC17
C1orf1221	7.3961e-192	0.43062	0.884	0.505	2.15544e-187	COL8A1+	C1orf122
MRPL41	2.13787e-191	0.462317	0.859	0.503	6.23038e-187	COL8A1+	MRPL41
TNFAIP31	2.2359e-191	0.710413	0.62	0.259	6.51609e-187	COL8A1+	TNFAIP3
CRLF1	9.91893e-191	0.634634	0.389	0.114	2.89067e-186	COL8A1+	CRLF1
TCP11L1	3.9886e-190	0.100089	0.257	0.051	1.1624e-185	COL8A1+	TCP11L1
FDX1	1.02947e-189	0.360256	0.677	0.289	3.00018e-185	COL8A1+	FDX1
TRAC	3.0887e-189	0.210972	0.217	0.039	9.00139e-185	COL8A1+	TRAC
SRP19	7.91006e-189	0.33016	0.683	0.286	2.30523e-184	COL8A1+	SRP19
ANXA51	1.36341e-188	0.446356	0.993	0.895	3.97339e-184	COL8A1+	ANXA5
TPM2	1.89788e-188	0.896413	0.743	0.389	5.53098e-184	COL8A1+	TPM2
ATOX1	2.37266e-188	0.422588	0.902	0.549	6.91463e-184	COL8A1+	ATOX1
RFK	2.59175e-188	0.25831	0.511	0.172	7.55314e-184	COL8A1+	RFK
HPRT1	3.06117e-188	0.127456	0.362	0.093	8.92117e-184	COL8A1+	HPRT1
GARS	5.40035e-188	0.266821	0.615	0.225	1.57382e-183	COL8A1+	GARS
FTSJ1	8.85666e-188	0.166742	0.402	0.113	2.5811e-183	COL8A1+	FTSJ1
C19orf53	9.72936e-188	0.482486	0.919	0.674	2.83543e-183	COL8A1+	C19orf53
DCAF13	1.0038e-187	0.247964	0.51	0.171	2.92538e-183	COL8A1+	DCAF13
PPIC1	3.12605e-187	0.520383	0.964	0.738	9.11025e-183	COL8A1+	PPIC
PRELID3B	5.68951e-187	0.173879	0.411	0.117	1.65809e-182	COL8A1+	PRELID3B
C3orf14	1.08382e-186	0.240042	0.511	0.17	3.15858e-182	COL8A1+	C3orf14
OST41	1.29908e-186	0.42942	0.975	0.822	3.78592e-182	COL8A1+	OST4
PIM1	2.20243e-186	0.246057	0.562	0.195	6.41855e-182	COL8A1+	PIM1
MOSPD1	1.64039e-185	0.106164	0.268	0.057	4.7806e-181	COL8A1+	MOSPD1
B4GALT7	1.71982e-185	0.212851	0.575	0.201	5.01207e-181	COL8A1+	B4GALT7
YDJC	2.03897e-185	0.115891	0.312	0.073	5.94217e-181	COL8A1+	YDJC
GNG5	4.97833e-185	0.431043	0.928	0.639	1.45084e-180	COL8A1+	GNG5
HMGN1	5.83429e-185	0.443184	0.903	0.584	1.70029e-180	COL8A1+	HMGN1
P3H4	7.64539e-185	0.23454	0.575	0.202	2.2281e-180	COL8A1+	P3H4
CCDC34	7.86682e-185	0.205744	0.336	0.087	2.29263e-180	COL8A1+	CCDC34
SMIM12	1.47891e-184	0.169642	0.462	0.141	4.30999e-180	COL8A1+	SMIM12
MED27	2.86164e-184	0.113989	0.31	0.073	8.33966e-180	COL8A1+	MED27
MRPL13	5.80612e-184	0.341237	0.699	0.305	1.69208e-179	COL8A1+	MRPL13
HAPLN3	2.41925e-183	0.189243	0.346	0.09	7.05041e-179	COL8A1+	HAPLN3
WASHC3	3.6504e-183	0.404419	0.811	0.415	1.06384e-178	COL8A1+	WASHC3
TPMT	4.79923e-183	0.138093	0.357	0.093	1.39864e-178	COL8A1+	TPMT
RNPEP	6.89916e-183	0.222543	0.568	0.199	2.01062e-178	COL8A1+	RNPEP
SLC25A33	7.61675e-183	0.115799	0.299	0.069	2.21975e-178	COL8A1+	SLC25A33
RAN	2.13027e-182	0.516386	0.916	0.677	6.20826e-178	COL8A1+	RAN
STRAP	4.17586e-182	0.439887	0.788	0.409	1.21697e-177	COL8A1+	STRAP
FAAP100	9.75486e-182	0.142545	0.392	0.108	2.84286e-177	COL8A1+	FAAP100
OAS2	1.66691e-181	0.110929	0.237	0.047	4.85788e-177	COL8A1+	OAS2
MRPL15	2.97991e-181	0.25583	0.594	0.222	8.68436e-177	COL8A1+	MRPL15
CD58	6.19704e-181	0.176001	0.456	0.14	1.806e-176	COL8A1+	CD58
PDLIM21	7.43312e-181	0.44698	0.973	0.775	2.16623e-176	COL8A1+	PDLIM2
MRPL12	2.7343e-179	0.308034	0.597	0.231	7.96858e-175	COL8A1+	MRPL12
SMYD3	4.6275e-179	0.289129	0.408	0.125	1.34859e-174	COL8A1+	SMYD3
ARPC1A	8.57556e-179	0.284313	0.707	0.3	2.49918e-174	COL8A1+	ARPC1A
BACE2	1.41299e-178	0.278846	0.635	0.247	4.11788e-174	COL8A1+	BACE2
DDA1	1.41686e-178	0.179891	0.536	0.18	4.12914e-174	COL8A1+	DDA1
MYO1E	4.92221e-178	0.148101	0.278	0.063	1.43448e-173	COL8A1+	MYO1E
UAP1	6.04734e-178	0.428601	0.738	0.341	1.76238e-173	COL8A1+	UAP1
CMPK2	7.51505e-178	0.107063	0.205	0.037	2.19011e-173	COL8A1+	CMPK2
FBXO22	7.75037e-178	0.212531	0.428	0.132	2.25869e-173	COL8A1+	FBXO22
NAA10	8.92972e-178	0.345848	0.751	0.348	2.60239e-173	COL8A1+	NAA10
RTRAF	9.05835e-178	0.543337	0.91	0.614	2.63987e-173	COL8A1+	RTRAF
HAGHL	1.35698e-177	0.100945	0.186	0.031	3.95465e-173	COL8A1+	HAGHL
PALM	1.48712e-177	0.329375	0.657	0.268	4.33391e-173	COL8A1+	PALM
DBN1	2.00901e-177	0.351827	0.669	0.281	5.85486e-173	COL8A1+	DBN1
HMBS	2.44748e-177	0.119919	0.309	0.075	7.1327e-173	COL8A1+	HMBS
TMEM54	4.11303e-177	0.215961	0.441	0.138	1.19866e-172	COL8A1+	TMEM54
PHLDA3	6.22163e-177	0.47417	0.833	0.468	1.81317e-172	COL8A1+	PHLDA3
RABIF	1.6697e-176	0.120578	0.328	0.083	4.86602e-172	COL8A1+	RABIF
PNMA1	2.37502e-176	0.158251	0.445	0.135	6.92153e-172	COL8A1+	PNMA1
YKT6	5.1989e-176	0.185572	0.473	0.152	1.51512e-171	COL8A1+	YKT6
STOML1	9.2421e-176	0.158228	0.42	0.124	2.69342e-171	COL8A1+	STOML1
IFI61	1.60874e-175	0.594101	0.847	0.503	4.68836e-171	COL8A1+	IFI6
CCT2	1.68417e-175	0.377623	0.749	0.362	4.90818e-171	COL8A1+	CCT2
PLXNC1	4.17487e-175	0.123016	0.19	0.032	1.21668e-170	COL8A1+	PLXNC1
RFLNB	1.26097e-174	0.145419	0.362	0.098	3.67483e-170	COL8A1+	RFLNB
DRAP1	2.96296e-174	0.423144	0.902	0.601	8.63495e-170	COL8A1+	DRAP1
CHIC2	6.26229e-174	0.317985	0.664	0.276	1.82502e-169	COL8A1+	CHIC2
NOP10	1.45013e-173	0.439016	0.844	0.497	4.22611e-169	COL8A1+	NOP10
SCCPDH	2.95679e-173	0.225079	0.584	0.215	8.61697e-169	COL8A1+	SCCPDH
NOP16	5.36003e-173	0.145323	0.367	0.102	1.56207e-168	COL8A1+	NOP16
TMEM99	6.0496e-173	0.137034	0.371	0.103	1.76303e-168	COL8A1+	TMEM99
LEPROTL1	1.37097e-172	0.169169	0.516	0.172	3.99541e-168	COL8A1+	LEPROTL1
CNN3	1.43388e-172	0.480407	0.949	0.73	4.17874e-168	COL8A1+	CNN3
MAGOHB	1.5011e-172	0.197649	0.528	0.181	4.37467e-168	COL8A1+	MAGOHB
ATP6V0B	1.75911e-172	0.38599	0.845	0.467	5.12659e-168	COL8A1+	ATP6V0B
PDXK	2.40554e-172	0.22512	0.599	0.224	7.01047e-168	COL8A1+	PDXK
SH3BGRL31	2.78394e-172	0.713063	0.961	0.792	8.11323e-168	COL8A1+	SH3BGRL3
MYL61	3.24024e-172	0.421018	0.993	0.954	9.44302e-168	COL8A1+	MYL6
ADRM1	3.63723e-172	0.419931	0.756	0.386	1.06e-167	COL8A1+	ADRM1
POLDIP2	1.08768e-171	0.237901	0.534	0.192	3.16983e-167	COL8A1+	POLDIP2
AMZ2	1.65412e-171	0.186119	0.453	0.145	4.82061e-167	COL8A1+	AMZ2
EEF1E1	1.92782e-171	0.220443	0.513	0.177	5.61824e-167	COL8A1+	EEF1E1
CDH11	2.51328e-171	0.532856	0.859	0.485	7.32444e-167	COL8A1+	CDH11
GIPC1	2.94002e-171	0.219608	0.624	0.236	8.56811e-167	COL8A1+	GIPC1
COX5A	3.87992e-171	0.37244	0.799	0.416	1.13073e-166	COL8A1+	COX5A
COPS8	7.20041e-171	0.387588	0.79	0.387	2.09842e-166	COL8A1+	COPS8
UBE2M	1.00249e-170	0.38227	0.73	0.352	2.92156e-166	COL8A1+	UBE2M
MTX2	1.09099e-170	0.228069	0.575	0.213	3.17948e-166	COL8A1+	MTX2
PEA15	1.45682e-170	0.312996	0.749	0.337	4.24562e-166	COL8A1+	PEA15
RNASEH1	1.51474e-170	0.149459	0.437	0.134	4.4144e-166	COL8A1+	RNASEH1
ARHGEF40	1.80055e-170	0.149051	0.437	0.134	5.24735e-166	COL8A1+	ARHGEF40
C11orf241	3.07331e-170	0.226815	0.568	0.209	8.95655e-166	COL8A1+	C11orf24
UBALD1	3.22771e-170	0.101916	0.257	0.056	9.40652e-166	COL8A1+	UBALD1
HOXD-AS2	3.54223e-170	0.14632	0.404	0.118	1.03231e-165	COL8A1+	HOXD-AS2
DDX49	9.59477e-170	0.202215	0.537	0.189	2.7962e-165	COL8A1+	DDX49
TIMM23	1.55019e-169	0.137219	0.396	0.115	4.51772e-165	COL8A1+	TIMM23
NDUFA8	3.12228e-169	0.263074	0.689	0.287	9.09925e-165	COL8A1+	NDUFA8
METTL1	3.91213e-169	0.101341	0.273	0.063	1.14011e-164	COL8A1+	METTL1
LGR4	5.33734e-169	0.197761	0.425	0.131	1.55546e-164	COL8A1+	LGR4
HOMER31	6.04301e-169	0.23655	0.618	0.237	1.76112e-164	COL8A1+	HOMER3
TUBB6	6.37757e-169	0.362667	0.805	0.41	1.85861e-164	COL8A1+	TUBB6
UROS	7.35272e-169	0.266973	0.691	0.29	2.1428e-164	COL8A1+	UROS
ATP6V1D	9.09526e-169	0.223364	0.545	0.198	2.65063e-164	COL8A1+	ATP6V1D
GTF2E2	1.43724e-168	0.159642	0.435	0.135	4.18856e-164	COL8A1+	GTF2E2
PNP	2.67364e-168	0.114294	0.252	0.055	7.79179e-164	COL8A1+	PNP
SGCD1	6.97453e-168	0.345798	0.687	0.302	2.03259e-163	COL8A1+	SGCD
RHEB	7.67074e-168	0.397168	0.894	0.57	2.23548e-163	COL8A1+	RHEB
CDR2L	9.87466e-168	0.100722	0.249	0.054	2.87777e-163	COL8A1+	CDR2L
MRPL37	1.12961e-167	0.235318	0.573	0.216	3.29201e-163	COL8A1+	MRPL37
RCC1L	1.76179e-167	0.167683	0.505	0.17	5.1344e-163	COL8A1+	RCC1L
PFDN4	2.14348e-167	0.312308	0.706	0.317	6.24674e-163	COL8A1+	PFDN4
NXT1	2.32475e-167	0.28716	0.576	0.225	6.77502e-163	COL8A1+	NXT1
SYNC	2.52818e-167	0.156751	0.425	0.13	7.36787e-163	COL8A1+	SYNC
GLRX3	3.6277e-167	0.288496	0.628	0.255	1.05722e-162	COL8A1+	GLRX3
TFB2M	4.57668e-167	0.118326	0.306	0.077	1.33378e-162	COL8A1+	TFB2M
GEM	7.32744e-167	0.424532	0.782	0.389	2.13544e-162	COL8A1+	GEM
PLXDC21	8.1367e-167	0.40493	0.803	0.405	2.37128e-162	COL8A1+	PLXDC2
TMEM8A	1.0358e-165	0.108597	0.313	0.08	3.01862e-161	COL8A1+	TMEM8A
NBL11	1.43656e-165	0.73597	0.95	0.711	4.18657e-161	COL8A1+	NBL1
FAM177A1	1.91146e-165	0.275866	0.727	0.317	5.57056e-161	COL8A1+	FAM177A1
GSS	2.20237e-165	0.150623	0.462	0.148	6.41837e-161	COL8A1+	GSS
RFNG	2.40359e-165	0.402459	0.663	0.297	7.00479e-161	COL8A1+	RFNG
RTCA	2.45827e-165	0.166076	0.46	0.149	7.16414e-161	COL8A1+	RTCA
STAT1	2.72308e-165	0.359453	0.659	0.292	7.93587e-161	COL8A1+	STAT1
KCMF1	4.06071e-165	0.262825	0.541	0.203	1.18341e-160	COL8A1+	KCMF1
PCNA	6.40344e-165	0.258148	0.585	0.226	1.86615e-160	COL8A1+	PCNA
CISD1	7.25025e-165	0.233271	0.654	0.259	2.11294e-160	COL8A1+	CISD1
IFRD2	1.04489e-164	0.161248	0.471	0.154	3.04514e-160	COL8A1+	IFRD2
CEMIP	1.93635e-164	0.154181	0.142	0.02	5.64309e-160	COL8A1+	CEMIP
BCL7B	3.31588e-164	0.210575	0.543	0.198	9.66348e-160	COL8A1+	BCL7B
PLEKHB2	4.59417e-164	0.125633	0.387	0.113	1.33888e-159	COL8A1+	PLEKHB2
STRN4	5.02642e-164	0.136862	0.368	0.105	1.46485e-159	COL8A1+	STRN4
HOXB2	1.59864e-163	0.18321	0.411	0.127	4.65891e-159	COL8A1+	HOXB2
TRAPPC4	2.54033e-163	0.257094	0.645	0.265	7.40329e-159	COL8A1+	TRAPPC4
NIP7	3.24684e-163	0.146108	0.377	0.11	9.46226e-159	COL8A1+	NIP7
HSD3B7	3.52047e-163	0.418392	0.547	0.215	1.02597e-158	COL8A1+	HSD3B7
CTU2	6.48251e-163	0.107781	0.292	0.072	1.8892e-158	COL8A1+	CTU2
PGAM1	8.23748e-163	0.45152	0.915	0.65	2.40065e-158	COL8A1+	PGAM1
FARSA	1.07199e-162	0.126506	0.381	0.11	3.1241e-158	COL8A1+	FARSA
SMG9	1.73393e-162	0.119535	0.306	0.078	5.0532e-158	COL8A1+	SMG9
ATAD3A	3.57033e-162	0.125329	0.32	0.084	1.0405e-157	COL8A1+	ATAD3A
ALDH1B1	3.87769e-162	0.110648	0.256	0.058	1.13007e-157	COL8A1+	ALDH1B1
ANAPC15	4.03275e-162	0.151876	0.441	0.14	1.17526e-157	COL8A1+	ANAPC15
TOR1A	8.00336e-162	0.185134	0.54	0.194	2.33242e-157	COL8A1+	TOR1A
WTIP	8.14123e-162	0.173966	0.458	0.15	2.3726e-157	COL8A1+	WTIP
IFT20	9.26093e-162	0.28583	0.747	0.335	2.69891e-157	COL8A1+	IFT20
SLC35C1	1.45973e-161	0.105788	0.267	0.062	4.25409e-157	COL8A1+	SLC35C1
MYL9	2.20705e-161	0.749386	0.885	0.612	6.43201e-157	COL8A1+	MYL9
TMEM167A	4.7033e-161	0.409479	0.831	0.483	1.37068e-156	COL8A1+	TMEM167A
TOMM40	6.49475e-161	0.214566	0.528	0.191	1.89277e-156	COL8A1+	TOMM40
MIEN1	6.78613e-161	0.244964	0.657	0.269	1.97768e-156	COL8A1+	MIEN1
NUDT5	8.10929e-161	0.221736	0.532	0.195	2.36329e-156	COL8A1+	NUDT5
TMEM126A	8.65974e-161	0.242395	0.593	0.233	2.52371e-156	COL8A1+	TMEM126A
MRPL36	1.08279e-160	0.301938	0.679	0.303	3.15558e-156	COL8A1+	MRPL36
CCND1	3.19465e-160	0.405914	0.732	0.353	9.31017e-156	COL8A1+	CCND1
ZFHX4	6.70149e-160	0.195495	0.444	0.145	1.95302e-155	COL8A1+	ZFHX4
MRPS12	7.42221e-160	0.259262	0.644	0.271	2.16305e-155	COL8A1+	MRPS12
JTB	7.77103e-160	0.392397	0.92	0.641	2.26471e-155	COL8A1+	JTB
LRRC42	8.7039e-160	0.130836	0.408	0.124	2.53658e-155	COL8A1+	LRRC42
RRM2B	1.00056e-159	0.160482	0.39	0.118	2.91595e-155	COL8A1+	RRM2B
MSC	2.96352e-159	0.195387	0.377	0.112	8.63657e-155	COL8A1+	MSC
NDUFAF4	4.10326e-159	0.14619	0.413	0.128	1.19581e-154	COL8A1+	NDUFAF4
FNIP2	5.12469e-159	0.151377	0.34	0.095	1.49349e-154	COL8A1+	FNIP2
TSEN15	8.44448e-159	0.147227	0.39	0.118	2.46098e-154	COL8A1+	TSEN15
COBLL1	1.29641e-158	0.149711	0.462	0.151	3.77812e-154	COL8A1+	COBLL1
IMPDH1	2.77983e-158	0.122648	0.383	0.113	8.10125e-154	COL8A1+	IMPDH1
IL6	5.967e-158	0.496129	0.38	0.119	1.73896e-153	COL8A1+	IL6
MRPL47	7.58767e-158	0.316333	0.655	0.289	2.21128e-153	COL8A1+	MRPL47
FADD	9.08864e-158	0.10899	0.322	0.086	2.6487e-153	COL8A1+	FADD
RELB	1.18623e-157	0.195791	0.375	0.114	3.45704e-153	COL8A1+	RELB
BATF3	1.25922e-157	0.108775	0.2	0.039	3.66975e-153	COL8A1+	BATF3
RAB5IF	3.29051e-157	0.244324	0.652	0.272	9.58952e-153	COL8A1+	RAB5IF
GCLM	1.51966e-156	0.180338	0.394	0.122	4.42876e-152	COL8A1+	GCLM
TFPT	1.75002e-156	0.106405	0.286	0.072	5.10008e-152	COL8A1+	TFPT
PKN1	6.63689e-156	0.28207	0.607	0.249	1.93419e-151	COL8A1+	PKN1
SRPX2	7.18224e-156	0.176644	0.443	0.146	2.09312e-151	COL8A1+	SRPX2
H2AFY	7.94195e-156	0.297672	0.687	0.315	2.31452e-151	COL8A1+	H2AFY
C11orf96	8.44544e-156	0.471417	0.817	0.443	2.46125e-151	COL8A1+	C11orf96
SERTAD4-AS1	1.05136e-155	0.243494	0.515	0.191	3.06397e-151	COL8A1+	SERTAD4-AS1
EIF6	1.09651e-155	0.359449	0.819	0.454	3.19557e-151	COL8A1+	EIF6
DUSP11	1.1932e-155	0.216944	0.515	0.189	3.47733e-151	COL8A1+	DUSP11
SKIL	1.49853e-155	0.247367	0.657	0.27	4.36715e-151	COL8A1+	SKIL
SLC39A3	1.64134e-155	0.188304	0.55	0.202	4.78335e-151	COL8A1+	SLC39A3
COA6	1.8574e-155	0.222916	0.471	0.166	5.41302e-151	COL8A1+	COA6
MFSD11	2.47231e-155	0.148754	0.435	0.141	7.20504e-151	COL8A1+	MFSD11
ATP5F1E1	4.69587e-155	0.337968	0.991	0.901	1.36852e-150	COL8A1+	ATP5F1E
ENTR1	4.83608e-155	0.111739	0.352	0.1	1.40938e-150	COL8A1+	ENTR1
ALPK2	5.01277e-155	0.148451	0.218	0.046	1.46087e-150	COL8A1+	ALPK2
PPP2R3C	6.08759e-155	0.177517	0.498	0.175	1.77411e-150	COL8A1+	PPP2R3C
TAF10	1.19491e-154	0.3378	0.769	0.388	3.48234e-150	COL8A1+	TAF10
RILPL1	1.72019e-154	0.139452	0.369	0.11	5.01314e-150	COL8A1+	RILPL1
MCTS1	1.74297e-154	0.273672	0.662	0.288	5.07953e-150	COL8A1+	MCTS1
RUNX2	1.8868e-154	0.110115	0.235	0.052	5.4987e-150	COL8A1+	RUNX2
MIIP	3.78563e-154	0.149484	0.371	0.111	1.10325e-149	COL8A1+	MIIP
EXOSC9	3.86843e-154	0.120854	0.36	0.104	1.12738e-149	COL8A1+	EXOSC9
LIMS1	4.34508e-154	0.419062	0.797	0.442	1.26629e-149	COL8A1+	LIMS1
FKBP11	6.49268e-154	0.242399	0.575	0.226	1.89216e-149	COL8A1+	FKBP11
CDKN1A	7.40943e-154	0.611782	0.702	0.375	2.15933e-149	COL8A1+	CDKN1A
CCT6A	1.34145e-153	0.365746	0.706	0.343	3.90938e-149	COL8A1+	CCT6A
TAF12	1.78929e-153	0.265348	0.672	0.29	5.21452e-149	COL8A1+	TAF12
ORMDL2	2.47927e-153	0.142767	0.377	0.114	7.22534e-149	COL8A1+	ORMDL2
TACO1	3.191e-153	0.148367	0.354	0.104	9.29953e-149	COL8A1+	TACO1
RDH10	4.062e-153	0.26457	0.362	0.111	1.18379e-148	COL8A1+	RDH10
MORN2	4.92056e-153	0.208011	0.587	0.229	1.434e-148	COL8A1+	MORN2
MBD3	1.04497e-152	0.20213	0.508	0.183	3.04534e-148	COL8A1+	MBD3
SLC50A1	1.64386e-152	0.144417	0.441	0.144	4.79069e-148	COL8A1+	SLC50A1
MYDGF1	1.81133e-152	0.388563	0.94	0.684	5.27877e-148	COL8A1+	MYDGF
CSK	2.13433e-152	0.109893	0.321	0.087	6.22007e-148	COL8A1+	CSK
LAGE3	2.49375e-152	0.197666	0.577	0.22	7.26753e-148	COL8A1+	LAGE3
OAS3	3.28968e-152	0.105887	0.306	0.081	9.58711e-148	COL8A1+	OAS3
TSG101	8.94841e-152	0.276098	0.653	0.287	2.60784e-147	COL8A1+	TSG101
MXRA8	1.11594e-151	0.443777	0.979	0.83	3.25217e-147	COL8A1+	MXRA8
CAP1	1.32001e-151	0.361387	0.835	0.477	3.8469e-147	COL8A1+	CAP1
ZFAND2A	1.34222e-151	0.262861	0.563	0.221	3.91163e-147	COL8A1+	ZFAND2A
PRELID1	1.44772e-151	0.378722	0.89	0.595	4.21909e-147	COL8A1+	PRELID1
GRAMD2B	1.45563e-151	0.155961	0.402	0.126	4.24214e-147	COL8A1+	GRAMD2B
CTU1	2.56635e-151	0.100642	0.319	0.086	7.47913e-147	COL8A1+	CTU1
KDELR21	2.88195e-151	0.420087	0.947	0.722	8.39888e-147	COL8A1+	KDELR2
C9orf16	3.92877e-151	0.450226	0.918	0.634	1.14496e-146	COL8A1+	C9orf16
VDAC11	3.98971e-151	0.355816	0.841	0.492	1.16272e-146	COL8A1+	VDAC1
RRP7A	6.55117e-151	0.149898	0.505	0.178	1.90921e-146	COL8A1+	RRP7A
PSMD7	6.78124e-151	0.321817	0.798	0.414	1.97626e-146	COL8A1+	PSMD7
DTD1	8.44502e-151	0.23186	0.642	0.268	2.46113e-146	COL8A1+	DTD1
PRPSAP1	8.62956e-151	0.156154	0.474	0.162	2.51491e-146	COL8A1+	PRPSAP1
AP2M1	1.9555e-150	0.38377	0.914	0.659	5.6989e-146	COL8A1+	AP2M1
EMC6	1.98218e-150	0.199847	0.56	0.216	5.77668e-146	COL8A1+	EMC6
RRP36	2.22004e-150	0.206318	0.516	0.191	6.46987e-146	COL8A1+	RRP36
KRT10	2.24126e-150	0.454299	0.948	0.756	6.53172e-146	COL8A1+	KRT10
TAP1	2.51486e-150	0.17031	0.438	0.146	7.32905e-146	COL8A1+	TAP1
TBRG4	2.78449e-150	0.113536	0.355	0.103	8.11485e-146	COL8A1+	TBRG4
STMP1	2.94931e-150	0.369939	0.879	0.538	8.59518e-146	COL8A1+	STMP1
UBE2D1	8.32758e-150	0.179265	0.51	0.184	2.42691e-145	COL8A1+	UBE2D1
MYL12B	1.02429e-149	0.345916	0.987	0.91	2.9851e-145	COL8A1+	MYL12B
VEGFB	1.0718e-149	0.501629	0.855	0.532	3.12354e-145	COL8A1+	VEGFB
SEC61B1	1.28967e-149	0.365488	0.963	0.793	3.75848e-145	COL8A1+	SEC61B
SSU72	1.48745e-149	0.370229	0.754	0.395	4.33489e-145	COL8A1+	SSU72
PCSK51	2.47697e-149	0.336733	0.454	0.163	7.21863e-145	COL8A1+	PCSK5
RPUSD1	3.09353e-149	0.106602	0.29	0.075	9.01549e-145	COL8A1+	RPUSD1
HIF1A	3.41331e-149	0.263567	0.633	0.269	9.94741e-145	COL8A1+	HIF1A
NF2	3.53888e-149	0.13678	0.38	0.117	1.03133e-144	COL8A1+	NF2
FARSB	4.39955e-149	0.133681	0.362	0.108	1.28216e-144	COL8A1+	FARSB
LINC01133	5.46755e-149	0.16492	0.246	0.058	1.59341e-144	COL8A1+	LINC01133
RNF181	5.54711e-149	0.325331	0.799	0.421	1.6166e-144	COL8A1+	RNF181
TMEM189	5.66402e-149	0.11882	0.383	0.117	1.65066e-144	COL8A1+	TMEM189
SELENOS	5.87709e-149	0.373037	0.855	0.512	1.71276e-144	COL8A1+	SELENOS
ITPA	1.06817e-148	0.265386	0.688	0.304	3.11298e-144	COL8A1+	ITPA
MRPS23	1.78068e-148	0.236027	0.608	0.251	5.18944e-144	COL8A1+	MRPS23
GALNS	4.13051e-148	0.144268	0.407	0.13	1.20376e-143	COL8A1+	GALNS
ZYX1	5.40133e-148	0.357715	0.723	0.364	1.57411e-143	COL8A1+	ZYX
CEBPG	6.65889e-148	0.188537	0.458	0.159	1.9406e-143	COL8A1+	CEBPG
CSTB	9.23702e-148	0.404176	0.948	0.713	2.69195e-143	COL8A1+	CSTB
ZPR1	9.32026e-148	0.140876	0.38	0.118	2.7162e-143	COL8A1+	ZPR1
DNM3	1.08287e-147	0.118815	0.22	0.048	3.15582e-143	COL8A1+	DNM3
AKIRIN1	1.56958e-147	0.177796	0.495	0.178	4.57423e-143	COL8A1+	AKIRIN1
C1QTNF6	2.46419e-147	0.240093	0.433	0.15	7.1814e-143	COL8A1+	C1QTNF6
MAPRE1	2.66306e-147	0.188133	0.578	0.223	7.76095e-143	COL8A1+	MAPRE1
2022-03-21	3.03602e-147	0.218613	0.607	0.243	8.84789e-143	COL8A1+	2022-03-02
SWI5	3.73815e-147	0.254155	0.691	0.303	1.08941e-142	COL8A1+	SWI5
XYLT1	3.89881e-147	0.153218	0.361	0.109	1.13623e-142	COL8A1+	XYLT1
C8orf76	4.08119e-147	0.102689	0.35	0.102	1.18938e-142	COL8A1+	C8orf76
TGFB3	4.26782e-147	0.196303	0.414	0.137	1.24377e-142	COL8A1+	TGFB3
DNTTIP1	5.07075e-147	0.178233	0.484	0.173	1.47777e-142	COL8A1+	DNTTIP1
CLTA	8.23891e-147	0.382723	0.927	0.706	2.40107e-142	COL8A1+	CLTA
TEN1	1.23443e-146	0.204964	0.57	0.222	3.59751e-142	COL8A1+	TEN1
CCNQ	1.3738e-146	0.107764	0.397	0.123	4.00367e-142	COL8A1+	CCNQ
PSMA5	1.83676e-146	0.332879	0.773	0.398	5.35288e-142	COL8A1+	PSMA5
MRPL3	2.04534e-146	0.309845	0.708	0.338	5.96073e-142	COL8A1+	MRPL3
MRPL14	2.77197e-146	0.2819	0.757	0.367	8.07835e-142	COL8A1+	MRPL14
PRDX41	4.38508e-146	0.434301	0.926	0.629	1.27794e-141	COL8A1+	PRDX4
LSM10	4.67621e-146	0.244156	0.628	0.266	1.36279e-141	COL8A1+	LSM10
SKA2	9.24496e-146	0.147518	0.501	0.178	2.69426e-141	COL8A1+	SKA2
OSTC	1.17198e-145	0.411576	0.936	0.705	3.41551e-141	COL8A1+	OSTC
MMP11	1.218e-145	0.314736	0.4	0.134	3.54962e-141	COL8A1+	MMP11
NR2F1	1.30336e-145	0.122978	0.234	0.054	3.79839e-141	COL8A1+	NR2F1
SMIM3	2.19415e-145	0.14826	0.403	0.129	6.39442e-141	COL8A1+	SMIM3
ENAH1	2.55454e-145	0.312273	0.653	0.292	7.44471e-141	COL8A1+	ENAH
MAPKAPK2	3.84836e-145	0.149142	0.458	0.157	1.12153e-140	COL8A1+	MAPKAPK2
BOLA3	5.06722e-145	0.232459	0.61	0.252	1.47674e-140	COL8A1+	BOLA3
LRIF1	5.53676e-145	0.154227	0.415	0.136	1.61358e-140	COL8A1+	LRIF1
FAM229B	7.1382e-145	0.2406	0.692	0.302	2.08029e-140	COL8A1+	FAM229B
TSSC4	1.2306e-144	0.224367	0.602	0.248	3.58635e-140	COL8A1+	TSSC4
CLIC3	1.29981e-144	0.197804	0.333	0.099	3.78804e-140	COL8A1+	CLIC3
PTX31	1.70715e-144	0.163989	0.288	0.078	4.97515e-140	COL8A1+	PTX3
PRDX5	6.24217e-144	0.35062	0.959	0.768	1.81916e-139	COL8A1+	PRDX5
KPNA2	7.62545e-144	0.125066	0.419	0.137	2.22228e-139	COL8A1+	KPNA2
DAPK3	1.28357e-143	0.16969	0.477	0.169	3.74072e-139	COL8A1+	DAPK3
XPNPEP1	1.29156e-143	0.139336	0.44	0.148	3.764e-139	COL8A1+	XPNPEP1
SH3PXD2A	1.49504e-143	0.291127	0.697	0.32	4.35698e-139	COL8A1+	SH3PXD2A
SLC25A39	3.33031e-143	0.187602	0.55	0.212	9.70551e-139	COL8A1+	SLC25A39
BCAR1	3.9934e-143	0.132914	0.397	0.127	1.1638e-138	COL8A1+	BCAR1
PRICKLE1	4.82204e-143	0.203931	0.484	0.177	1.40529e-138	COL8A1+	PRICKLE1
VBP1	5.05663e-143	0.235478	0.627	0.268	1.47365e-138	COL8A1+	VBP1
PIEZO21	5.82913e-143	0.130202	0.286	0.076	1.69878e-138	COL8A1+	PIEZO2
DDX39A	6.03369e-143	0.154233	0.475	0.168	1.7584e-138	COL8A1+	DDX39A
PSMG3	2.09559e-142	0.209105	0.625	0.259	6.10719e-138	COL8A1+	PSMG3
LIMS2	2.13433e-142	0.182064	0.411	0.138	6.22007e-138	COL8A1+	LIMS2
ELOC	2.57885e-142	0.349273	0.833	0.483	7.51555e-138	COL8A1+	ELOC
TRAPPC3	3.23497e-142	0.213892	0.635	0.266	9.42766e-138	COL8A1+	TRAPPC3
TESK1	3.49353e-142	0.105714	0.322	0.092	1.01812e-137	COL8A1+	TESK1
MMADHC	3.66945e-142	0.299567	0.654	0.301	1.06939e-137	COL8A1+	MMADHC
LSM12	3.99575e-142	0.209484	0.604	0.247	1.16448e-137	COL8A1+	LSM12
PLGRKT	5.9583e-142	0.191648	0.604	0.243	1.73643e-137	COL8A1+	PLGRKT
AK2	7.77251e-142	0.232936	0.631	0.272	2.26514e-137	COL8A1+	AK2
FAM96B	8.429e-142	0.361355	0.847	0.53	2.45646e-137	COL8A1+	FAM96B
YBEY	1.01611e-141	0.174913	0.479	0.173	2.96124e-137	COL8A1+	YBEY
GTPBP4	1.10889e-141	0.140162	0.427	0.144	3.23164e-137	COL8A1+	GTPBP4
NABP2	1.17792e-141	0.177575	0.495	0.182	3.43281e-137	COL8A1+	NABP2
PTGES2	1.56628e-141	0.14036	0.47	0.164	4.56462e-137	COL8A1+	PTGES2
RHOG	3.53518e-141	0.215186	0.565	0.228	1.03026e-136	COL8A1+	RHOG
PPP1CA	4.79734e-141	0.236897	0.679	0.299	1.39809e-136	COL8A1+	PPP1CA
HAGH	6.19566e-141	0.161136	0.505	0.186	1.8056e-136	COL8A1+	HAGH
PSMD8	6.23929e-141	0.369137	0.878	0.607	1.81832e-136	COL8A1+	PSMD8
RUVBL1	6.2578e-141	0.136436	0.375	0.118	1.82371e-136	COL8A1+	RUVBL1
PSMC4	6.84123e-141	0.252768	0.685	0.311	1.99374e-136	COL8A1+	PSMC4
NDUFAB1	1.13703e-140	0.355315	0.843	0.507	3.31364e-136	COL8A1+	NDUFAB1
RNF121	1.42189e-140	0.127367	0.36	0.11	4.14383e-136	COL8A1+	RNF121
YIF1B	1.54868e-140	0.169281	0.489	0.179	4.51333e-136	COL8A1+	YIF1B
STX18	2.59298e-140	0.133568	0.43	0.144	7.55672e-136	COL8A1+	STX18
PDGFC1	2.99529e-140	0.17991	0.414	0.141	8.72918e-136	COL8A1+	PDGFC
HSCB	3.12589e-140	0.140467	0.388	0.125	9.10977e-136	COL8A1+	HSCB
CTDNEP1	3.29371e-140	0.27671	0.717	0.345	9.59885e-136	COL8A1+	CTDNEP1
VKORC11	2.20674e-139	0.448481	0.939	0.696	6.43109e-135	COL8A1+	VKORC1
TPD52L2	2.28426e-139	0.220103	0.635	0.272	6.65701e-135	COL8A1+	TPD52L2
PPP4C	2.37724e-139	0.261389	0.741	0.358	6.92799e-135	COL8A1+	PPP4C
MALSU1	3.51658e-139	0.18283	0.584	0.235	1.02484e-134	COL8A1+	MALSU1
HSPH1	4.15069e-139	0.236347	0.717	0.338	1.20964e-134	COL8A1+	HSPH1
ACTB1	4.18821e-139	0.498699	0.997	0.984	1.22057e-134	COL8A1+	ACTB
PRR13	7.08747e-139	0.32684	0.696	0.341	2.0655e-134	COL8A1+	PRR13
CMTM31	1.48114e-138	0.332512	0.79	0.406	4.3165e-134	COL8A1+	CMTM3
CKAP41	1.4925e-138	0.331755	0.806	0.418	4.3496e-134	COL8A1+	CKAP4
RRP1	2.08985e-138	0.121804	0.396	0.128	6.09044e-134	COL8A1+	RRP1
GNPTAB	2.94049e-138	0.143136	0.414	0.139	8.56946e-134	COL8A1+	GNPTAB
SYNJ2	3.37032e-138	0.111754	0.344	0.103	9.82213e-134	COL8A1+	SYNJ2
RAE1	3.96572e-138	0.128996	0.375	0.119	1.15573e-133	COL8A1+	RAE1
FIBP	3.97874e-138	0.298321	0.761	0.39	1.15952e-133	COL8A1+	FIBP
DCTPP1	5.17564e-138	0.170203	0.508	0.191	1.50834e-133	COL8A1+	DCTPP1
USB1	6.23519e-138	0.107543	0.361	0.111	1.81712e-133	COL8A1+	USB1
BOP1	7.55011e-138	0.106177	0.322	0.093	2.20033e-133	COL8A1+	BOP1
NOV	9.27712e-138	0.579885	0.458	0.182	2.70363e-133	COL8A1+	NOV
PRADC1	1.73424e-137	0.159007	0.505	0.188	5.0541e-133	COL8A1+	PRADC1
CCDC124	2.2331e-137	0.294098	0.73	0.363	6.50793e-133	COL8A1+	CCDC124
RIPK2	4.01383e-137	0.128462	0.377	0.119	1.16975e-132	COL8A1+	RIPK2
SNAP47	1.46801e-136	0.116997	0.385	0.124	4.27822e-132	COL8A1+	SNAP47
LAMTOR2	1.55512e-136	0.265095	0.786	0.396	4.53209e-132	COL8A1+	LAMTOR2
PPDPF	1.65142e-136	0.418237	0.965	0.823	4.81272e-132	COL8A1+	PPDPF
B4GALT4	1.65697e-136	0.119631	0.383	0.123	4.82891e-132	COL8A1+	B4GALT4
TSR3	2.99511e-136	0.267166	0.681	0.32	8.72864e-132	COL8A1+	TSR3
LCMT1	4.6951e-136	0.150398	0.492	0.182	1.36829e-131	COL8A1+	LCMT1
MRPL49	4.81064e-136	0.17761	0.419	0.146	1.40196e-131	COL8A1+	MRPL49
MSMO1	5.12154e-136	0.129382	0.391	0.128	1.49257e-131	COL8A1+	MSMO1
CREM	5.85955e-136	0.161548	0.494	0.183	1.70765e-131	COL8A1+	CREM
MOB4	6.69101e-136	0.253878	0.633	0.285	1.94996e-131	COL8A1+	MOB4
FAM129B	6.85393e-136	0.141253	0.423	0.144	1.99744e-131	COL8A1+	FAM129B
COQ9	7.38526e-136	0.144617	0.422	0.145	2.15229e-131	COL8A1+	COQ9
POLR2H	7.55497e-136	0.223239	0.645	0.279	2.20174e-131	COL8A1+	POLR2H
RNF7	8.1874e-136	0.396938	0.881	0.588	2.38605e-131	COL8A1+	RNF7
ILKAP	9.72718e-136	0.196163	0.457	0.169	2.83479e-131	COL8A1+	ILKAP
TRAF7	1.04031e-135	0.119762	0.422	0.142	3.03178e-131	COL8A1+	TRAF7
BCKDK	1.11208e-135	0.146743	0.505	0.187	3.24093e-131	COL8A1+	BCKDK
ACTR1A	1.62219e-135	0.184338	0.583	0.235	4.72756e-131	COL8A1+	ACTR1A
METRNL1	2.66887e-135	0.363946	0.803	0.435	7.77789e-131	COL8A1+	METRNL
ZNF787	2.74898e-135	0.11152	0.354	0.109	8.01134e-131	COL8A1+	ZNF787
CISD2	3.60637e-135	0.175678	0.477	0.177	1.051e-130	COL8A1+	CISD2
SAMD9	5.37193e-135	0.137731	0.409	0.137	1.56554e-130	COL8A1+	SAMD9
RNF135	1.00786e-134	0.107951	0.352	0.109	2.93722e-130	COL8A1+	RNF135
RBX1	1.33386e-134	0.37006	0.937	0.704	3.88728e-130	COL8A1+	RBX1
ATP10A	1.67988e-134	0.118032	0.338	0.103	4.89566e-130	COL8A1+	ATP10A
AKIP1	2.4485e-134	0.119276	0.411	0.137	7.13566e-130	COL8A1+	AKIP1
EIF4E	4.11696e-134	0.171551	0.525	0.203	1.19981e-129	COL8A1+	EIF4E
OXLD1	7.51174e-134	0.159457	0.482	0.178	2.18915e-129	COL8A1+	OXLD1
MRPS35	1.50595e-133	0.162983	0.508	0.193	4.38878e-129	COL8A1+	MRPS35
FBN11	1.52573e-133	0.46402	0.965	0.741	4.44644e-129	COL8A1+	FBN1
VPS37A	2.45768e-133	0.119683	0.411	0.138	7.16241e-129	COL8A1+	VPS37A
PEX2	2.71895e-133	0.156287	0.545	0.21	7.92383e-129	COL8A1+	PEX2
LINC01116	5.11287e-133	0.187379	0.518	0.201	1.49004e-128	COL8A1+	LINC01116
PGM1	6.31682e-133	0.149719	0.506	0.189	1.84091e-128	COL8A1+	PGM1
UBE2N	9.52207e-133	0.247398	0.726	0.35	2.77502e-128	COL8A1+	UBE2N
FAM89B	1.20341e-132	0.243293	0.677	0.309	3.50708e-128	COL8A1+	FAM89B
CRY1	2.81855e-132	0.10438	0.327	0.098	8.21409e-128	COL8A1+	CRY1
VPS25	3.35674e-132	0.243449	0.677	0.313	9.78256e-128	COL8A1+	VPS25
EPSTI1	3.66725e-132	0.182741	0.403	0.139	1.06875e-127	COL8A1+	EPSTI1
CDC123	7.06968e-132	0.221004	0.617	0.27	2.06032e-127	COL8A1+	CDC123
NDUFS8	1.75968e-131	0.341726	0.821	0.481	5.12823e-127	COL8A1+	NDUFS8
MLF2	2.31097e-131	0.327223	0.818	0.484	6.73485e-127	COL8A1+	MLF2
TIMM22	2.37959e-131	0.144015	0.465	0.169	6.93485e-127	COL8A1+	TIMM22
TIMP1	2.65442e-131	0.776329	0.995	0.953	7.73579e-127	COL8A1+	TIMP1
CMIP	2.71829e-131	0.121136	0.318	0.096	7.92192e-127	COL8A1+	CMIP
EMC2	3.07136e-131	0.202024	0.597	0.252	8.95086e-127	COL8A1+	EMC2
THAP4	3.44624e-131	0.119684	0.351	0.11	1.00434e-126	COL8A1+	THAP4
HINT1	4.28431e-131	0.375908	0.958	0.779	1.24858e-126	COL8A1+	HINT1
SCO1	6.56884e-131	0.104965	0.361	0.114	1.91436e-126	COL8A1+	SCO1
P4HB1	1.47343e-130	0.431656	0.956	0.756	4.29403e-126	COL8A1+	P4HB
KDELR31	1.60624e-130	0.304999	0.711	0.349	4.68106e-126	COL8A1+	KDELR3
DERA	1.96342e-130	0.214383	0.56	0.234	5.72199e-126	COL8A1+	DERA
TSFM	2.01682e-130	0.117031	0.429	0.148	5.87763e-126	COL8A1+	TSFM
MPV17	2.31964e-130	0.170374	0.572	0.231	6.76014e-126	COL8A1+	MPV17
CHCHD5	3.43998e-130	0.225161	0.665	0.3	1.00251e-125	COL8A1+	CHCHD5
MINOS11	7.84351e-130	0.356364	0.93	0.67	2.28584e-125	COL8A1+	MINOS1
PSMD14	1.19896e-129	0.217295	0.597	0.259	3.49414e-125	COL8A1+	PSMD14
ISCU	1.76483e-129	0.424011	0.913	0.658	5.14324e-125	COL8A1+	ISCU
LTV1	1.81294e-129	0.145759	0.442	0.16	5.28346e-125	COL8A1+	LTV1
TXNDC9	2.18273e-129	0.183279	0.565	0.232	6.36114e-125	COL8A1+	TXNDC9
TMEM138	2.22906e-129	0.11764	0.37	0.121	6.49616e-125	COL8A1+	TMEM138
ARF1	2.97381e-129	0.318313	0.936	0.715	8.66657e-125	COL8A1+	ARF1
TP53RK	3.41437e-129	0.131228	0.407	0.139	9.95049e-125	COL8A1+	TP53RK
PGM3	6.97731e-129	0.169413	0.559	0.224	2.0334e-124	COL8A1+	PGM3
NDUFS6	1.27301e-128	0.342971	0.888	0.604	3.70994e-124	COL8A1+	NDUFS6
MED10	1.44783e-128	0.363954	0.764	0.434	4.21941e-124	COL8A1+	MED10
MEDAG	1.65012e-128	0.332217	0.461	0.181	4.80895e-124	COL8A1+	MEDAG
P3H11	1.77131e-128	0.21457	0.659	0.29	5.16212e-124	COL8A1+	P3H1
MYH9	1.98566e-128	0.266978	0.647	0.292	5.78679e-124	COL8A1+	MYH9
APOPT1	2.04907e-128	0.230663	0.631	0.284	5.9716e-124	COL8A1+	APOPT1
RAD51C	3.79131e-128	0.136376	0.437	0.155	1.1049e-123	COL8A1+	RAD51C
GPN1	4.23984e-128	0.101276	0.366	0.118	1.23562e-123	COL8A1+	GPN1
SAR1B	5.42782e-128	0.23953	0.647	0.297	1.58183e-123	COL8A1+	SAR1B
MRPL39	6.10798e-128	0.148424	0.403	0.14	1.78005e-123	COL8A1+	MRPL39
TXNL1	6.29651e-128	0.302674	0.81	0.45	1.83499e-123	COL8A1+	TXNL1
PANK2	6.52942e-128	0.124722	0.405	0.139	1.90287e-123	COL8A1+	PANK2
TMEM11	1.1254e-127	0.206177	0.582	0.249	3.27975e-123	COL8A1+	TMEM11
HSPA6	1.17673e-127	0.716191	0.31	0.101	3.42935e-123	COL8A1+	HSPA6
SMC4	2.07197e-127	0.122118	0.351	0.112	6.03834e-123	COL8A1+	SMC4
MRPL58	2.45177e-127	0.132201	0.43	0.152	7.1452e-123	COL8A1+	MRPL58
CIAPIN1	2.89654e-127	0.129076	0.448	0.161	8.44138e-123	COL8A1+	CIAPIN1
ERI3	3.25148e-127	0.24174	0.698	0.335	9.47579e-123	COL8A1+	ERI3
PDZD11	4.11022e-127	0.183138	0.584	0.244	1.19784e-122	COL8A1+	PDZD11
BBIP1	6.04642e-127	0.172528	0.507	0.198	1.76211e-122	COL8A1+	BBIP1
MRPL18	8.00789e-127	0.31983	0.782	0.442	2.33374e-122	COL8A1+	MRPL18
GAR1	9.88714e-127	0.122646	0.44	0.157	2.88141e-122	COL8A1+	GAR1
TARS	1.13376e-126	0.155077	0.497	0.19	3.30411e-122	COL8A1+	TARS
RALA1	1.20532e-126	0.306972	0.7	0.353	3.51265e-122	COL8A1+	RALA
BCAS2	1.27019e-126	0.270054	0.672	0.328	3.70171e-122	COL8A1+	BCAS2
STARD3	1.3755e-126	0.115922	0.374	0.124	4.00863e-122	COL8A1+	STARD3
NKIRAS2	1.79471e-126	0.114622	0.407	0.139	5.23032e-122	COL8A1+	NKIRAS2
ZNF706	1.85728e-126	0.358339	0.876	0.577	5.41268e-122	COL8A1+	ZNF706
IFI44L	2.20952e-126	0.180185	0.47	0.18	6.43921e-122	COL8A1+	IFI44L
WRB	2.38596e-126	0.13161	0.488	0.183	6.9534e-122	COL8A1+	WRB
PSMA7	2.72189e-126	0.335671	0.949	0.772	7.93241e-122	COL8A1+	PSMA7
ALYREF	3.14604e-126	0.191185	0.533	0.215	9.1685e-122	COL8A1+	ALYREF
SLC7A1	3.74311e-126	0.115678	0.307	0.092	1.09085e-121	COL8A1+	SLC7A1
SNAPC5	4.1057e-126	0.138004	0.441	0.16	1.19653e-121	COL8A1+	SNAPC5
TIMM50	4.19178e-126	0.134098	0.431	0.153	1.22161e-121	COL8A1+	TIMM50
IFT43	4.83023e-126	0.135646	0.527	0.205	1.40767e-121	COL8A1+	IFT43
LSM4	7.60311e-126	0.266384	0.68	0.332	2.21578e-121	COL8A1+	LSM4
TIMMDC1	8.26758e-126	0.219853	0.672	0.307	2.40942e-121	COL8A1+	TIMMDC1
DIMT1	8.42882e-126	0.143229	0.427	0.153	2.45641e-121	COL8A1+	DIMT1
ARL8A	8.77058e-126	0.182107	0.585	0.247	2.55601e-121	COL8A1+	ARL8A
SGTA	1.01946e-125	0.13852	0.49	0.184	2.97101e-121	COL8A1+	SGTA
UBAC2	1.33427e-125	0.241303	0.612	0.277	3.88845e-121	COL8A1+	UBAC2
CDK16	2.16055e-125	0.136966	0.437	0.158	6.29649e-121	COL8A1+	CDK16
RGCC1	3.10793e-125	0.633003	0.781	0.458	9.05744e-121	COL8A1+	RGCC
GLTP	4.33534e-125	0.175217	0.585	0.245	1.26345e-120	COL8A1+	GLTP
CHCHD3	4.84531e-125	0.21097	0.543	0.229	1.41207e-120	COL8A1+	CHCHD3
ELAVL1	5.50995e-125	0.184419	0.573	0.238	1.60576e-120	COL8A1+	ELAVL1
COPZ1	7.0892e-125	0.271875	0.751	0.39	2.066e-120	COL8A1+	COPZ1
RHOA	7.40048e-125	0.359524	0.954	0.825	2.15672e-120	COL8A1+	RHOA
LDHA	1.08777e-124	0.403804	0.974	0.863	3.17009e-120	COL8A1+	LDHA
SCG2	1.26318e-124	0.186579	0.141	0.025	3.6813e-120	COL8A1+	SCG2
RP9	1.27106e-124	0.106752	0.332	0.104	3.70426e-120	COL8A1+	RP9
DRG1	2.39198e-124	0.16143	0.476	0.181	6.97094e-120	COL8A1+	DRG1
SPSB1	3.69656e-124	0.118273	0.355	0.116	1.07729e-119	COL8A1+	SPSB1
CHMP1A	4.1313e-124	0.170678	0.589	0.246	1.20399e-119	COL8A1+	CHMP1A
PALLD	4.49162e-124	0.34504	0.856	0.508	1.30899e-119	COL8A1+	PALLD
LAP3	6.38053e-124	0.217678	0.67	0.304	1.85948e-119	COL8A1+	LAP3
FSTL11	6.93353e-124	0.465611	0.988	0.867	2.02064e-119	COL8A1+	FSTL1
MIR22HG	7.12934e-124	0.201292	0.594	0.255	2.0777e-119	COL8A1+	MIR22HG
TMEM9B	1.00525e-123	0.192125	0.667	0.297	2.9296e-119	COL8A1+	TMEM9B
LYRM1	1.66947e-123	0.171581	0.471	0.182	4.86535e-119	COL8A1+	LYRM1
PLAUR	2.11774e-123	0.241344	0.568	0.244	6.17173e-119	COL8A1+	PLAUR
DYRK4	2.1751e-123	0.156545	0.468	0.176	6.33888e-119	COL8A1+	DYRK4
CLPP	4.25151e-123	0.203443	0.621	0.27	1.23902e-118	COL8A1+	CLPP
CALM2	4.26641e-123	0.321719	0.993	0.936	1.24336e-118	COL8A1+	CALM2
METTL26	4.97402e-123	0.336621	0.82	0.484	1.44958e-118	COL8A1+	METTL26
BSG	8.30226e-123	0.403109	0.92	0.729	2.41953e-118	COL8A1+	BSG
C17orf58	8.39777e-123	0.194236	0.362	0.123	2.44736e-118	COL8A1+	C17orf58
UBE2J2	9.35418e-123	0.196187	0.583	0.252	2.72609e-118	COL8A1+	UBE2J2
GTF2A2	9.4394e-123	0.312847	0.811	0.48	2.75093e-118	COL8A1+	GTF2A2
ERAL1	1.01825e-122	0.113088	0.359	0.118	2.96748e-118	COL8A1+	ERAL1
FAM207A	1.26958e-122	0.129477	0.411	0.145	3.69995e-118	COL8A1+	FAM207A
CLTB	1.59589e-122	0.37702	0.891	0.614	4.65091e-118	COL8A1+	CLTB
PRKRA	1.63237e-122	0.205947	0.597	0.262	4.75723e-118	COL8A1+	PRKRA
AP2S1	1.82465e-122	0.316806	0.884	0.584	5.31759e-118	COL8A1+	AP2S1
DNAJB6	1.87804e-122	0.284242	0.832	0.475	5.47319e-118	COL8A1+	DNAJB6
UBE2A	2.37954e-122	0.250967	0.73	0.367	6.93468e-118	COL8A1+	UBE2A
MEA1	3.01916e-122	0.200156	0.62	0.272	8.79873e-118	COL8A1+	MEA1
FDX2	3.21043e-122	0.131936	0.406	0.143	9.35615e-118	COL8A1+	FDX2
DNAJB4	4.25344e-122	0.180874	0.624	0.274	1.23958e-117	COL8A1+	DNAJB4
DPM2	4.7622e-122	0.209808	0.607	0.269	1.38785e-117	COL8A1+	DPM2
KCNK15	5.91912e-122	0.13057	0.255	0.071	1.72501e-117	COL8A1+	KCNK15
NEXN	7.63602e-122	0.188707	0.416	0.154	2.22537e-117	COL8A1+	NEXN
POLR2J	1.05828e-121	0.311447	0.805	0.47	3.08414e-117	COL8A1+	POLR2J
GALNT10	1.36832e-121	0.118184	0.378	0.128	3.9877e-117	COL8A1+	GALNT10
ABHD8	1.41148e-121	0.109884	0.27	0.077	4.11348e-117	COL8A1+	ABHD8
RWDD4	1.80707e-121	0.144238	0.519	0.205	5.26636e-117	COL8A1+	RWDD4
UCHL1	2.03177e-121	0.189713	0.38	0.134	5.92119e-117	COL8A1+	UCHL1
ITGBL11	2.433e-121	0.581969	0.829	0.554	7.0905e-117	COL8A1+	ITGBL1
DCPS	3.40004e-121	0.11373	0.398	0.138	9.90875e-117	COL8A1+	DCPS
THOC6	6.82455e-121	0.123421	0.411	0.146	1.98888e-116	COL8A1+	THOC6
UBE2S	9.31831e-121	0.107502	0.586	0.248	2.71564e-116	COL8A1+	UBE2S
THAP9-AS1	1.51411e-120	0.114005	0.39	0.134	4.41258e-116	COL8A1+	THAP9-AS1
FAS	1.96425e-120	0.176673	0.495	0.196	5.7244e-116	COL8A1+	FAS
DDAH1	2.46434e-120	0.13278	0.383	0.133	7.18183e-116	COL8A1+	DDAH1
MRPL27	2.54837e-120	0.262327	0.72	0.366	7.42673e-116	COL8A1+	MRPL27
PLOD1	2.6608e-120	0.169235	0.512	0.205	7.75436e-116	COL8A1+	PLOD1
UFD1	3.54147e-120	0.272163	0.727	0.375	1.03209e-115	COL8A1+	UFD1
NUTF2	3.58433e-120	0.212742	0.627	0.283	1.04458e-115	COL8A1+	NUTF2
NSMCE1	3.79538e-120	0.194625	0.632	0.281	1.10609e-115	COL8A1+	NSMCE1
METTL5	4.51799e-120	0.332676	0.691	0.361	1.31668e-115	COL8A1+	METTL5
GTF3A	7.64813e-120	0.29902	0.807	0.466	2.22889e-115	COL8A1+	GTF3A
UTP18	9.02328e-120	0.113626	0.377	0.129	2.62966e-115	COL8A1+	UTP18
PUF60	9.91409e-120	0.260692	0.735	0.379	2.88926e-115	COL8A1+	PUF60
EXOSC1	1.16045e-119	0.150925	0.479	0.186	3.3819e-115	COL8A1+	EXOSC1
NDUFA6	1.6965e-119	0.304696	0.81	0.472	4.9441e-115	COL8A1+	NDUFA6
MPLKIP	1.72664e-119	0.231221	0.646	0.299	5.03195e-115	COL8A1+	MPLKIP
EIF2S1	1.76493e-119	0.214506	0.571	0.252	5.14353e-115	COL8A1+	EIF2S1
MRPL50	2.96486e-119	0.168844	0.496	0.199	8.64049e-115	COL8A1+	MRPL50
SLC10A3	6.20455e-119	0.108312	0.424	0.152	1.80819e-114	COL8A1+	SLC10A3
EPN1	2.83758e-118	0.188582	0.627	0.281	8.26957e-114	COL8A1+	EPN1
NBDY	2.95808e-118	0.24278	0.701	0.349	8.62073e-114	COL8A1+	NBDY
ADK	4.35562e-118	0.134523	0.486	0.188	1.26936e-113	COL8A1+	ADK
STX6	4.38368e-118	0.100198	0.307	0.095	1.27754e-113	COL8A1+	STX6
B3GALNT1	4.67929e-118	0.114417	0.354	0.117	1.36368e-113	COL8A1+	B3GALNT1
HSF1	4.84087e-118	0.141059	0.479	0.186	1.41078e-113	COL8A1+	HSF1
SDC4	5.13223e-118	0.166714	0.458	0.176	1.49569e-113	COL8A1+	SDC4
GGPS1	5.22007e-118	0.141393	0.5	0.197	1.52128e-113	COL8A1+	GGPS1
DUSP231	6.71244e-118	0.209079	0.53	0.224	1.95621e-113	COL8A1+	DUSP23
PSMD6	7.38373e-118	0.167665	0.586	0.251	2.15184e-113	COL8A1+	PSMD6
MRPS10	8.65239e-118	0.2027	0.569	0.25	2.52157e-113	COL8A1+	MRPS10
MRPL35	9.15225e-118	0.10782	0.39	0.136	2.66724e-113	COL8A1+	MRPL35
CCZ1	1.21461e-117	0.143896	0.525	0.211	3.53975e-113	COL8A1+	CCZ1
CKLF	2.53722e-117	0.169386	0.595	0.257	7.39423e-113	COL8A1+	CKLF
GFER	2.73575e-117	0.131703	0.42	0.153	7.9728e-113	COL8A1+	GFER
VPS26B	3.05576e-117	0.153698	0.492	0.195	8.9054e-113	COL8A1+	VPS26B
CRIPT	3.80355e-117	0.161574	0.526	0.216	1.10847e-112	COL8A1+	CRIPT
ITGA11	4.60506e-117	0.210387	0.404	0.15	1.34205e-112	COL8A1+	ITGA11
GDE1	6.44624e-117	0.132819	0.466	0.178	1.87863e-112	COL8A1+	GDE1
MPDU1	6.47301e-117	0.107074	0.395	0.138	1.88643e-112	COL8A1+	MPDU1
TAF13	6.75231e-117	0.109636	0.346	0.114	1.96783e-112	COL8A1+	TAF13
GNB2	7.30942e-117	0.355995	0.863	0.571	2.13018e-112	COL8A1+	GNB2
PPP1R18	7.33444e-117	0.151883	0.522	0.211	2.13748e-112	COL8A1+	PPP1R18
SCYL1	8.21796e-117	0.145448	0.563	0.232	2.39496e-112	COL8A1+	SCYL1
C12orf45	1.12741e-116	0.129807	0.401	0.143	3.28561e-112	COL8A1+	C12orf45
CLU	1.28001e-116	0.671109	0.91	0.68	3.73034e-112	COL8A1+	CLU
ANXA21	1.33462e-116	0.348857	0.996	0.973	3.8895e-112	COL8A1+	ANXA2
HIC1	1.65197e-116	0.1372	0.484	0.188	4.81434e-112	COL8A1+	HIC1
GORASP2	1.744e-116	0.179414	0.649	0.292	5.08253e-112	COL8A1+	GORASP2
PSMB5	1.7632e-116	0.294115	0.864	0.533	5.13849e-112	COL8A1+	PSMB5
CDC42EP31	3.14858e-116	0.111583	0.329	0.106	9.1759e-112	COL8A1+	CDC42EP3
MRPL48	3.49958e-116	0.11262	0.355	0.119	1.01988e-111	COL8A1+	MRPL48
GOSR2	4.28456e-116	0.12562	0.455	0.173	1.24865e-111	COL8A1+	GOSR2
MFAP21	4.79502e-116	0.359988	0.795	0.466	1.39741e-111	COL8A1+	MFAP2
GTF2F2	9.57408e-116	0.132275	0.427	0.159	2.79017e-111	COL8A1+	GTF2F2
MLF1	1.04546e-115	0.131446	0.437	0.163	3.04679e-111	COL8A1+	MLF1
WDR45	1.27895e-115	0.283526	0.698	0.356	3.72723e-111	COL8A1+	WDR45
NPDC1	1.36176e-115	0.189365	0.677	0.311	3.96859e-111	COL8A1+	NPDC1
OAS1	1.39722e-115	0.148654	0.395	0.143	4.07193e-111	COL8A1+	OAS1
SPATS2L	1.68576e-115	0.297458	0.785	0.433	4.91281e-111	COL8A1+	SPATS2L
ZBTB8OS	2.88029e-115	0.148923	0.517	0.21	8.39404e-111	COL8A1+	ZBTB8OS
KLF7	3.41951e-115	0.114296	0.35	0.118	9.96549e-111	COL8A1+	KLF7
TMEM134	4.61251e-115	0.140383	0.532	0.216	1.34422e-110	COL8A1+	TMEM134
TIMM9	4.76973e-115	0.215972	0.536	0.231	1.39004e-110	COL8A1+	TIMM9
RRAGC	4.7933e-115	0.160492	0.537	0.223	1.39691e-110	COL8A1+	RRAGC
GTF2H51	5.25549e-115	0.315033	0.881	0.568	1.53161e-110	COL8A1+	GTF2H5
2022-03-05	5.25859e-115	0.140766	0.441	0.168	1.53251e-110	COL8A1+	2022-03-05
TFG	5.83476e-115	0.261563	0.806	0.456	1.70042e-110	COL8A1+	TFG
RPF2	8.00003e-115	0.213723	0.507	0.217	2.33145e-110	COL8A1+	RPF2
DEAF1	8.06824e-115	0.139136	0.494	0.194	2.35133e-110	COL8A1+	DEAF1
NFKBIE	9.09546e-115	0.106462	0.319	0.102	2.65069e-110	COL8A1+	NFKBIE
MLST8	1.01101e-114	0.126537	0.432	0.161	2.94638e-110	COL8A1+	MLST8
ILF2	1.06248e-114	0.270093	0.765	0.423	3.09637e-110	COL8A1+	ILF2
HSPB1	1.54928e-114	0.379243	0.977	0.839	4.51505e-110	COL8A1+	HSPB1
KIF5B1	1.67631e-114	0.324421	0.815	0.488	4.88527e-110	COL8A1+	KIF5B
SMIM37	2.62946e-114	0.248589	0.701	0.353	7.66303e-110	COL8A1+	SMIM37
ENO1	3.25213e-114	0.356189	0.925	0.729	9.47768e-110	COL8A1+	ENO1
SNAPC1	3.46764e-114	0.126016	0.385	0.136	1.01057e-109	COL8A1+	SNAPC1
TMED31	4.10214e-114	0.282567	0.863	0.506	1.19549e-109	COL8A1+	TMED3
UBE2L6	4.20852e-114	0.237517	0.649	0.31	1.22649e-109	COL8A1+	UBE2L6
ADAMTS12	4.23814e-114	0.141558	0.408	0.15	1.23512e-109	COL8A1+	ADAMTS12
CLIC4	4.63092e-114	0.252633	0.741	0.382	1.34959e-109	COL8A1+	CLIC4
PRR16	6.76428e-114	0.11519	0.337	0.112	1.97131e-109	COL8A1+	PRR16
RAB311	1.56131e-113	0.243751	0.627	0.29	4.55012e-109	COL8A1+	RAB31
CMSS1	1.57028e-113	0.168598	0.515	0.214	4.57626e-109	COL8A1+	CMSS1
COX6A1	1.6889e-113	0.310908	0.928	0.715	4.92195e-109	COL8A1+	COX6A1
MRPL46	2.22547e-113	0.107837	0.355	0.121	6.48569e-109	COL8A1+	MRPL46
ELOVL1	2.25285e-113	0.146392	0.525	0.217	6.56549e-109	COL8A1+	ELOVL1
TGFB1	2.50894e-113	0.190353	0.572	0.248	7.3118e-109	COL8A1+	TGFB1
EN1	3.41467e-113	0.112631	0.387	0.136	9.95138e-109	COL8A1+	EN1
NAA60	3.4796e-113	0.113532	0.427	0.158	1.01406e-108	COL8A1+	NAA60
C19orf48	4.40778e-113	0.174265	0.432	0.166	1.28456e-108	COL8A1+	C19orf48
AP1S1	4.54827e-113	0.175193	0.581	0.252	1.3255e-108	COL8A1+	AP1S1
SH3GL1	4.7541e-113	0.215985	0.67	0.32	1.38549e-108	COL8A1+	SH3GL1
TIMM10	5.85901e-113	0.176139	0.61	0.269	1.70749e-108	COL8A1+	TIMM10
POP4	6.27172e-113	0.135553	0.503	0.201	1.82777e-108	COL8A1+	POP4
DPYSL31	6.29393e-113	0.305491	0.819	0.466	1.83424e-108	COL8A1+	DPYSL3
ATP6V0D1	7.10439e-113	0.199069	0.696	0.332	2.07043e-108	COL8A1+	ATP6V0D1
MAST2	7.23908e-113	0.104946	0.286	0.087	2.10968e-108	COL8A1+	MAST2
METRN	7.96981e-113	0.167185	0.443	0.171	2.32264e-108	COL8A1+	METRN
DNAJA1	9.43906e-113	0.282643	0.905	0.636	2.75082e-108	COL8A1+	DNAJA1
BAG3	1.10983e-112	0.256857	0.608	0.287	3.23439e-108	COL8A1+	BAG3
KPNA3	1.27281e-112	0.100171	0.46	0.174	3.70934e-108	COL8A1+	KPNA3
COL1A21	1.3386e-112	0.469517	0.999	0.987	3.90108e-108	COL8A1+	COL1A2
MTCH1	3.14799e-112	0.316024	0.925	0.664	9.17418e-108	COL8A1+	MTCH1
MRPL52	3.78269e-112	0.291409	0.696	0.366	1.10239e-107	COL8A1+	MRPL52
NEK6	4.01133e-112	0.133999	0.356	0.125	1.16902e-107	COL8A1+	NEK6
PDHB	4.83166e-112	0.175097	0.646	0.295	1.40809e-107	COL8A1+	PDHB
EIF4E2	6.67732e-112	0.21388	0.689	0.331	1.94597e-107	COL8A1+	EIF4E2
SDHAF2	9.94849e-112	0.159807	0.547	0.23	2.89929e-107	COL8A1+	SDHAF2
RIOK2	1.01572e-111	0.106897	0.409	0.149	2.96012e-107	COL8A1+	RIOK2
PLIN3	1.45659e-111	0.248951	0.777	0.414	4.24494e-107	COL8A1+	PLIN3
SNRPG	1.65429e-111	0.312263	0.854	0.54	4.8211e-107	COL8A1+	SNRPG
ACAA2	1.83078e-111	0.178904	0.623	0.281	5.33543e-107	COL8A1+	ACAA2
TUSC2	1.88017e-111	0.113058	0.443	0.166	5.47938e-107	COL8A1+	TUSC2
MAZ	2.05412e-111	0.279799	0.762	0.417	5.98633e-107	COL8A1+	MAZ
SLC25A11	3.14069e-111	0.151562	0.59	0.255	9.15293e-107	COL8A1+	SLC25A11
HDGFL3	3.18405e-111	0.107156	0.453	0.172	9.27928e-107	COL8A1+	HDGFL3
MRPL42	3.3918e-111	0.188519	0.559	0.247	9.88473e-107	COL8A1+	MRPL42
IRAK11	3.52879e-111	0.171211	0.541	0.229	1.0284e-106	COL8A1+	IRAK1
SH2D4A	5.7052e-111	0.100739	0.299	0.095	1.66267e-106	COL8A1+	SH2D4A
GLRX2	6.3084e-111	0.12477	0.373	0.133	1.83846e-106	COL8A1+	GLRX2
FAM96A	7.17977e-111	0.108219	0.432	0.161	2.0924e-106	COL8A1+	FAM96A
NEK7	8.19656e-111	0.157467	0.472	0.187	2.38872e-106	COL8A1+	NEK7
SLC39A6	9.02723e-111	0.135512	0.531	0.219	2.6308e-106	COL8A1+	SLC39A6
RBM7	9.11436e-111	0.162571	0.589	0.257	2.6562e-106	COL8A1+	RBM7
PITPNA	9.39085e-111	0.117485	0.45	0.172	2.73678e-106	COL8A1+	PITPNA
LIMCH1	1.33372e-110	0.284878	0.632	0.308	3.88686e-106	COL8A1+	LIMCH1
JOSD2	1.72046e-110	0.225925	0.753	0.382	5.01394e-106	COL8A1+	JOSD2
MLXIP	1.94965e-110	0.117346	0.412	0.152	5.68186e-106	COL8A1+	MLXIP
LLPH	1.95094e-110	0.134553	0.49	0.196	5.68562e-106	COL8A1+	LLPH
TIMM17B	2.4089e-110	0.103119	0.473	0.183	7.02025e-106	COL8A1+	TIMM17B
COX7B	2.73384e-110	0.309446	0.894	0.611	7.96723e-106	COL8A1+	COX7B
DLD	3.27487e-110	0.118117	0.456	0.176	9.54394e-106	COL8A1+	DLD
WDR41	4.41118e-110	0.122878	0.493	0.196	1.28555e-105	COL8A1+	WDR41
GYG1	4.45936e-110	0.129643	0.466	0.184	1.29959e-105	COL8A1+	GYG1
NANS	4.78971e-110	0.169616	0.608	0.27	1.39587e-105	COL8A1+	NANS
RER1	6.58323e-110	0.296735	0.881	0.591	1.91855e-105	COL8A1+	RER1
TNIP2	7.60302e-110	0.141709	0.483	0.195	2.21575e-105	COL8A1+	TNIP2
TPGS1	1.08276e-109	0.278046	0.666	0.329	3.15548e-105	COL8A1+	TPGS1
GNL3	2.85127e-109	0.185001	0.607	0.275	8.30947e-105	COL8A1+	GNL3
MRPS11	5.05642e-109	0.163425	0.605	0.269	1.47359e-104	COL8A1+	MRPS11
SLC39A13	5.80108e-109	0.189262	0.636	0.294	1.69061e-104	COL8A1+	SLC39A13
ATP6V1G1	6.05695e-109	0.312675	0.929	0.726	1.76518e-104	COL8A1+	ATP6V1G1
AKIRIN2	7.60444e-109	0.124703	0.477	0.189	2.21616e-104	COL8A1+	AKIRIN2
UBE2L3	8.28576e-109	0.286159	0.801	0.476	2.41472e-104	COL8A1+	UBE2L3
COA4	9.10731e-109	0.224875	0.644	0.315	2.65414e-104	COL8A1+	COA4
TYMP	1.00194e-108	0.39928	0.899	0.621	2.91995e-104	COL8A1+	TYMP
CNIH1	1.77956e-108	0.219614	0.697	0.35	5.18616e-104	COL8A1+	CNIH1
RIC8A	2.41952e-108	0.150547	0.559	0.239	7.05121e-104	COL8A1+	RIC8A
LGMN	2.53875e-108	0.207214	0.644	0.301	7.39869e-104	COL8A1+	LGMN
SNRPC	3.39006e-108	0.205118	0.62	0.288	9.87965e-104	COL8A1+	SNRPC
MRPS7	3.50232e-108	0.208329	0.664	0.32	1.02068e-103	COL8A1+	MRPS7
DTYMK	3.88196e-108	0.123436	0.487	0.195	1.13132e-103	COL8A1+	DTYMK
GPX81	4.65449e-108	0.271956	0.819	0.471	1.35646e-103	COL8A1+	GPX8
TRADD	5.04386e-108	0.133108	0.526	0.219	1.46993e-103	COL8A1+	TRADD
PLA2G16	5.26545e-108	0.147462	0.399	0.151	1.53451e-103	COL8A1+	PLA2G16
SSNA1	5.46486e-108	0.216891	0.738	0.376	1.59262e-103	COL8A1+	SSNA1
NECAP2	7.52832e-108	0.145498	0.524	0.219	2.19398e-103	COL8A1+	NECAP2
STX5	7.88842e-108	0.173268	0.602	0.271	2.29892e-103	COL8A1+	STX5
ERCC11	8.18413e-108	0.253627	0.795	0.437	2.3851e-103	COL8A1+	ERCC1
PTMS	1.1541e-107	0.350031	0.952	0.788	3.3634e-103	COL8A1+	PTMS
UQCR11	2.05221e-107	0.311932	0.941	0.712	5.98075e-103	COL8A1+	UQCR11
PSMD1	3.39647e-107	0.168992	0.616	0.28	9.89834e-103	COL8A1+	PSMD1
CFAP298	4.08613e-107	0.1392	0.508	0.21	1.19082e-102	COL8A1+	CFAP298
SPON2	4.54346e-107	0.333643	0.769	0.45	1.3241e-102	COL8A1+	SPON2
CCT5	6.16709e-107	0.236466	0.709	0.366	1.79728e-102	COL8A1+	CCT5
HMOX2	7.43676e-107	0.119767	0.513	0.209	2.1673e-102	COL8A1+	HMOX2
HMCN11	1.27753e-106	0.257732	0.621	0.289	3.7231e-102	COL8A1+	HMCN1
SRP54	1.36722e-106	0.13978	0.573	0.247	3.98449e-102	COL8A1+	SRP54
GAS7	1.76136e-106	0.227975	0.709	0.357	5.13315e-102	COL8A1+	GAS7
AK1	1.97238e-106	0.104909	0.361	0.128	5.7481e-102	COL8A1+	AK1
AK6	5.58078e-106	0.181242	0.59	0.267	1.62641e-101	COL8A1+	AK6
TMEM70	5.93131e-106	0.218477	0.543	0.242	1.72856e-101	COL8A1+	TMEM70
ITGA5	6.91717e-106	0.146039	0.456	0.182	2.01587e-101	COL8A1+	ITGA5
TMEM2081	8.1776e-106	0.264083	0.774	0.422	2.3832e-101	COL8A1+	TMEM208
UQCRFS1	1.17574e-105	0.283114	0.753	0.425	3.42645e-101	COL8A1+	UQCRFS1
SSR3	1.54074e-105	0.288594	0.841	0.51	4.49019e-101	COL8A1+	SSR3
SGK1	1.59185e-105	0.185558	0.486	0.203	4.63914e-101	COL8A1+	SGK1
MNAT1	1.62688e-105	0.108632	0.443	0.171	4.7412e-101	COL8A1+	MNAT1
AHSA1	1.74493e-105	0.192035	0.633	0.3	5.08525e-101	COL8A1+	AHSA1
UBE2D2	2.43068e-105	0.327912	0.817	0.519	7.08374e-101	COL8A1+	UBE2D2
WDR34	2.83854e-105	0.106257	0.452	0.175	8.27236e-101	COL8A1+	WDR34
RELA	3.30797e-105	0.143042	0.508	0.212	9.64041e-101	COL8A1+	RELA
NUDT22	4.24506e-105	0.129757	0.542	0.229	1.23714e-100	COL8A1+	NUDT22
ATIC	4.42919e-105	0.108734	0.38	0.139	1.2908e-100	COL8A1+	ATIC
PPP6C	4.86746e-105	0.116556	0.463	0.184	1.41852e-100	COL8A1+	PPP6C
GLIPR1	5.34548e-105	0.12537	0.275	0.087	1.55783e-100	COL8A1+	GLIPR1
CHMP6	6.79932e-105	0.123646	0.497	0.203	1.98152e-100	COL8A1+	CHMP6
SCX	7.06369e-105	0.206228	0.207	0.056	2.05857e-100	COL8A1+	SCX
NET1	7.50995e-105	0.117259	0.271	0.085	2.18862e-100	COL8A1+	NET1
BTG3	7.95707e-105	0.198565	0.609	0.29	2.31893e-100	COL8A1+	BTG3
TRIOBP	8.79927e-105	0.217138	0.66	0.325	2.56437e-100	COL8A1+	TRIOBP
UGDH	1.91464e-104	0.214043	0.601	0.28	5.57982e-100	COL8A1+	UGDH
RAB18	3.63829e-104	0.218152	0.724	0.376	1.06031e-99	COL8A1+	RAB18
UTP6	3.72593e-104	0.10039	0.431	0.166	1.08585e-99	COL8A1+	UTP6
TMEM14C	3.75424e-104	0.302614	0.93	0.694	1.0941e-99	COL8A1+	TMEM14C
BTBD6	4.19258e-104	0.12465	0.477	0.193	1.22184e-99	COL8A1+	BTBD6
IFNGR2	5.39635e-104	0.240554	0.811	0.449	1.57266e-99	COL8A1+	IFNGR2
MDM21	6.28886e-104	0.248968	0.51	0.227	1.83276e-99	COL8A1+	MDM2
PSMC2	6.92061e-104	0.20192	0.672	0.33	2.01687e-99	COL8A1+	PSMC2
UQCR10	7.23699e-104	0.28591	0.908	0.63	2.10908e-99	COL8A1+	UQCR10
ARF5	1.12023e-103	0.292109	0.795	0.495	3.26468e-99	COL8A1+	ARF5
TMEM160	2.20217e-103	0.238174	0.787	0.417	6.41778e-99	COL8A1+	TMEM160
ZNF580	2.26141e-103	0.183062	0.552	0.249	6.59043e-99	COL8A1+	ZNF580
PRR51	3.33147e-103	0.222157	0.705	0.362	9.70891e-99	COL8A1+	PRR5
THBS41	4.01025e-103	0.551253	0.343	0.13	1.16871e-98	COL8A1+	THBS4
ARHGAP1	5.59561e-103	0.142685	0.552	0.238	1.63073e-98	COL8A1+	ARHGAP1
C11orf68	6.44724e-103	0.1533	0.523	0.225	1.87892e-98	COL8A1+	C11orf68
ZMAT5	7.83835e-103	0.116352	0.469	0.188	2.28433e-98	COL8A1+	ZMAT5
CCT3	9.24731e-103	0.240355	0.74	0.404	2.69494e-98	COL8A1+	CCT3
TRIM69	1.06004e-102	0.102246	0.348	0.123	3.08928e-98	COL8A1+	TRIM69
IFT22	2.27512e-102	0.161123	0.558	0.25	6.63037e-98	COL8A1+	IFT22
SEC13	2.46105e-102	0.179432	0.678	0.325	7.17223e-98	COL8A1+	SEC13
AP3S11	2.67171e-102	0.274798	0.882	0.573	7.78616e-98	COL8A1+	AP3S1
IER3IP1	3.90104e-102	0.217434	0.761	0.407	1.13688e-97	COL8A1+	IER3IP1
MRPL4	4.04266e-102	0.205746	0.638	0.312	1.17815e-97	COL8A1+	MRPL4
CCDC85B1	4.60892e-102	0.353322	0.886	0.617	1.34318e-97	COL8A1+	CCDC85B
[truncated: 3,506 more rows]

## Sheet: EC sub-cluster markers
	p_val	avg_logFC	pct.1	pct.2	p_val_adj	cluster	gene
SEMA3G	0	1.57666	0.685	0.047	0	0	SEMA3G
NEBL	1.8318e-240	1.02684	0.464	0.041	5.33841e-236	0	NEBL
TMEM178A	9.42012e-234	0.709964	0.328	0.013	2.7453e-229	0	TMEM178A
ATP2A3	1.28181e-232	0.951398	0.393	0.025	3.73557e-228	0	ATP2A3
GJA5	7.43602e-226	0.86354	0.298	0.01	2.16708e-221	0	GJA5
FBLN5	9.17014e-202	0.918032	0.418	0.04	2.67245e-197	0	FBLN5
PCSK5	2.10387e-198	1.02672	0.406	0.038	6.1313e-194	0	PCSK5
LINC00982	2.76177e-198	0.538082	0.249	0.006	8.04863e-194	0	LINC00982
CXCL12	7.55811e-191	1.82664	0.869	0.334	2.20266e-186	0	CXCL12
IGFBP3	1.08059e-188	2.23452	0.648	0.151	3.14916e-184	0	IGFBP3
PLLP	2.7892e-177	0.978953	0.485	0.074	8.12856e-173	0	PLLP
SRP14	8.89893e-169	1.21643	0.964	0.941	2.59342e-164	0	SRP14
SLC9A3R2	1.17724e-163	1.5863	0.918	0.613	3.43082e-159	0	SLC9A3R2
GJA4	1.47622e-160	1.34022	0.612	0.144	4.30214e-156	0	GJA4
PRDM16	5.73779e-151	0.370615	0.221	0.009	1.67216e-146	0	PRDM16
PODXL	3.65513e-149	1.38875	0.839	0.442	1.06521e-144	0	PODXL
HEY1	4.74314e-147	1.1204	0.575	0.144	1.38229e-142	0	HEY1
SRGN	4.31636e-141	1.42531	0.852	0.527	1.25792e-136	0	SRGN
AC004947.1	2.20778e-136	0.349774	0.152	0.002	6.43414e-132	0	AC004947.1
ARL15	3.26683e-132	1.04605	0.594	0.175	9.52054e-128	0	ARL15
SULF1	8.86368e-131	1.14343	0.412	0.07	2.58314e-126	0	SULF1
JAG2	4.04588e-118	1.16114	0.663	0.257	1.17909e-113	0	JAG2
ADAMTS6	7.98555e-118	0.99765	0.481	0.112	2.32723e-113	0	ADAMTS6
SERPINE2	1.99091e-113	1.1126	0.397	0.077	5.80212e-109	0	SERPINE2
C19orf33	4.23773e-113	0.876267	0.378	0.069	1.235e-108	0	C19orf33
LINC00840	2.3746e-112	0.296203	0.146	0.004	6.92029e-108	0	LINC00840
TSPAN2	2.22441e-108	0.860095	0.519	0.145	6.4826e-104	0	TSPAN2
SSTR1	8.20235e-104	0.228818	0.131	0.003	2.39041e-99	0	SSTR1
CLDN5	3.77884e-99	1.09293	0.946	0.85	1.10127e-94	0	CLDN5
ICAM2	9.30711e-99	1.13823	0.764	0.474	2.71237e-94	0	ICAM2
EPAS1	1.50291e-95	0.855476	0.899	0.767	4.37994e-91	0	EPAS1
VEGFC	2.713e-92	0.887552	0.496	0.153	7.9065e-88	0	VEGFC
KRT19	1.20399e-91	0.436911	0.189	0.016	3.50879e-87	0	KRT19
ARHGAP4	3.9224e-89	0.59158	0.322	0.06	1.1431e-84	0	ARHGAP4
JAG1	4.40233e-88	1.28243	0.65	0.327	1.28297e-83	0	JAG1
ATP13A3	3.68432e-86	1.0079	0.517	0.184	1.07372e-81	0	ATP13A3
FAM107A	2.10651e-84	1.00178	0.597	0.261	6.13901e-80	0	FAM107A
PPP1R14A	7.82103e-84	0.993287	0.444	0.129	2.27928e-79	0	PPP1R14A
ANK1	4.9995e-82	0.32885	0.176	0.016	1.457e-77	0	ANK1
AC004540.2	6.63765e-82	0.455214	0.264	0.043	1.93441e-77	0	AC004540.2
CAV1	3.27236e-81	0.661792	0.957	0.922	9.53664e-77	0	CAV1
MECOM	4.50397e-81	0.945932	0.609	0.289	1.31259e-76	0	MECOM
ANXA3	1.83634e-79	0.678116	0.343	0.076	5.35164e-75	0	ANXA3
CCDC3	2.95571e-78	0.914254	0.532	0.206	8.61382e-74	0	CCDC3
RAMP2	4.33933e-74	0.687562	0.927	0.899	1.26461e-69	0	RAMP2
TMEM100	2.32804e-73	0.770387	0.309	0.068	6.78461e-69	0	TMEM100
EFNB2	9.80463e-72	0.975014	0.682	0.414	2.85736e-67	0	EFNB2
GLUL	1.15047e-71	1.09444	0.788	0.64	3.35282e-67	0	GLUL
LTBP4	2.84222e-71	1.00265	0.62	0.306	8.28307e-67	0	LTBP4
EMP3	2.97696e-69	0.966207	0.536	0.232	8.67576e-65	0	EMP3
ADGRF5	9.17161e-69	0.900799	0.7	0.424	2.67288e-64	0	ADGRF5
CLIC5	3.0582e-68	0.533943	0.339	0.087	8.91252e-64	0	CLIC5
CHRM3	1.48144e-67	0.304886	0.157	0.016	4.31735e-63	0	CHRM3
NOTCH4	1.07961e-66	0.833967	0.609	0.29	3.14631e-62	0	NOTCH4
ADRA2C	2.06746e-66	0.464579	0.236	0.042	6.02521e-62	0	ADRA2C
RHOB	3.97323e-66	1.00297	0.805	0.596	1.15792e-61	0	RHOB
IMPG2	7.8904e-64	0.318456	0.122	0.009	2.2995e-59	0	IMPG2
UTRN	1.32065e-63	0.917051	0.79	0.613	3.84877e-59	0	UTRN
DEPP1	3.70244e-63	1.16042	0.7	0.439	1.079e-58	0	DEPP1
CRIP2	6.24235e-63	0.639855	0.914	0.867	1.81921e-58	0	CRIP2
HES4	4.78085e-62	0.784118	0.509	0.21	1.39328e-57	0	HES4
AIF1L	9.81824e-62	0.720417	0.494	0.197	2.86133e-57	0	AIF1L
SSUH2	1.85992e-61	0.651058	0.142	0.015	5.42036e-57	0	SSUH2
PTPRB	1.98651e-60	0.806113	0.766	0.561	5.78928e-56	0	PTPRB
DHH	1.07467e-59	0.2159	0.133	0.013	3.13191e-55	0	DHH
LPCAT2	9.94182e-59	0.80741	0.569	0.287	2.89734e-54	0	LPCAT2
HEG1	2.31935e-57	0.851135	0.708	0.487	6.75929e-53	0	HEG1
CGNL1	3.20548e-57	0.369443	0.242	0.05	9.34174e-53	0	CGNL1
SOX17	5.74957e-57	0.821687	0.652	0.368	1.6756e-52	0	SOX17
PPA1	1.46522e-56	0.885663	0.725	0.588	4.27009e-52	0	PPA1
ALPL	1.66157e-56	0.493276	0.251	0.055	4.84231e-52	0	ALPL
PLPP1	3.90016e-56	0.984271	0.629	0.377	1.13662e-51	0	PLPP1
RNASE1	2.11208e-55	0.680001	0.861	0.718	6.15524e-51	0	RNASE1
OCIAD2	1.14638e-54	0.829859	0.629	0.406	3.34088e-50	0	OCIAD2
SAT1	2.32079e-54	1.11296	0.848	0.778	6.76347e-50	0	SAT1
KCNJ2	4.2183e-54	0.493235	0.221	0.044	1.22934e-49	0	KCNJ2
LEPR	8.64341e-54	0.679618	0.444	0.178	2.51895e-49	0	LEPR
A2M	1.2308e-53	0.607464	0.944	0.878	3.58693e-49	0	A2M
PDCD4	4.22224e-53	0.867716	0.682	0.491	1.23049e-48	0	PDCD4
CDH5	1.21163e-51	0.678257	0.792	0.699	3.53106e-47	0	CDH5
IFI27	2.58306e-51	0.564234	0.983	0.847	7.5278e-47	0	IFI27
RNF144B	3.65086e-51	0.622848	0.365	0.127	1.06397e-46	0	RNF144B
PREX1	4.30101e-51	0.559271	0.35	0.117	1.25344e-46	0	PREX1
CLEC14A	5.0696e-50	0.73872	0.798	0.726	1.47743e-45	0	CLEC14A
ADAM15	6.46636e-50	0.742316	0.798	0.68	1.88449e-45	0	ADAM15
S100A6	4.70689e-49	0.491844	0.983	0.985	1.37173e-44	0	S100A6
THSD4	6.34539e-48	0.312283	0.193	0.038	1.84924e-43	0	THSD4
KCTD12	5.77437e-47	0.861289	0.824	0.754	1.68282e-42	0	KCTD12
CP	3.85662e-46	0.431826	0.161	0.028	1.12394e-41	0	CP
KLF2	1.44518e-45	0.766675	0.826	0.719	4.21169e-41	0	KLF2
IRF6	2.17964e-45	0.266704	0.122	0.015	6.35213e-41	0	IRF6
CRYBG3	5.2411e-45	1.03559	0.646	0.452	1.52741e-40	0	CRYBG3
FAM124B	4.80546e-44	0.375449	0.258	0.072	1.40046e-39	0	FAM124B
SYNPO	2.28667e-43	0.780417	0.524	0.299	6.66404e-39	0	SYNPO
SOX5	4.18165e-43	0.233408	0.131	0.019	1.21866e-38	0	SOX5
SOX13	4.56028e-43	0.48332	0.382	0.154	1.329e-38	0	SOX13
ACE	7.86266e-43	0.781699	0.472	0.237	2.29141e-38	0	ACE
COL8A1	1.53614e-42	0.275022	0.129	0.018	4.47678e-38	0	COL8A1
RHOC	7.83387e-42	0.612882	0.813	0.76	2.28302e-37	0	RHOC
MMP2	1.28155e-41	0.621862	0.442	0.199	3.73482e-37	0	MMP2
AFAP1L2	7.49171e-41	0.446453	0.335	0.124	2.18331e-36	0	AFAP1L2
ACTN4	1.05414e-40	0.614802	0.798	0.731	3.07208e-36	0	ACTN4
ID1	4.60438e-40	0.78703	0.82	0.692	1.34185e-35	0	ID1
LGALS3BP	4.83465e-40	0.621375	0.358	0.14	1.40896e-35	0	LGALS3BP
TMC7	9.30144e-40	0.290297	0.155	0.029	2.71072e-35	0	TMC7
TAGLN2	4.83412e-39	0.449142	0.903	0.863	1.40881e-34	0	TAGLN2
CD9	7.13737e-39	0.511931	0.839	0.789	2.08004e-34	0	CD9
CALM1	1.79889e-38	0.443974	0.899	0.882	5.24249e-34	0	CALM1
TMEM47	3.76852e-38	0.671653	0.436	0.21	1.09826e-33	0	TMEM47
SPECC1	5.11913e-38	0.464423	0.264	0.087	1.49187e-33	0	SPECC1
IGF2.1	1.0098e-37	0.43246	0.223	0.063	2.94287e-33	0	IGF2.1
PIK3R3	1.18333e-37	0.641057	0.498	0.276	3.44857e-33	0	PIK3R3
GCNT1	2.4609e-37	0.333827	0.215	0.057	7.1718e-33	0	GCNT1
SLC14A1	2.9421e-37	0.275032	0.146	0.028	8.57415e-33	0	SLC14A1
TOX2	4.74216e-37	0.362924	0.29	0.102	1.38201e-32	0	TOX2
BST2	5.09569e-37	0.518019	0.837	0.699	1.48504e-32	0	BST2
PTPRG	5.21794e-37	0.618036	0.427	0.207	1.52066e-32	0	PTPRG
STOM	2.47305e-36	0.558192	0.79	0.748	7.2072e-32	0	STOM
MAST4	1.83842e-35	0.741712	0.577	0.394	5.3577e-31	0	MAST4
SSFA2	8.98337e-35	0.696135	0.672	0.523	2.61802e-30	0	SSFA2
FGF18	4.80667e-34	0.302311	0.163	0.038	1.40081e-29	0	FGF18
PLCG2	5.11199e-34	0.670894	0.44	0.225	1.48979e-29	0	PLCG2
LAP3	5.50061e-34	0.58549	0.734	0.618	1.60304e-29	0	LAP3
ABCB1	1.0225e-33	0.558611	0.386	0.177	2.97987e-29	0	ABCB1
SEMA7A	1.3226e-33	0.177342	0.114	0.019	3.85445e-29	0	SEMA7A
FN1	1.43924e-33	0.906284	0.719	0.54	4.19439e-29	0	FN1
ESAM	1.51616e-33	0.53021	0.758	0.671	4.41854e-29	0	ESAM
SYNJ2	1.66173e-33	0.614889	0.403	0.199	4.84278e-29	0	SYNJ2
NPR3	2.03075e-33	0.211391	0.118	0.02	5.9182e-29	0	NPR3
SOX18	5.19224e-33	0.630045	0.803	0.704	1.51318e-28	0	SOX18
TM6SF1	6.98384e-33	0.459945	0.32	0.129	2.0353e-28	0	TM6SF1
ITPR2	1.00002e-32	0.701989	0.395	0.195	2.91436e-28	0	ITPR2
DST	1.06117e-32	0.779645	0.612	0.412	3.09257e-28	0	DST
FUT8	3.66033e-32	0.413106	0.262	0.094	1.06673e-27	0	FUT8
ITSN2	4.26032e-32	0.552329	0.433	0.233	1.24158e-27	0	ITSN2
DLL4	5.6519e-32	0.591526	0.423	0.222	1.64713e-27	0	DLL4
CFAP36	1.1387e-31	0.636506	0.524	0.355	3.31853e-27	0	CFAP36
KCNJ2-AS1	1.49421e-31	0.14346	0.112	0.019	4.35458e-27	0	KCNJ2-AS1
CD81	1.61594e-31	0.519083	0.865	0.802	4.70933e-27	0	CD81
HEY2	3.39704e-31	0.225424	0.116	0.021	9.89998e-27	0	HEY2
BTNL9	3.41323e-31	0.683582	0.418	0.2	9.94717e-27	0	BTNL9
ASS1	4.34309e-31	0.561739	0.47	0.268	1.26571e-26	0	ASS1
SYT11	9.00282e-31	0.455177	0.294	0.119	2.62369e-26	0	SYT11
SLC12A2	9.8553e-31	0.694304	0.373	0.183	2.87213e-26	0	SLC12A2
COBLL1	1.34314e-30	0.546393	0.513	0.315	3.91431e-26	0	COBLL1
PLS3	1.15736e-29	0.649893	0.665	0.557	3.37289e-25	0	PLS3
SIPA1L2	1.73928e-29	0.430531	0.255	0.094	5.06879e-25	0	SIPA1L2
CAVIN3	2.39293e-29	0.629914	0.721	0.627	6.9737e-25	0	CAVIN3
SOS1	4.12345e-29	0.664126	0.416	0.23	1.2017e-24	0	SOS1
MAP4	5.63214e-29	0.614745	0.644	0.515	1.64137e-24	0	MAP4
KCNN3	1.86894e-28	0.494918	0.337	0.153	5.44664e-24	0	KCNN3
AES	2.38423e-28	0.52635	0.674	0.564	6.94835e-24	0	AES
FBLN2	5.0803e-28	0.689602	0.577	0.4	1.48055e-23	0	FBLN2
STMN1	1.70182e-27	0.751709	0.667	0.559	4.95962e-23	0	STMN1
USP54	1.74108e-27	0.238161	0.15	0.038	5.07404e-23	0	USP54
S100A4	2.38365e-27	0.821381	0.639	0.451	6.94666e-23	0	S100A4
SPATA13	2.54594e-27	0.290323	0.204	0.066	7.41962e-23	0	SPATA13
SCD5	7.39278e-27	0.193039	0.12	0.026	2.15448e-22	0	SCD5
CDH13	1.0533e-26	0.556354	0.53	0.359	3.06964e-22	0	CDH13
CAVIN1	1.16669e-26	0.407109	0.876	0.902	3.40009e-22	0	CAVIN1
TGM2	2.95861e-26	0.387933	0.258	0.102	8.62227e-22	0	TGM2
DHRS3	4.57522e-26	0.456788	0.371	0.189	1.33336e-21	0	DHRS3
SORT1	6.00849e-26	0.317828	0.238	0.091	1.75105e-21	0	SORT1
PALMD	8.67749e-26	0.514971	0.736	0.658	2.52888e-21	0	PALMD
CRIP1	9.68413e-26	0.606009	0.53	0.334	2.82225e-21	0	CRIP1
MMRN2	1.12691e-25	0.530269	0.715	0.64	3.28415e-21	0	MMRN2
GUCY1A1	2.26589e-25	0.440611	0.326	0.153	6.60347e-21	0	GUCY1A1
PRKX	2.39729e-25	0.348477	0.245	0.096	6.98643e-21	0	PRKX
NUDT14	5.60238e-25	0.527007	0.541	0.388	1.6327e-20	0	NUDT14
MRPL33	1.10965e-24	0.561033	0.7	0.648	3.23385e-20	0	MRPL33
GAS6	1.96843e-24	0.616336	0.569	0.422	5.73659e-20	0	GAS6
MYEF2	2.01059e-24	0.26199	0.17	0.052	5.85947e-20	0	MYEF2
SYT1	5.59289e-24	0.235962	0.139	0.037	1.62994e-19	0	SYT1
CD93	5.63299e-24	0.513604	0.755	0.674	1.64162e-19	0	CD93
PITPNM1	1.53144e-23	0.143161	0.112	0.025	4.46306e-19	0	PITPNM1
NOV	1.93496e-23	0.285505	0.161	0.049	5.63905e-19	0	NOV
HLA-B	9.4439e-23	0.254378	0.989	0.983	2.75224e-18	0	HLA-B
RAPGEF1	9.66644e-23	0.533798	0.442	0.276	2.81709e-18	0	RAPGEF1
RRAS	9.83023e-23	0.60292	0.511	0.376	2.86483e-18	0	RRAS
RUNDC3B	1.20496e-22	0.394859	0.313	0.153	3.51162e-18	0	RUNDC3B
PLCD3	3.01154e-22	0.279056	0.189	0.066	8.77653e-18	0	PLCD3
FGF2	3.13419e-22	0.387593	0.294	0.138	9.13398e-18	0	FGF2
GNAI2	3.48868e-22	0.357874	0.837	0.853	1.0167e-17	0	GNAI2
PKN3	4.4154e-22	0.387389	0.376	0.211	1.28678e-17	0	PKN3
CLEC3B	4.6542e-22	0.560994	0.459	0.292	1.35637e-17	0	CLEC3B
RAPGEF5	5.51992e-22	0.558331	0.468	0.305	1.60867e-17	0	RAPGEF5
TIMP3	6.10283e-22	0.579132	0.839	0.826	1.77855e-17	0	TIMP3
ELN	6.69412e-22	0.622088	0.455	0.287	1.95087e-17	0	ELN
AGPAT1	6.82853e-22	0.436273	0.365	0.21	1.99004e-17	0	AGPAT1
CD46	9.50282e-22	0.520646	0.639	0.539	2.76941e-17	0	CD46
COL21A1	1.21641e-21	0.450302	0.32	0.162	3.54497e-17	0	COL21A1
ECE1	1.30341e-21	0.490314	0.695	0.651	3.79853e-17	0	ECE1
RGS3	1.33122e-21	0.508514	0.442	0.275	3.87958e-17	0	RGS3
AC004540.1	1.65594e-21	0.190197	0.178	0.061	4.82592e-17	0	AC004540.1
PIK3C2B	1.72517e-21	0.491954	0.378	0.217	5.02768e-17	0	PIK3C2B
IL32	2.43662e-21	0.560299	0.592	0.446	7.10104e-17	0	IL32
GCNT2	3.12138e-21	0.221948	0.165	0.054	9.09664e-17	0	GCNT2
HSD17B12	3.17816e-21	0.579476	0.524	0.401	9.2621e-17	0	HSD17B12
IFI6	4.31077e-21	0.539333	0.708	0.615	1.25629e-16	0	IFI6
MAP4K3	6.86581e-21	0.407129	0.292	0.142	2.0009e-16	0	MAP4K3
CD58	2.00993e-20	0.394882	0.311	0.162	5.85755e-16	0	CD58
RPS6KA5	2.19674e-20	0.414565	0.285	0.139	6.40197e-16	0	RPS6KA5
PRRT1	2.72338e-20	0.183353	0.12	0.033	7.93674e-16	0	PRRT1
FILIP1	5.51889e-20	0.451291	0.322	0.172	1.60837e-15	0	FILIP1
LRRFIP1	1.46738e-19	0.420897	0.764	0.747	4.27638e-15	0	LRRFIP1
CLIC4	1.65619e-19	0.535871	0.648	0.559	4.82663e-15	0	CLIC4
PPT2	2.58184e-19	0.231083	0.2	0.08	7.52425e-15	0	PPT2
BMP6	3.11612e-19	0.223499	0.182	0.069	9.08132e-15	0	BMP6
MCC	3.65482e-19	0.339814	0.277	0.134	1.06512e-14	0	MCC
PTP4A3	4.7352e-19	0.451604	0.345	0.194	1.37998e-14	0	PTP4A3
PCDH1	4.74281e-19	0.45813	0.416	0.259	1.3822e-14	0	PCDH1
NPNT	5.82366e-19	0.293137	0.191	0.075	1.69719e-14	0	NPNT
TSPO	6.81693e-19	0.407004	0.762	0.784	1.98666e-14	0	TSPO
SMAD6	6.83524e-19	0.258236	0.178	0.067	1.99199e-14	0	SMAD6
ATP1B3	7.88386e-19	0.545607	0.652	0.598	2.29759e-14	0	ATP1B3
ARHGAP24	7.89292e-19	0.349088	0.204	0.085	2.30023e-14	0	ARHGAP24
PTPRM	1.32233e-18	0.490297	0.584	0.491	3.85367e-14	0	PTPRM
SPTAN1	1.37252e-18	0.508969	0.678	0.62	3.99994e-14	0	SPTAN1
NES	1.93872e-18	0.623988	0.446	0.302	5.65002e-14	0	NES
TMSB10	2.02351e-18	0.214373	1	0.997	5.89711e-14	0	TMSB10
ATP5PF	2.08271e-18	0.384391	0.762	0.763	6.06965e-14	0	ATP5PF
ERC1	2.47188e-18	0.466215	0.373	0.229	7.2038e-14	0	ERC1
CAPZA2	2.95529e-18	0.49337	0.687	0.672	8.61261e-14	0	CAPZA2
TRABD2A	3.58919e-18	0.17948	0.127	0.039	1.046e-13	0	TRABD2A
TXNIP	3.79363e-18	0.295659	0.921	0.894	1.10558e-13	0	TXNIP
SORBS2	5.74773e-18	0.536164	0.457	0.312	1.67506e-13	0	SORBS2
CDC42BPA	5.88663e-18	0.511293	0.5	0.372	1.71554e-13	0	CDC42BPA
SPINT2	8.1856e-18	0.130164	0.109	0.031	2.38553e-13	0	SPINT2
CMPK2	9.00819e-18	0.321348	0.26	0.125	2.62526e-13	0	CMPK2
S1PR4	1.16058e-17	0.216233	0.135	0.045	3.38229e-13	0	S1PR4
MERTK	1.43416e-17	0.214664	0.165	0.061	4.17956e-13	0	MERTK
KCNJ12	2.11354e-17	0.204617	0.101	0.027	6.15948e-13	0	KCNJ12
LIMA1	2.29633e-17	0.506777	0.642	0.554	6.69218e-13	0	LIMA1
NTRK2	2.6193e-17	0.359157	0.12	0.037	7.63342e-13	0	NTRK2
LRP6	3.47043e-17	0.441606	0.33	0.193	1.01139e-12	0	LRP6
LIMS2	4.43007e-17	0.485956	0.562	0.464	1.29106e-12	0	LIMS2
TLN2	5.04226e-17	0.377542	0.245	0.118	1.46946e-12	0	TLN2
IFITM3	5.30817e-17	0.296366	0.964	0.966	1.54696e-12	0	IFITM3
EDN1	5.57285e-17	0.603414	0.487	0.343	1.6241e-12	0	EDN1
JCAD	6.98417e-17	0.536603	0.498	0.378	2.0354e-12	0	JCAD
SLC6A6	7.19307e-17	0.801097	0.313	0.185	2.09628e-12	0	SLC6A6
SHROOM1	7.87567e-17	0.217628	0.189	0.078	2.29521e-12	0	SHROOM1
PLEC	1.29114e-16	0.487182	0.659	0.582	3.76276e-12	0	PLEC
THSD7A	1.58504e-16	0.562894	0.515	0.399	4.61929e-12	0	THSD7A
SEC11C	2.00041e-16	0.465479	0.485	0.371	5.82978e-12	0	SEC11C
MAP2	2.25692e-16	0.194425	0.148	0.054	6.57733e-12	0	MAP2
SHE	4.01104e-16	0.429686	0.491	0.367	1.16894e-11	0	SHE
XAF1	5.13757e-16	0.484473	0.552	0.422	1.49724e-11	0	XAF1
PTMA	5.29893e-16	0.197608	0.991	0.992	1.54427e-11	0	PTMA
MX1	5.3816e-16	0.471371	0.573	0.451	1.56836e-11	0	MX1
EMP2	5.64371e-16	0.467525	0.655	0.636	1.64475e-11	0	EMP2
WWC2	8.03035e-16	0.318995	0.307	0.174	2.34029e-11	0	WWC2
ISG15	9.91585e-16	0.585398	0.661	0.597	2.88977e-11	0	ISG15
FAM89A	1.5225e-15	0.404342	0.345	0.212	4.43702e-11	0	FAM89A
HLA-C	1.74799e-15	0.235537	0.955	0.959	5.09417e-11	0	HLA-C
KIF26A	1.90843e-15	0.327847	0.3	0.17	5.56174e-11	0	KIF26A
EIF4G2	2.08097e-15	0.323919	0.749	0.756	6.06458e-11	0	EIF4G2
POMP	3.88542e-15	0.478437	0.71	0.725	1.13233e-10	0	POMP
CAV2	5.47806e-15	0.32138	0.751	0.738	1.59647e-10	0	CAV2
NPTN	5.7685e-15	0.433869	0.373	0.242	1.68111e-10	0	NPTN
SLC2A1	5.96679e-15	0.125624	0.127	0.044	1.7389e-10	0	SLC2A1
IFI27L2	6.8352e-15	0.367007	0.403	0.272	1.99198e-10	0	IFI27L2
AC007388.1	6.92568e-15	0.208139	0.206	0.096	2.01835e-10	0	AC007388.1
EGFL7	7.82011e-15	0.350338	0.891	0.872	2.27901e-10	0	EGFL7
PCMTD1	1.06821e-14	0.445475	0.575	0.485	3.11307e-10	0	PCMTD1
AC005332.7	1.11143e-14	0.278455	0.245	0.126	3.23905e-10	0	AC005332.7
KIAA1147	1.34776e-14	0.281781	0.227	0.111	3.92778e-10	0	KIAA1147
RSPO3	1.34882e-14	0.20734	0.163	0.066	3.93086e-10	0	RSPO3
ENPP2	1.43842e-14	0.643372	0.511	0.415	4.19198e-10	0	ENPP2
ORAI1	1.5594e-14	0.392755	0.444	0.324	4.54455e-10	0	ORAI1
C8orf33	1.9761e-14	0.447861	0.393	0.279	5.75894e-10	0	C8orf33
TM4SF1	2.10975e-14	0.146264	0.925	0.906	6.14844e-10	0	TM4SF1
AFDN	2.21394e-14	0.458123	0.556	0.471	6.45208e-10	0	AFDN
RDX	2.43699e-14	0.488031	0.663	0.642	7.10212e-10	0	RDX
LEPROTL1	2.64441e-14	0.523099	0.436	0.328	7.7066e-10	0	LEPROTL1
CYB561	2.9733e-14	0.370655	0.322	0.197	8.66508e-10	0	CYB561
HIP1R	3.1648e-14	0.400658	0.298	0.175	9.22316e-10	0	HIP1R
MSI2	4.55053e-14	0.255627	0.234	0.119	1.32616e-09	0	MSI2
IER2	5.07789e-14	0.518236	0.813	0.781	1.47985e-09	0	IER2
ATP1A1	6.36951e-14	0.389711	0.678	0.627	1.85627e-09	0	ATP1A1
SLC16A14	6.42037e-14	0.253928	0.204	0.098	1.87109e-09	0	SLC16A14
BMX	7.95891e-14	0.282751	0.294	0.166	2.31947e-09	0	BMX
ENPP4	9.1303e-14	0.304879	0.288	0.164	2.66084e-09	0	ENPP4
FRYL	1.09767e-13	0.535224	0.496	0.401	3.19894e-09	0	FRYL
RAC1	1.10821e-13	0.27908	0.865	0.87	3.22964e-09	0	RAC1
CTTNBP2NL	1.13729e-13	0.44717	0.457	0.346	3.3144e-09	0	CTTNBP2NL
FAM69B	1.74609e-13	0.353003	0.442	0.316	5.08862e-09	0	FAM69B
BTG2	1.81911e-13	0.518494	0.609	0.572	5.30144e-09	0	BTG2
TSC22D1	1.9156e-13	0.279303	0.74	0.691	5.58262e-09	0	TSC22D1
MSX1	1.96916e-13	0.433063	0.425	0.297	5.73871e-09	0	MSX1
TBX3	2.79042e-13	0.406181	0.221	0.115	8.13213e-09	0	TBX3
CDA	3.39902e-13	0.212465	0.176	0.08	9.90575e-09	0	CDA
FLT1	5.70558e-13	0.483836	0.603	0.533	1.66278e-08	0	FLT1
CCDC85B	7.30065e-13	0.31215	0.8	0.805	2.12763e-08	0	CCDC85B
CYB5R3	8.25462e-13	0.278571	0.73	0.743	2.40564e-08	0	CYB5R3
VASH1	1.14071e-12	0.326227	0.234	0.127	3.32437e-08	0	VASH1
HYAL2	1.4444e-12	0.423683	0.691	0.661	4.20942e-08	0	HYAL2
GNAS	1.45853e-12	0.165664	0.863	0.892	4.25059e-08	0	GNAS
CDK19	1.65023e-12	0.232132	0.197	0.099	4.80927e-08	0	CDK19
APP	1.66464e-12	0.269158	0.809	0.834	4.85127e-08	0	APP
GIMAP4	1.76753e-12	0.362544	0.697	0.698	5.1511e-08	0	GIMAP4
CUBN	2.50212e-12	0.182576	0.15	0.064	7.29194e-08	0	CUBN
GFOD1	2.80068e-12	0.463691	0.442	0.348	8.16201e-08	0	GFOD1
CYTH3	3.99835e-12	0.30525	0.268	0.157	1.16524e-07	0	CYTH3
PROSER2	5.45521e-12	0.153699	0.133	0.055	1.58981e-07	0	PROSER2
PTTG1IP	5.55967e-12	0.342036	0.678	0.676	1.62025e-07	0	PTTG1IP
SLC48A1	5.80091e-12	0.298299	0.33	0.214	1.69056e-07	0	SLC48A1
PDGFD	5.83867e-12	0.230822	0.193	0.095	1.70156e-07	0	PDGFD
AMD1	8.50117e-12	0.675471	0.528	0.457	2.4775e-07	0	AMD1
IFITM2	1.1452e-11	0.264823	0.85	0.885	3.33746e-07	0	IFITM2
NPTXR	1.30198e-11	0.108874	0.112	0.042	3.79437e-07	0	NPTXR
CSNK1A1	1.3542e-11	0.36659	0.663	0.67	3.94654e-07	0	CSNK1A1
LTC4S	1.44222e-11	0.650743	0.412	0.316	4.20307e-07	0	LTC4S
ADD1	1.46193e-11	0.37328	0.534	0.456	4.26051e-07	0	ADD1
C4orf48	1.47508e-11	0.323856	0.221	0.118	4.29883e-07	0	C4orf48
CYYR1	1.47534e-11	0.415067	0.624	0.565	4.29958e-07	0	CYYR1
TBC1D1	1.48756e-11	0.356039	0.414	0.318	4.3352e-07	0	TBC1D1
CX3CL1	1.50407e-11	0.511517	0.367	0.253	4.3833e-07	0	CX3CL1
KIAA1671	1.53497e-11	0.392144	0.408	0.295	4.47337e-07	0	KIAA1671
ARGLU1	1.54406e-11	0.453819	0.717	0.727	4.49986e-07	0	ARGLU1
PDZD2	1.64623e-11	0.25986	0.176	0.086	4.79761e-07	0	PDZD2
CD151	1.67346e-11	0.356309	0.781	0.794	4.87695e-07	0	CD151
NDRG4	1.70525e-11	0.195341	0.129	0.053	4.9696e-07	0	NDRG4
DENND3	1.91933e-11	0.346973	0.253	0.147	5.59351e-07	0	DENND3
SDC3	2.57004e-11	0.294141	0.232	0.127	7.48987e-07	0	SDC3
S100A11	3.39763e-11	0.342051	0.839	0.867	9.90171e-07	0	S100A11
HLA-E	3.55714e-11	0.185723	0.97	0.977	1.03666e-06	0	HLA-E
FRMD4B	3.63784e-11	0.369138	0.491	0.392	1.06018e-06	0	FRMD4B
ZDHHC20	3.93713e-11	0.319741	0.333	0.223	1.1474e-06	0	ZDHHC20
MTSS1	4.09428e-11	0.138429	0.182	0.09	1.1932e-06	0	MTSS1
MANSC1	4.24033e-11	0.322916	0.378	0.269	1.23576e-06	0	MANSC1
SERPINB6	4.64308e-11	0.364485	0.616	0.593	1.35313e-06	0	SERPINB6
RASGRF2	4.78135e-11	0.319665	0.281	0.176	1.39343e-06	0	RASGRF2
TACC1	4.80563e-11	0.395253	0.674	0.655	1.4005e-06	0	TACC1
FUK	5.11545e-11	0.184357	0.139	0.062	1.4908e-06	0	FUK
GABARAPL2	5.31272e-11	0.328171	0.721	0.753	1.54829e-06	0	GABARAPL2
PDGFB	5.39904e-11	0.385008	0.423	0.311	1.57344e-06	0	PDGFB
CCDC88C	5.95177e-11	0.32404	0.255	0.153	1.73452e-06	0	CCDC88C
MAP3K11	6.24664e-11	0.372792	0.607	0.553	1.82046e-06	0	MAP3K11
ABR	6.86945e-11	0.267362	0.264	0.161	2.00196e-06	0	ABR
ARHGEF37	7.61382e-11	0.189067	0.17	0.083	2.21889e-06	0	ARHGEF37
S1PR1	7.69682e-11	0.399817	0.562	0.512	2.24308e-06	0	S1PR1
UACA	8.97509e-11	0.467294	0.609	0.573	2.61561e-06	0	UACA
C9orf3	9.04412e-11	0.45312	0.567	0.517	2.63573e-06	0	C9orf3
SELENOM	9.05193e-11	0.419028	0.648	0.627	2.638e-06	0	SELENOM
VIM	1.0524e-10	0.183571	0.994	0.997	3.067e-06	0	VIM
SELENOW	1.07548e-10	0.294612	0.863	0.898	3.13428e-06	0	SELENOW
TGOLN2	1.17984e-10	0.414346	0.526	0.453	3.43841e-06	0	TGOLN2
PPP1R9A	1.94656e-10	0.114286	0.114	0.045	5.67287e-06	0	PPP1R9A
FLNC	2.79604e-10	0.259678	0.253	0.148	8.14851e-06	0	FLNC
EPHA4	2.87859e-10	0.277675	0.309	0.203	8.38906e-06	0	EPHA4
DGKE	3.12696e-10	0.312504	0.27	0.167	9.11289e-06	0	DGKE
TRIM2	3.13753e-10	0.267319	0.225	0.13	9.14369e-06	0	TRIM2
IQGAP1	3.28303e-10	0.375506	0.629	0.631	9.56774e-06	0	IQGAP1
FES	4.33273e-10	0.387623	0.333	0.231	1.26269e-05	0	FES
IL11RA	5.66994e-10	0.234353	0.191	0.103	1.65239e-05	0	IL11RA
FURIN	6.02169e-10	0.384317	0.328	0.233	1.7549e-05	0	FURIN
DYNLT3	6.33436e-10	0.313579	0.328	0.225	1.84602e-05	0	DYNLT3
PKIG	6.33597e-10	0.406138	0.483	0.411	1.84649e-05	0	PKIG
IFI44L	7.61881e-10	0.373983	0.612	0.522	2.22035e-05	0	IFI44L
GIMAP1	7.80458e-10	0.322581	0.663	0.629	2.27449e-05	0	GIMAP1
PGRMC2	8.85962e-10	0.356571	0.406	0.31	2.58196e-05	0	PGRMC2
AAK1	9.14226e-10	0.443407	0.421	0.338	2.66433e-05	0	AAK1
SYNE2	9.74251e-10	0.437367	0.734	0.741	2.83926e-05	0	SYNE2
LIMCH1	1.09935e-09	0.317612	0.356	0.252	3.20383e-05	0	LIMCH1
B2M	1.19496e-09	0.157671	0.991	0.997	3.48247e-05	0	B2M
SWAP70	1.26576e-09	0.388716	0.569	0.553	3.68881e-05	0	SWAP70
FLNB	1.27827e-09	0.432588	0.575	0.517	3.72526e-05	0	FLNB
FGF12	1.31884e-09	0.145535	0.124	0.055	3.84351e-05	0	FGF12
CXCL2	1.46434e-09	1.09425	0.397	0.311	4.26754e-05	0	CXCL2
MYL12B	1.4758e-09	0.251977	0.848	0.912	4.30092e-05	0	MYL12B
RHOA	1.58527e-09	0.264529	0.818	0.839	4.61995e-05	0	RHOA
DAP	2.15797e-09	0.431346	0.451	0.381	6.28896e-05	0	DAP
MEF2A	2.2116e-09	0.386888	0.547	0.503	6.44528e-05	0	MEF2A
BLOC1S5	2.23205e-09	0.260744	0.249	0.154	6.50485e-05	0	BLOC1S5
HSPA2	2.27883e-09	0.401884	0.472	0.402	6.64119e-05	0	HSPA2
EFNA1	2.50852e-09	0.330518	0.552	0.493	7.31057e-05	0	EFNA1
PDE4D	2.58795e-09	0.238636	0.157	0.079	7.54207e-05	0	PDE4D
IFNAR2	2.78661e-09	0.379073	0.352	0.254	8.12103e-05	0	IFNAR2
UBL7-AS1	2.78663e-09	0.107875	0.148	0.072	8.12107e-05	0	UBL7-AS1
PTGER4	2.81802e-09	0.438836	0.21	0.127	8.21255e-05	0	PTGER4
DSTN	3.16923e-09	0.220465	0.833	0.856	9.23609e-05	0	DSTN
EGR2	3.76567e-09	0.236629	0.144	0.072	0.000109743	0	EGR2
USHBP1	4.47347e-09	0.35762	0.309	0.209	0.00013037	0	USHBP1
ID3	4.65787e-09	0.369543	0.73	0.705	0.000135744	0	ID3
GNB1	4.6616e-09	0.349356	0.609	0.598	0.000135853	0	GNB1
PLXNA2	5.40809e-09	0.321702	0.348	0.255	0.000157608	0	PLXNA2
NTHL1	6.91717e-09	0.278812	0.395	0.306	0.000201587	0	NTHL1
ACVRL1	7.16876e-09	0.362276	0.521	0.475	0.000208919	0	ACVRL1
LSR	7.5553e-09	0.31098	0.369	0.277	0.000220184	0	LSR
PAQR4	8.18815e-09	0.117558	0.12	0.055	0.000238627	0	PAQR4
GPRC5B	8.99379e-09	0.319707	0.382	0.283	0.000262106	0	GPRC5B
FAT4	9.35103e-09	0.322221	0.277	0.184	0.000272517	0	FAT4
PCTP	1.01024e-08	0.143246	0.165	0.088	0.000294414	0	PCTP
ARMH4	1.13208e-08	0.175139	0.139	0.07	0.000329923	0	ARMH4
FBXO34	1.2456e-08	0.277304	0.264	0.171	0.000363007	0	FBXO34
DUSP8	1.54416e-08	0.200439	0.12	0.056	0.000450015	0	DUSP8
CASKIN2	1.60459e-08	0.258073	0.367	0.274	0.000467626	0	CASKIN2
AKR1B1	1.76177e-08	0.329593	0.251	0.167	0.000513433	0	AKR1B1
GATA2	1.76488e-08	0.419442	0.421	0.338	0.000514338	0	GATA2
CTNNB1	1.96475e-08	0.385317	0.616	0.588	0.000572586	0	CTNNB1
SHROOM4	2.05014e-08	0.424541	0.358	0.274	0.000597472	0	SHROOM4
F11R	2.1873e-08	0.319139	0.341	0.247	0.000637445	0	F11R
CEP131	2.37336e-08	0.210449	0.122	0.059	0.000691668	0	CEP131
CSRP1	2.42619e-08	0.367134	0.539	0.485	0.000707064	0	CSRP1
AZIN1	2.46041e-08	0.314839	0.333	0.244	0.000717036	0	AZIN1
PFN2	2.52076e-08	0.173217	0.124	0.061	0.000734625	0	PFN2
KIAA0355	2.52085e-08	0.359016	0.543	0.501	0.000734652	0	KIAA0355
WWC3	2.7768e-08	0.312216	0.298	0.211	0.000809243	0	WWC3
DDX24	2.90613e-08	0.316884	0.601	0.579	0.000846934	0	DDX24
CFH	3.00532e-08	0.318349	0.502	0.42	0.00087584	0	CFH
NAV2	3.29348e-08	0.174699	0.152	0.079	0.00095982	0	NAV2
EFCAB14	3.63526e-08	0.387907	0.483	0.424	0.00105942	0	EFCAB14
ATP8A1	4.22758e-08	0.246365	0.217	0.131	0.00123204	0	ATP8A1
FGR	4.8432e-08	0.197093	0.185	0.105	0.00141145	0	FGR
RBM38	4.94379e-08	0.170939	0.165	0.091	0.00144077	0	RBM38
DOCK9	5.43087e-08	0.334101	0.562	0.52	0.00158272	0	DOCK9
MCTP1	6.34557e-08	0.386497	0.573	0.535	0.00184929	0	MCTP1
CITED4	6.41803e-08	0.455544	0.315	0.228	0.00187041	0	CITED4
DUSP1	6.46805e-08	0.518881	0.773	0.831	0.00188499	0	DUSP1
MIDN	6.70118e-08	0.380078	0.59	0.537	0.00195293	0	MIDN
KCTD15	6.89429e-08	0.242087	0.225	0.142	0.0020092	0	KCTD15
PTGS2	7.29205e-08	0.279501	0.107	0.05	0.00212512	0	PTGS2
BCAM	7.96371e-08	0.215509	0.785	0.803	0.00232086	0	BCAM
MAPK3	8.62135e-08	0.370712	0.526	0.494	0.00251252	0	MAPK3
APCDD1	8.8723e-08	0.120085	0.2	0.116	0.00258566	0	APCDD1
CALU	1.10661e-07	0.380559	0.485	0.434	0.003225	0	CALU
CCNY	1.23028e-07	0.310909	0.444	0.379	0.0035854	0	CCNY
PRICKLE2	1.25407e-07	0.164831	0.12	0.059	0.00365474	0	PRICKLE2
SH3BP4	1.30637e-07	0.261074	0.322	0.236	0.00380715	0	SH3BP4
CCSER2	1.53677e-07	0.312472	0.382	0.305	0.0044786	0	CCSER2
JAM2	1.72644e-07	0.254178	0.68	0.646	0.00503135	0	JAM2
GIT2	1.78942e-07	0.236423	0.305	0.217	0.00521492	0	GIT2
FKBP9	1.94766e-07	0.373659	0.564	0.556	0.00567607	0	FKBP9
TOR4A	2.29448e-07	0.125321	0.12	0.06	0.0066868	0	TOR4A
HBEGF	2.7402e-07	0.436106	0.376	0.297	0.00798575	0	HBEGF
FBLIM1	2.79515e-07	0.339302	0.172	0.104	0.0081459	0	FBLIM1
EOGT	2.89766e-07	0.239641	0.264	0.18	0.00844465	0	EOGT
GNPTAB	2.89772e-07	0.244149	0.273	0.189	0.00844483	0	GNPTAB
EXOC6B	2.95284e-07	0.246921	0.21	0.133	0.00860547	0	EXOC6B
TTC28	3.53157e-07	0.271317	0.352	0.267	0.0102921	0	TTC28
GLIPR2	3.58044e-07	0.183231	0.161	0.092	0.0104345	0	GLIPR2
MTURN	3.64173e-07	0.270838	0.32	0.238	0.0106131	0	MTURN
ADGRG1	3.66169e-07	0.314458	0.418	0.345	0.0106712	0	ADGRG1
RSAD2	3.78487e-07	0.321893	0.242	0.162	0.0110303	0	RSAD2
NPDC1	3.8197e-07	0.188593	0.85	0.797	0.0111317	0	NPDC1
ABL2	3.83188e-07	0.479405	0.358	0.281	0.0111672	0	ABL2
ENTPD1	3.94754e-07	0.341715	0.365	0.285	0.0115043	0	ENTPD1
MTUS1	3.9995e-07	0.339138	0.657	0.68	0.0116557	0	MTUS1
ITPR3	4.00085e-07	0.389884	0.251	0.173	0.0116597	0	ITPR3
CAMK1D	4.02217e-07	0.19549	0.195	0.121	0.0117218	0	CAMK1D
ITGA3	4.32726e-07	0.311645	0.318	0.237	0.0126109	0	ITGA3
SERTAD4	4.59193e-07	0.15443	0.146	0.08	0.0133823	0	SERTAD4
ITGB1	4.67789e-07	0.242975	0.755	0.79	0.0136328	0	ITGB1
TEK	4.75422e-07	0.26067	0.41	0.336	0.0138552	0	TEK
MET	4.97284e-07	0.285675	0.367	0.29	0.0144923	0	MET
ASRGL1	5.1376e-07	0.301688	0.242	0.164	0.0149725	0	ASRGL1
DAB2IP	5.64396e-07	0.305115	0.313	0.235	0.0164482	0	DAB2IP
PELI1	5.77337e-07	0.350203	0.352	0.28	0.0168253	0	PELI1
LSM7	5.92597e-07	0.329178	0.573	0.577	0.0172701	0	LSM7
MRPL17	5.96589e-07	0.339473	0.423	0.363	0.0173864	0	MRPL17
PTPN14	6.47556e-07	0.31906	0.41	0.333	0.0188717	0	PTPN14
MGP	6.67647e-07	0.6259	0.502	0.719	0.0194572	0	MGP
SKIL	7.11059e-07	0.402126	0.365	0.295	0.0207224	0	SKIL
CYP1B1	7.23079e-07	0.31468	0.294	0.206	0.0210727	0	CYP1B1
GPER1	7.74751e-07	0.192605	0.144	0.081	0.0225786	0	GPER1
GNAQ	7.88738e-07	0.403683	0.549	0.523	0.0229862	0	GNAQ
AHNAK2	8.03804e-07	0.196717	0.217	0.139	0.0234253	0	AHNAK2
UNC5B	8.85599e-07	0.180417	0.191	0.115	0.025809	0	UNC5B
MYO1D	1.01704e-06	0.204668	0.189	0.117	0.0296396	0	MYO1D
ARL2BP	1.14447e-06	0.311768	0.474	0.425	0.0333533	0	ARL2BP
HIF3A	1.18559e-06	0.288841	0.292	0.211	0.0345517	0	HIF3A
MGAT1	1.23505e-06	0.359487	0.532	0.505	0.035993	0	MGAT1
FDPS	1.2641e-06	0.263166	0.599	0.587	0.0368396	0	FDPS
MXD4	1.3199e-06	0.315284	0.453	0.394	0.0384658	0	MXD4
GPX4	1.34625e-06	0.253427	0.727	0.759	0.0392336	0	GPX4
SEMA3F	1.97645e-06	0.298103	0.277	0.199	0.0575997	0	SEMA3F
RILPL2	1.97661e-06	0.342463	0.476	0.433	0.0576044	0	RILPL2
INSR	2.09393e-06	0.31394	0.296	0.218	0.0610234	0	INSR
NDRG1	2.19296e-06	0.317324	0.62	0.604	0.0639096	0	NDRG1
RALB	2.23824e-06	0.312427	0.485	0.448	0.065229	0	RALB
HERC6	2.25693e-06	0.214675	0.178	0.109	0.0657738	0	HERC6
N4BP3	2.28716e-06	0.162943	0.135	0.076	0.0666548	0	N4BP3
PBX2	2.33956e-06	0.230715	0.279	0.204	0.0681817	0	PBX2
LGALS1	2.45503e-06	0.132077	0.762	0.696	0.0715469	0	LGALS1
SERTAD4-AS1	2.48977e-06	0.24253	0.358	0.287	0.0725593	0	SERTAD4-AS1
STX12	2.58231e-06	0.339627	0.427	0.376	0.0752563	0	STX12
HSPA12B	2.63735e-06	0.302033	0.38	0.317	0.0768603	0	HSPA12B
PRR7	2.64484e-06	0.152255	0.165	0.101	0.0770786	0	PRR7
GADD45G	2.68131e-06	0.333967	0.23	0.159	0.0781415	0	GADD45G
MOV10	2.81289e-06	0.265731	0.225	0.152	0.0819759	0	MOV10
ARHGEF2	2.82219e-06	0.336148	0.343	0.278	0.082247	0	ARHGEF2
RFC3	2.88416e-06	0.202617	0.167	0.103	0.084053	0	RFC3
EXOC6	3.72042e-06	0.308298	0.358	0.285	0.108424	0	EXOC6
PLCB4	3.75532e-06	0.310272	0.326	0.25	0.109441	0	PLCB4
TIMP2	3.81542e-06	0.198191	0.629	0.604	0.111193	0	TIMP2
FGD5	3.83864e-06	0.330582	0.479	0.434	0.111869	0	FGD5
MX2	3.85708e-06	0.248167	0.225	0.151	0.112407	0	MX2
SESTD1	4.11942e-06	0.250894	0.285	0.213	0.120052	0	SESTD1
GPIHBP1	5.20396e-06	0.303128	0.358	0.277	0.151659	0	GPIHBP1
MYH9	5.68951e-06	0.20763	0.798	0.811	0.165809	0	MYH9
YWHAB	5.70276e-06	0.209437	0.766	0.795	0.166195	0	YWHAB
NOTCH1	6.22214e-06	0.290668	0.453	0.397	0.181332	0	NOTCH1
PAK4	6.74994e-06	0.183879	0.21	0.141	0.196713	0	PAK4
MIR155HG	7.07365e-06	0.17529	0.114	0.061	0.206148	0	MIR155HG
SNX18	7.27846e-06	0.241818	0.206	0.142	0.212116	0	SNX18
CALM2	8.3118e-06	0.184552	0.798	0.845	0.242231	0	CALM2
CAPNS1	8.47196e-06	0.239913	0.663	0.68	0.246898	0	CAPNS1
PLCB1	8.69247e-06	0.309438	0.403	0.345	0.253325	0	PLCB1
NDUFC2	8.87263e-06	0.260623	0.655	0.68	0.258575	0	NDUFC2
LRIG1	9.00174e-06	0.199721	0.18	0.114	0.262338	0	LRIG1
CASD1	9.91626e-06	0.175911	0.208	0.141	0.28899	0	CASD1
TMEM184B	1.06432e-05	0.316795	0.343	0.28	0.310174	0	TMEM184B
PECAM1	1.06458e-05	0.144405	0.884	0.918	0.310249	0	PECAM1
SPTBN1	1.08434e-05	0.210805	0.783	0.831	0.31601	0	SPTBN1
WARS	1.11434e-05	0.367371	0.483	0.449	0.324751	0	WARS
TCN2	1.12799e-05	0.27763	0.354	0.288	0.328729	0	TCN2
CA5B	1.33309e-05	0.236414	0.212	0.145	0.388502	0	CA5B
SARAF	1.36245e-05	0.28599	0.592	0.621	0.39706	0	SARAF
MAP1B	1.40206e-05	0.32092	0.345	0.275	0.408601	0	MAP1B
RAB30	1.42677e-05	0.256343	0.152	0.095	0.415803	0	RAB30
PRR34-AS1	1.50914e-05	0.141303	0.197	0.132	0.439809	0	PRR34-AS1
IFITM1	1.52838e-05	0.271157	0.682	0.651	0.445415	0	IFITM1
FMNL3	1.54375e-05	0.160197	0.288	0.213	0.449896	0	FMNL3
ADA2	1.55077e-05	0.135628	0.122	0.07	0.451941	0	ADA2
ZBTB38	1.59782e-05	0.277999	0.446	0.409	0.465651	0	ZBTB38
XPR1	1.62569e-05	0.196429	0.206	0.141	0.473776	0	XPR1
SEL1L3	1.63357e-05	0.110833	0.159	0.098	0.47607	0	SEL1L3
DOCK1	1.6752e-05	0.350559	0.365	0.307	0.488205	0	DOCK1
CCNYL1	1.67903e-05	0.197144	0.24	0.173	0.48932	0	CCNYL1
MINOS1	1.76961e-05	0.248871	0.612	0.62	0.515718	0	MINOS1
AQP7	2.08119e-05	0.168204	0.112	0.062	0.606521	0	AQP7
PTPN12	2.09375e-05	0.354562	0.502	0.491	0.610181	0	PTPN12
DGKA	2.16254e-05	0.143522	0.131	0.076	0.630229	0	DGKA
JUND	2.20324e-05	0.298902	0.753	0.771	0.642091	0	JUND
TRAK1	2.25992e-05	0.274114	0.264	0.199	0.65861	0	TRAK1
ARHGAP31	2.30315e-05	0.279747	0.414	0.354	0.671208	0	ARHGAP31
CDH24	2.35109e-05	0.213299	0.165	0.105	0.685178	0	CDH24
TIE1	2.35366e-05	0.329258	0.506	0.494	0.685927	0	TIE1
HPCAL1	2.3684e-05	0.298344	0.425	0.384	0.690222	0	HPCAL1
ADIPOR2	2.45258e-05	0.255983	0.288	0.219	0.714755	0	ADIPOR2
VSIR	2.51823e-05	0.289895	0.489	0.445	0.733889	0	VSIR
TCIM	2.94006e-05	0.494351	0.376	0.315	0.856823	0	TCIM
TAX1BP1	3.23375e-05	0.341111	0.494	0.467	0.94241	0	TAX1BP1
LYL1	3.3706e-05	0.274619	0.38	0.321	0.982294	0	LYL1
TMOD3	3.40027e-05	0.345595	0.594	0.604	0.99094	0	TMOD3
FEZ2	3.46446e-05	0.290373	0.549	0.554	1	0	FEZ2
ARL6IP5	3.46706e-05	0.306955	0.586	0.598	1	0	ARL6IP5
CNDP2	3.60033e-05	0.306669	0.333	0.275	1	0	CNDP2
ALS2CL	3.79102e-05	0.151004	0.191	0.128	1	0	ALS2CL
SMS	4.00164e-05	0.195729	0.277	0.21	1	0	SMS
BTBD6	4.03548e-05	0.227997	0.273	0.208	1	0	BTBD6
MYO1C	4.05837e-05	0.296904	0.528	0.505	1	0	MYO1C
CLMN	4.18099e-05	0.176988	0.127	0.076	1	0	CLMN
TSC22D3	4.3452e-05	0.292806	0.562	0.528	1	0	TSC22D3
PSAP	4.44907e-05	0.200814	0.74	0.778	1	0	PSAP
PLAT	4.47016e-05	0.314158	0.266	0.201	1	0	PLAT
PMVK	4.69117e-05	0.252778	0.335	0.277	1	0	PMVK
PIK3C2A	4.72887e-05	0.31071	0.474	0.446	1	0	PIK3C2A
HAGLROS	4.75626e-05	0.148371	0.142	0.089	1	0	HAGLROS
NFIX	4.97277e-05	0.190484	0.283	0.214	1	0	NFIX
MSRB3	5.62743e-05	0.277539	0.455	0.417	1	0	MSRB3
KANSL3	5.94996e-05	0.200928	0.159	0.104	1	0	KANSL3
SLC26A2	6.55601e-05	0.269161	0.219	0.16	1	0	SLC26A2
WDFY3	6.69821e-05	0.197628	0.26	0.197	1	0	WDFY3
ZNF704	6.99954e-05	0.212663	0.215	0.153	1	0	ZNF704
SENP7	7.09181e-05	0.25928	0.292	0.226	1	0	SENP7
TRAM2	7.14822e-05	0.229496	0.195	0.136	1	0	TRAM2
MAGEH1	7.75833e-05	0.217659	0.298	0.238	1	0	MAGEH1
BCR	8.15032e-05	0.271064	0.367	0.316	1	0	BCR
ADPRH	8.29001e-05	0.115327	0.178	0.119	1	0	ADPRH
CYB561D2	8.35838e-05	0.10922	0.131	0.08	1	0	CYB561D2
TLK1	8.71466e-05	0.222047	0.32	0.259	1	0	TLK1
ABCC1	8.7616e-05	0.159695	0.124	0.075	1	0	ABCC1
PDLIM5	8.87315e-05	0.24107	0.509	0.488	1	0	PDLIM5
FIS1	8.98955e-05	0.19817	0.715	0.785	1	0	FIS1
PSIP1	9.02768e-05	0.314042	0.483	0.465	1	0	PSIP1
FEM1C	9.24828e-05	0.31024	0.23	0.171	1	0	FEM1C
PPP1CB	9.55586e-05	0.264722	0.524	0.51	1	0	PPP1CB
SMARCA2	9.57321e-05	0.322041	0.461	0.436	1	0	SMARCA2
TNFRSF1B	9.60229e-05	0.333787	0.399	0.349	1	0	TNFRSF1B
ABHD17A	0.000112539	0.242765	0.515	0.51	1	0	ABHD17A
AP3M2	0.000119702	0.200156	0.202	0.144	1	0	AP3M2
DAG1	0.00012005	0.239295	0.296	0.237	1	0	DAG1
ZFAND2A	0.000121316	0.100048	0.227	0.335	1	0	ZFAND2A
MMP28	0.000126979	0.207404	0.227	0.166	1	0	MMP28
IL17RA	0.000130171	0.189327	0.174	0.118	1	0	IL17RA
LMNA	0.00014147	0.14565	0.863	0.918	1	0	LMNA
AMPD2	0.000145202	0.108946	0.101	0.058	1	0	AMPD2
RIPOR1	0.000147277	0.268039	0.425	0.39	1	0	RIPOR1
ADAR	0.000153542	0.276549	0.517	0.511	1	0	ADAR
CDK17	0.000157177	0.276471	0.358	0.301	1	0	CDK17
NEDD4L	0.000163657	0.146477	0.118	0.072	1	0	NEDD4L
ADAMTS1	0.000172885	0.449672	0.498	0.456	1	0	ADAMTS1
NDUFA4	0.00017911	0.182475	0.758	0.826	1	0	NDUFA4
SLC7A6	0.000182548	0.222833	0.133	0.086	1	0	SLC7A6
RAI2	0.000185689	0.163515	0.189	0.135	1	0	RAI2
RALGAPA1	0.000189433	0.279243	0.292	0.233	1	0	RALGAPA1
CSDE1	0.00019585	0.218699	0.685	0.706	1	0	CSDE1
SP110	0.000196185	0.234787	0.41	0.369	1	0	SP110
SLFN5	0.000206665	0.243585	0.521	0.491	1	0	SLFN5
PARP14	0.000207837	0.285113	0.573	0.56	1	0	PARP14
EVL	0.000210751	0.201681	0.305	0.249	1	0	EVL
LRRC32	0.000221873	0.278456	0.464	0.429	1	0	LRRC32
DNAJB1	0.0002406	0.196921	0.515	0.639	1	0	DNAJB1
MAPK14	0.000243901	0.212399	0.268	0.21	1	0	MAPK14
MALL	0.000249342	0.392351	0.461	0.439	1	0	MALL
CCNL1	0.000253367	0.395551	0.67	0.714	1	0	CCNL1
APOL4	0.000258592	0.151531	0.114	0.071	1	0	APOL4
PPP1R16B	0.000260949	0.180541	0.234	0.176	1	0	PPP1R16B
MAGT1	0.000261897	0.269561	0.345	0.298	1	0	MAGT1
AHR	0.000294994	0.348401	0.532	0.536	1	0	AHR
CMTM8	0.000300705	0.2699	0.395	0.353	1	0	CMTM8
NDUFC1	0.000329937	0.262064	0.597	0.606	1	0	NDUFC1
TMPO	0.000340116	0.211536	0.268	0.21	1	0	TMPO
GIT1	0.000350832	0.24924	0.356	0.304	1	0	GIT1
WLS	0.000353725	0.172447	0.26	0.203	1	0	WLS
TMBIM6	0.000354804	0.171616	0.725	0.776	1	0	TMBIM6
CASTOR1	0.000366079	0.178146	0.152	0.104	1	0	CASTOR1
CEP68	0.000368824	0.274141	0.455	0.423	1	0	CEP68
HMGB1	0.000376761	0.12606	0.856	0.927	1	0	HMGB1
C7orf50	0.000383941	0.280862	0.369	0.331	1	0	C7orf50
ZDHHC13	0.000387416	0.146563	0.161	0.109	1	0	ZDHHC13
NAA38	0.000420951	0.312379	0.605	0.656	1	0	NAA38
FDFT1	0.000449036	0.198068	0.315	0.262	1	0	FDFT1
MYCT1	0.000462696	0.302334	0.556	0.561	1	0	MYCT1
NR4A1	0.000473209	0.553001	0.38	0.346	1	0	NR4A1
LAMP2	0.000485504	0.284746	0.461	0.438	1	0	LAMP2
TBCB	0.000493408	0.233372	0.543	0.556	1	0	TBCB
ACOT7	0.000527556	0.156486	0.172	0.123	1	0	ACOT7
CAPRIN2	0.000533672	0.103787	0.118	0.075	1	0	CAPRIN2
SYNE1	0.000546009	0.226465	0.412	0.371	1	0	SYNE1
B3GALNT1	0.000549372	0.107641	0.109	0.069	1	0	B3GALNT1
CSGALNACT1	0.000550382	0.283618	0.386	0.347	1	0	CSGALNACT1
SLFN11	0.000586972	0.241135	0.296	0.245	1	0	SLFN11
ALCAM	0.000601454	0.121006	0.118	0.075	1	0	ALCAM
IGF1R	0.00061184	0.268713	0.307	0.256	1	0	IGF1R
WSB1	0.000617432	0.280281	0.661	0.704	1	0	WSB1
DDIT4	0.000630731	0.334086	0.416	0.379	1	0	DDIT4
SLC15A3	0.000648561	0.193945	0.187	0.135	1	0	SLC15A3
CSNK2A2	0.000662877	0.294116	0.298	0.252	1	0	CSNK2A2
UQCRQ	0.000684495	0.239568	0.635	0.678	1	0	UQCRQ
SNAP29	0.000707887	0.128899	0.17	0.255	1	0	SNAP29
HABP4	0.000870542	0.117815	0.206	0.156	1	0	HABP4
TECPR1	0.000891977	0.197445	0.283	0.234	1	0	TECPR1
FAM135A	0.00094154	0.209435	0.189	0.141	1	0	FAM135A
ATP9B	0.000947445	0.127349	0.163	0.116	1	0	ATP9B
EEF1E1	0.00098747	0.203579	0.305	0.261	1	0	EEF1E1
IFI44	0.000998604	0.290655	0.47	0.437	1	0	IFI44
TET2	0.0010129	0.163504	0.197	0.147	1	0	TET2
EXOC2	0.00102818	0.10069	0.139	0.095	1	0	EXOC2
EHBP1L1	0.00106648	0.285117	0.307	0.257	1	0	EHBP1L1
ATF3	0.00107193	0.113837	0.337	0.468	1	0	ATF3
BMPR2	0.00108812	0.235005	0.543	0.571	1	0	BMPR2
ZNF664	0.00108879	0.177201	0.2	0.153	1	0	ZNF664
ARHGEF15	0.0010973	0.282862	0.348	0.31	1	0	ARHGEF15
SMC6	0.00110691	0.266081	0.227	0.18	1	0	SMC6
SMAD7	0.0011072	0.167083	0.161	0.115	1	0	SMAD7
NELFB	0.00111014	0.285292	0.285	0.24	1	0	NELFB
STK38L	0.00112264	0.244	0.249	0.202	1	0	STK38L
RABGAP1	0.00112367	0.272076	0.298	0.253	1	0	RABGAP1
PCNX1	0.00112613	0.263933	0.27	0.221	1	0	PCNX1
MSN	0.00113927	0.169069	0.695	0.746	1	0	MSN
SH3BGRL3	0.00118134	0.244571	0.794	0.844	1	0	SH3BGRL3
TNFRSF10A	0.00120393	0.166465	0.185	0.135	1	0	TNFRSF10A
TSC2	0.00122694	0.231158	0.285	0.235	1	0	TSC2
ANO6	0.00123423	0.214952	0.324	0.28	1	0	ANO6
RNF213	0.00124053	0.27784	0.526	0.518	1	0	RNF213
PARP9	0.00125421	0.274389	0.348	0.306	1	0	PARP9
KITLG	0.00127861	0.237532	0.268	0.222	1	0	KITLG
CD109	0.00131785	0.266428	0.455	0.439	1	0	CD109
CD200	0.00135252	0.161248	0.245	0.191	1	0	CD200
CD44	0.00138073	0.123369	0.249	0.192	1	0	CD44
SON	0.00145318	0.164152	0.7	0.791	1	0	SON
LINC00987	0.00152832	0.145561	0.152	0.108	1	0	LINC00987
ZEB1	0.00154247	0.272086	0.444	0.436	1	0	ZEB1
NCKAP1	0.00154745	0.261303	0.466	0.459	1	0	NCKAP1
ABHD4	0.00155077	0.12554	0.129	0.088	1	0	ABHD4
TJP1	0.00175079	0.313257	0.56	0.602	1	0	TJP1
MFSD4A	0.00177428	0.145035	0.17	0.123	1	0	MFSD4A
LTA4H	0.00179874	0.213234	0.311	0.266	1	0	LTA4H
MAML3	0.00182644	0.13044	0.167	0.122	1	0	MAML3
MBNL1	0.00184605	0.263173	0.639	0.686	1	0	MBNL1
SLC44A2	0.00193249	0.243546	0.451	0.43	1	0	SLC44A2
PHACTR4	0.00197498	0.270596	0.384	0.361	1	0	PHACTR4
FAM120B	0.00198337	0.180718	0.185	0.138	1	0	FAM120B
GIPC2	0.00204335	0.207569	0.288	0.244	1	0	GIPC2
BLOC1S1	0.00205197	0.281698	0.539	0.545	1	0	BLOC1S1
GCH1	0.00206748	0.145283	0.189	0.143	1	0	GCH1
BAHD1	0.00218492	0.142281	0.142	0.099	1	0	BAHD1
CD34	0.00226093	0.171571	0.773	0.783	1	0	CD34
LSG1	0.00227258	0.179351	0.258	0.211	1	0	LSG1
ZBTB46	0.00231441	0.174346	0.146	0.104	1	0	ZBTB46
PIP5K1C	0.00238496	0.262006	0.195	0.151	1	0	PIP5K1C
CBX6	0.00240252	0.258391	0.343	0.309	1	0	CBX6
SESN1	0.00250459	0.118535	0.112	0.074	1	0	SESN1
HMGXB3	0.00251005	0.214843	0.247	0.205	1	0	HMGXB3
ACACB	0.00251543	0.192722	0.26	0.211	1	0	ACACB
PHACTR1	0.00264238	0.102685	0.114	0.076	1	0	PHACTR1
CXCL8	0.00275287	0.189572	0.082	0.134	1	0	CXCL8
STON1	0.00275779	0.178073	0.12	0.084	1	0	STON1
ADCY4	0.00276574	0.29194	0.532	0.55	1	0	ADCY4
TEAD4	0.0028017	0.209817	0.21	0.166	1	0	TEAD4
EIF2AK4	0.00283351	0.22958	0.335	0.297	1	0	EIF2AK4
CTNNA1	0.00288855	0.167683	0.594	0.638	1	0	CTNNA1
PWWP2B	0.00292629	0.15234	0.133	0.094	1	0	PWWP2B
BSG	0.00295749	0.156711	0.661	0.718	1	0	BSG
MALT1	0.00302588	0.19175	0.273	0.23	1	0	MALT1
ZBED3	0.0030595	0.145902	0.148	0.108	1	0	ZBED3
PLEKHF2	0.0030749	0.140701	0.225	0.18	1	0	PLEKHF2
KIDINS220	0.00311582	0.299355	0.358	0.326	1	0	KIDINS220
RAVER2	0.00314731	0.124241	0.144	0.103	1	0	RAVER2
CDIP1	0.00318533	0.182183	0.251	0.205	1	0	CDIP1
TUSC3	0.00324384	0.229806	0.328	0.293	1	0	TUSC3
STAT1	0.00326834	0.213715	0.369	0.33	1	0	STAT1
KRT10	0.00329599	0.183202	0.599	0.652	1	0	KRT10
B4GALT1	0.00330479	0.261951	0.365	0.34	1	0	B4GALT1
DOCK6	0.00338794	0.247925	0.345	0.308	1	0	DOCK6
IFIT3	0.00356894	0.270488	0.466	0.445	1	0	IFIT3
RPS6KA2	0.00368657	0.229683	0.466	0.452	1	0	RPS6KA2
ZNF532	0.00393737	0.16109	0.195	0.152	1	0	ZNF532
GUCY1B1	0.0040904	0.132034	0.146	0.108	1	0	GUCY1B1
ATP6V0E1	0.00410006	0.195304	0.68	0.738	1	0	ATP6V0E1
ISCU	0.00438375	0.213766	0.575	0.61	1	0	ISCU
MYO9B	0.00447563	0.192933	0.212	0.169	1	0	MYO9B
TGFBR1	0.00469759	0.173572	0.142	0.105	1	0	TGFBR1
ATRX	0.00477833	0.236679	0.609	0.646	1	0	ATRX
GIMAP7	0.00486134	0.20334	0.732	0.786	1	0	GIMAP7
FCHSD2	0.00503052	0.182712	0.234	0.191	1	0	FCHSD2
AKAP13	0.00529987	0.286739	0.543	0.578	1	0	AKAP13
GPD1L	0.00540352	0.101902	0.114	0.079	1	0	GPD1L
UFD1	0.0054165	0.337302	0.429	0.425	1	0	UFD1
ADARB1	0.00549836	0.218579	0.253	0.214	1	0	ADARB1
DGLUCY	0.00588987	0.193337	0.23	0.191	1	0	DGLUCY
UHMK1	0.00590513	0.195548	0.29	0.252	1	0	UHMK1
ERAP1	0.00609808	0.189283	0.163	0.124	1	0	ERAP1
RELA	0.00612324	0.199392	0.365	0.339	1	0	RELA
FOSB	0.00616668	0.364245	0.491	0.491	1	0	FOSB
PPP2R2A	0.00617751	0.265266	0.451	0.439	1	0	PPP2R2A
LINC01184	0.00632896	0.190999	0.206	0.166	1	0	LINC01184
RNF219	0.00647221	0.100479	0.165	0.125	1	0	RNF219
CHIC1	0.0065562	0.132151	0.114	0.08	1	0	CHIC1
ATP6V1E1	0.00659736	0.203672	0.412	0.391	1	0	ATP6V1E1
RFTN1	0.00677984	0.260951	0.251	0.216	1	0	RFTN1
CD2AP	0.00682176	0.220459	0.412	0.399	1	0	CD2AP
PPP1R21	0.00690144	0.110246	0.174	0.134	1	0	PPP1R21
GNG5	0.00709844	0.209526	0.7	0.767	1	0	GNG5
MAP3K1	0.00713807	0.173594	0.275	0.235	1	0	MAP3K1
NTPCR	0.00734363	0.213177	0.283	0.248	1	0	NTPCR
SH3D19	0.00746262	0.170867	0.262	0.224	1	0	SH3D19
FADS3	0.00747966	0.215485	0.326	0.293	1	0	FADS3
CHMP2A	0.00749688	0.223289	0.612	0.661	1	0	CHMP2A
SMURF2	0.00757463	0.184558	0.268	0.232	1	0	SMURF2
EGR3	0.00763541	0.396668	0.21	0.181	1	0	EGR3
MLLT6	0.00769199	0.20556	0.412	0.392	1	0	MLLT6
NOS3	0.00769755	0.162173	0.206	0.167	1	0	NOS3
MIER2	0.00790204	0.151097	0.193	0.154	1	0	MIER2
SHOC2	0.00801792	0.187624	0.371	0.35	1	0	SHOC2
ATMIN	0.00807088	0.103813	0.215	0.173	1	0	ATMIN
SKP1	0.00819103	0.128171	0.73	0.809	1	0	SKP1
ELF1	0.00825351	0.217365	0.515	0.521	1	0	ELF1
SERINC3	0.00826993	0.28154	0.545	0.574	1	0	SERINC3
MLLT3	0.00833021	0.131181	0.167	0.129	1	0	MLLT3
CPNE2	0.00839103	0.21826	0.384	0.368	1	0	CPNE2
ELOB	0.00845282	0.169756	0.732	0.811	1	0	ELOB
PIAS3	0.00861943	0.122476	0.178	0.14	1	0	PIAS3
ITPK1	0.00894929	0.150786	0.152	0.117	1	0	ITPK1
CRYBG1	0.00899086	0.13901	0.189	0.15	1	0	CRYBG1
C1orf115	0.00899283	0.213725	0.444	0.432	1	0	C1orf115
ARAP3	0.00900269	0.199673	0.247	0.208	1	0	ARAP3
USP18	0.00911267	0.120577	0.137	0.102	1	0	USP18
PLEKHG5	0.00945674	0.161327	0.122	0.089	1	0	PLEKHG5
GABARAPL1	0.00964622	0.274714	0.369	0.351	1	0	GABARAPL1
RGCC	1.92232e-240	1.70036	0.823	0.203	5.60221e-236	1	RGCC
CD300LG	1.40195e-229	1.29772	0.731	0.15	4.08571e-225	1	CD300LG
BTNL91	3.45504e-221	1.33166	0.755	0.166	1.0069e-216	1	BTNL9
RBP7	7.88336e-178	1.83896	0.945	0.521	2.29745e-173	1	RBP7
SPARC	5.03583e-126	0.895353	0.987	0.797	1.46759e-121	1	SPARC
CD36	1.03172e-125	1.6008	0.719	0.273	3.00674e-121	1	CD36
COL4A1	3.18695e-125	1.26469	0.902	0.535	9.28774e-121	1	COL4A1
NOTCH41	3.19098e-113	0.745884	0.731	0.277	9.29949e-109	1	NOTCH4
RFLNB	2.02454e-110	0.772486	0.591	0.191	5.9001e-106	1	RFLNB
COL15A1	4.49701e-104	0.806436	0.959	0.634	1.31056e-99	1	COL15A1
COL4A2	1.76911e-103	1.05302	0.878	0.569	5.15571e-99	1	COL4A2
GPIHBP11	1.62412e-94	0.914539	0.631	0.249	4.73318e-90	1	GPIHBP1
NES1	7.6112e-87	0.705417	0.67	0.279	2.21813e-82	1	NES
A2M1	6.90701e-84	0.722242	0.987	0.874	2.01291e-79	1	A2M
GNG11	4.29278e-82	0.562896	0.991	0.954	1.25105e-77	1	GNG11
TM4SF18	1.6557e-80	0.777383	0.829	0.544	4.82522e-76	1	TM4SF18
FABP4	2.04782e-78	1.72103	0.785	0.517	5.96795e-74	1	FABP4
ADGRF51	2.13385e-76	0.651766	0.797	0.414	6.21867e-72	1	ADGRF5
TNFRSF4	1.29774e-75	0.721779	0.435	0.128	3.782e-71	1	TNFRSF4
VSIR1	1.17326e-72	0.721925	0.733	0.42	3.41923e-68	1	VSIR
ESAM1	1.31265e-72	0.602267	0.885	0.657	3.82544e-68	1	ESAM
AIF1L1	3.42648e-72	0.552213	0.529	0.193	9.98579e-68	1	AIF1L
BST21	5.06912e-72	0.868504	0.917	0.691	1.47729e-67	1	BST2
PDGFB1	1.92489e-70	0.639632	0.635	0.289	5.6097e-66	1	PDGFB
CLEC14A1	3.27583e-70	0.620004	0.93	0.712	9.54675e-66	1	CLEC14A
CAV11	1.56137e-65	0.606023	0.977	0.92	4.5503e-61	1	CAV1
GSN	2.75778e-64	0.561933	0.989	0.882	8.03699e-60	1	GSN
CDH51	1.0299e-62	0.560165	0.893	0.688	3.00145e-58	1	CDH5
TCIM1	3.35018e-60	0.743914	0.618	0.29	9.76343e-56	1	TCIM
CCDC85B1	1.06175e-58	0.5347	0.932	0.792	3.09425e-54	1	CCDC85B
KDR	7.93763e-58	0.654306	0.765	0.46	2.31326e-53	1	KDR
MGLL	1.8536e-57	0.703487	0.81	0.619	5.40194e-53	1	MGLL
APLNR	4.04916e-57	0.699529	0.667	0.363	1.18005e-52	1	APLNR
CA4	2.18745e-56	0.623696	0.226	0.046	6.3749e-52	1	CA4
PCDH12	5.08622e-56	0.443829	0.435	0.157	1.48228e-51	1	PCDH12
PLS31	7.44235e-56	0.582896	0.793	0.544	2.16893e-51	1	PLS3
VAMP5	7.03757e-55	0.51244	0.917	0.764	2.05096e-50	1	VAMP5
PPARG	2.69973e-54	0.575694	0.548	0.259	7.86784e-50	1	PPARG
VWA1	1.03962e-53	0.65569	0.783	0.503	3.02975e-49	1	VWA1
AQP71	1.07737e-53	0.298573	0.232	0.05	3.13977e-49	1	AQP7
IL321	2.60556e-53	0.833052	0.727	0.432	7.59338e-49	1	IL32
C1orf54	2.15035e-52	0.522797	0.559	0.27	6.26678e-48	1	C1orf54
TSPAN13	2.1537e-52	0.645092	0.67	0.391	6.27654e-48	1	TSPAN13
CXCL121	2.4759e-50	0.682398	0.672	0.354	7.21552e-46	1	CXCL12
ADGRL4	7.59676e-50	0.518813	0.906	0.728	2.21392e-45	1	ADGRL4
HLA-C1	1.95009e-49	0.383755	0.989	0.955	5.68316e-45	1	HLA-C
FCN3	2.00642e-49	0.438734	0.179	0.032	5.84731e-45	1	FCN3
CLIC1	5.23618e-49	0.486227	0.947	0.834	1.52598e-44	1	CLIC1
CLIC51	5.48441e-48	0.287663	0.307	0.09	1.59832e-43	1	CLIC5
LPAR6	1.19236e-47	0.577428	0.755	0.506	3.47489e-43	1	LPAR6
RGS31	2.28266e-47	0.638403	0.539	0.265	6.65235e-43	1	RGS3
PRND	7.88514e-47	0.581107	0.139	0.02	2.29797e-42	1	PRND
TSPAN15	1.52081e-46	0.490801	0.586	0.308	4.43211e-42	1	TSPAN15
HSPG2	2.08677e-46	0.613348	0.925	0.788	6.08148e-42	1	HSPG2
PALMD1	1.20859e-45	0.524533	0.866	0.645	3.5222e-41	1	PALMD
GMFG	2.67773e-45	0.473994	0.812	0.594	7.80372e-41	1	GMFG
NRP1	1.22226e-44	0.531278	0.791	0.539	3.56203e-40	1	NRP1
TP53I11	1.98233e-44	0.432001	0.446	0.191	5.77712e-40	1	TP53I11
TMEM88	4.59333e-44	0.565531	0.458	0.211	1.33863e-39	1	TMEM88
CTNNBIP1	7.10561e-44	0.528789	0.51	0.258	2.07079e-39	1	CTNNBIP1
ROBO4	7.60316e-44	0.487757	0.778	0.567	2.21579e-39	1	ROBO4
HLA-B1	8.29975e-44	0.330209	0.998	0.982	2.4188e-39	1	HLA-B
EFNB1	2.58368e-43	0.433172	0.414	0.17	7.52963e-39	1	EFNB1
CAV21	1.32004e-42	0.496443	0.876	0.725	3.84699e-38	1	CAV2
RHOC1	3.49127e-42	0.466937	0.874	0.754	1.01746e-37	1	RHOC
CD341	5.60659e-42	0.478836	0.925	0.767	1.63393e-37	1	CD34
TTLL10	8.05433e-42	0.146289	0.143	0.024	2.34727e-37	1	TTLL10
IFI271	2.29087e-41	0.494505	0.991	0.846	6.67628e-37	1	IFI27
CALM11	3.27488e-41	0.489401	0.936	0.879	9.54399e-37	1	CALM1
HIPK2	2.48177e-40	0.411129	0.371	0.149	7.23262e-36	1	HIPK2
ESM1	4.26779e-40	0.361736	0.122	0.018	1.24376e-35	1	ESM1
ETS1	7.84336e-40	0.490702	0.772	0.557	2.28579e-35	1	ETS1
TNMD	1.45033e-39	0.393914	0.299	0.102	4.22669e-35	1	TNMD
LGALS11	1.66105e-39	0.728408	0.872	0.684	4.8408e-35	1	LGALS1
SPAAR	1.8552e-39	0.230323	0.194	0.046	5.40662e-35	1	SPAAR
DHRS31	4.3474e-39	0.389851	0.422	0.184	1.26696e-34	1	DHRS3
ARHGAP18	7.45169e-39	0.495884	0.463	0.226	2.17165e-34	1	ARHGAP18
MLEC	9.72733e-39	0.440689	0.469	0.229	2.83484e-34	1	MLEC
ACTB	1.20075e-38	0.550457	0.991	0.966	3.49933e-34	1	ACTB
MYL6	5.27336e-38	0.337175	0.987	0.957	1.53682e-33	1	MYL6
FGF121	5.31613e-38	0.19355	0.196	0.048	1.54928e-33	1	FGF12
EDNRB	3.59443e-37	0.70694	0.539	0.301	1.04752e-32	1	EDNRB
TMEM204	4.90438e-37	0.463462	0.631	0.406	1.42928e-32	1	TMEM204
TCF4	6.10852e-37	0.376305	0.94	0.848	1.78021e-32	1	TCF4
SNX3	2.41396e-36	0.488388	0.868	0.747	7.03499e-32	1	SNX3
CETP	9.41077e-36	0.345458	0.245	0.078	2.74258e-31	1	CETP
APLN	1.07144e-35	0.487875	0.164	0.037	3.12249e-31	1	APLN
SLC9A3R21	1.9818e-35	0.506782	0.808	0.624	5.77557e-31	1	SLC9A3R2
ICAM21	6.34916e-35	0.399579	0.706	0.479	1.85034e-30	1	ICAM2
SEC14L1	8.60269e-35	0.48277	0.727	0.528	2.50708e-30	1	SEC14L1
EGFL71	9.3302e-35	0.353207	0.957	0.865	2.7191e-30	1	EGFL7
LIPE	1.64464e-34	0.301143	0.222	0.066	4.79296e-30	1	LIPE
SOX181	1.6902e-34	0.574312	0.861	0.698	4.92575e-30	1	SOX18
CAVIN31	1.7903e-34	0.42382	0.806	0.618	5.21749e-30	1	CAVIN3
FADS31	3.75842e-34	0.468498	0.505	0.275	1.09532e-29	1	FADS3
INKA1	9.9261e-34	0.280402	0.284	0.102	2.89276e-29	1	INKA1
S100A16	1.23891e-33	0.377527	0.868	0.76	3.61055e-29	1	S100A16
ITGA6	1.28658e-33	0.443061	0.87	0.721	3.74947e-29	1	ITGA6
MYL9	1.38785e-33	0.397292	0.736	0.473	4.04462e-29	1	MYL9
RDX1	2.52937e-33	0.47603	0.8	0.628	7.37133e-29	1	RDX
ARHGEF151	2.65308e-33	0.398674	0.529	0.291	7.73188e-29	1	ARHGEF15
B2M1	4.78459e-33	0.253081	1	0.997	1.39437e-28	1	B2M
KIAA1217	5.23041e-33	0.392809	0.409	0.194	1.5243e-28	1	KIAA1217
ITGA1	5.28927e-33	0.479976	0.497	0.266	1.54145e-28	1	ITGA1
NID2	6.42871e-33	0.328907	0.232	0.074	1.87352e-28	1	NID2
CLIC41	1.25106e-32	0.429565	0.742	0.55	3.64597e-28	1	CLIC4
UACA1	2.54211e-32	0.429644	0.736	0.56	7.40847e-28	1	UACA
C1QTNF9	2.70579e-32	0.206416	0.194	0.054	7.88548e-28	1	C1QTNF9
DBI	2.77612e-32	0.448187	0.787	0.646	8.09045e-28	1	DBI
HECW2	5.191e-32	0.325043	0.371	0.162	1.51281e-27	1	HECW2
TMEM471	1.29823e-31	0.346521	0.429	0.211	3.78344e-27	1	TMEM47
SCN4A	2.01769e-31	0.202823	0.158	0.038	5.88014e-27	1	SCN4A
LAMB1	6.87861e-31	0.464733	0.608	0.393	2.00463e-26	1	LAMB1
RASGRF21	1.44437e-30	0.294152	0.369	0.167	4.20934e-26	1	RASGRF2
PODXL1	1.45353e-30	0.369255	0.704	0.456	4.23602e-26	1	PODXL
ACTN41	1.50247e-30	0.329928	0.866	0.724	4.37864e-26	1	ACTN4
MCAM	2.1157e-30	0.593669	0.674	0.459	6.16578e-26	1	MCAM
PRMT1	2.70018e-30	0.404701	0.795	0.64	7.86914e-26	1	PRMT1
RASSF2	3.86413e-30	0.23597	0.217	0.069	1.12612e-25	1	RASSF2
HLA-A	5.5948e-30	0.284452	0.998	0.97	1.63049e-25	1	HLA-A
RAMP21	8.71926e-30	0.317073	0.955	0.896	2.54105e-25	1	RAMP2
CD931	8.92474e-30	0.396173	0.857	0.664	2.60094e-25	1	CD93
EXOC3L1	1.29171e-29	0.207858	0.26	0.093	3.76444e-25	1	EXOC3L1
MCF2L	2.30798e-29	0.334737	0.499	0.276	6.72614e-25	1	MCF2L
PREX11	3.91206e-29	0.285332	0.305	0.122	1.14009e-24	1	PREX1
CXCR4	3.95613e-29	0.361224	0.173	0.048	1.15294e-24	1	CXCR4
PXDN	4.87705e-29	0.429802	0.542	0.336	1.42132e-24	1	PXDN
KCNB1	5.14751e-29	0.249294	0.222	0.073	1.50014e-24	1	KCNB1
GNAI21	1.69068e-28	0.322636	0.938	0.842	4.92714e-24	1	GNAI2
MGST3	5.29593e-28	0.342783	0.9	0.784	1.54339e-23	1	MGST3
TUSC31	5.40889e-28	0.348059	0.482	0.278	1.57631e-23	1	TUSC3
TIMP4	1.06844e-27	0.210188	0.149	0.038	3.11376e-23	1	TIMP4
PLVAP	1.13588e-27	0.407978	0.917	0.718	3.31029e-23	1	PLVAP
LXN	1.33759e-27	0.541258	0.443	0.25	3.89813e-23	1	LXN
JUP	1.46002e-27	0.275486	0.439	0.226	4.25492e-23	1	JUP
GNG2	2.14082e-27	0.174608	0.168	0.047	6.239e-23	1	GNG2
H3F3A	2.41557e-27	0.254446	0.974	0.938	7.0397e-23	1	H3F3A
PLCB11	3.67518e-27	0.405715	0.533	0.332	1.07106e-22	1	PLCB1
ARHGAP29	4.70876e-27	0.330176	0.891	0.77	1.37227e-22	1	ARHGAP29
EHD4	6.61501e-27	0.433658	0.68	0.514	1.92781e-22	1	EHD4
ITM2A	1.07218e-26	0.362394	0.844	0.684	3.12465e-22	1	ITM2A
CDC42EP1	1.22244e-26	0.353463	0.48	0.275	3.56257e-22	1	CDC42EP1
NQO1	2.21024e-26	0.363242	0.495	0.293	6.44131e-22	1	NQO1
CDKN1C	3.01803e-26	0.418439	0.612	0.406	8.79544e-22	1	CDKN1C
PLEKHG51	3.28847e-26	0.187913	0.224	0.079	9.58358e-22	1	PLEKHG5
FMO2	3.48365e-26	0.312272	0.156	0.043	1.01524e-21	1	FMO2
AFAP1L1	9.27831e-26	0.33247	0.469	0.27	2.70398e-21	1	AFAP1L1
ANXA6	1.3483e-25	0.381417	0.471	0.281	3.92934e-21	1	ANXA6
IGFBP31	2.19161e-25	0.232949	0.382	0.177	6.38701e-21	1	IGFBP3
MCC1	3.33247e-25	0.264404	0.301	0.131	9.71183e-21	1	MCC
FABP5	3.68637e-25	0.664637	0.795	0.72	1.07432e-20	1	FABP5
SRGN1	9.32646e-25	0.374906	0.727	0.539	2.71801e-20	1	SRGN
NOSTRIN	1.31913e-24	0.354152	0.65	0.451	3.84435e-20	1	NOSTRIN
CX3CL11	1.58763e-24	0.52292	0.441	0.245	4.62683e-20	1	CX3CL1
YWHAH	2.03264e-24	0.341928	0.738	0.588	5.92372e-20	1	YWHAH
ANGPTL2	2.03656e-24	0.318601	0.422	0.23	5.93516e-20	1	ANGPTL2
PLAU	2.04026e-24	0.225271	0.29	0.124	5.94593e-20	1	PLAU
CPNE21	5.44082e-24	0.31773	0.544	0.351	1.58562e-19	1	CPNE2
XAF11	9.77697e-24	0.339205	0.625	0.415	2.8493e-19	1	XAF1
MYH91	9.94963e-24	0.34903	0.9	0.8	2.89962e-19	1	MYH9
SPARCL1	1.26638e-23	0.305503	0.989	0.83	3.6906e-19	1	SPARCL1
MEF2C	1.28231e-23	0.388547	0.78	0.646	3.73705e-19	1	MEF2C
DACH1	2.75308e-23	0.362981	0.399	0.215	8.0233e-19	1	DACH1
LAP31	2.80432e-23	0.419322	0.751	0.616	8.17263e-19	1	LAP3
PRAG1	3.61068e-23	0.169075	0.196	0.069	1.05226e-18	1	PRAG1
MYO1B	4.77887e-23	0.366091	0.456	0.255	1.39271e-18	1	MYO1B
NAV1	4.92106e-23	0.306645	0.431	0.244	1.43414e-18	1	NAV1
PSMB9	8.84469e-23	0.362559	0.797	0.663	2.57761e-18	1	PSMB9
RHOB1	9.03655e-23	0.480489	0.751	0.602	2.63352e-18	1	RHOB
SLC12A21	1.12151e-22	0.308284	0.362	0.184	3.26841e-18	1	SLC12A2
KANK3	1.33377e-22	0.282965	0.691	0.511	3.887e-18	1	KANK3
TMSB4X	1.47689e-22	0.325768	1	0.997	4.30409e-18	1	TMSB4X
SHANK3	1.64311e-22	0.353766	0.638	0.449	4.78853e-18	1	SHANK3
DYSF	2.47259e-22	0.312524	0.441	0.255	7.20588e-18	1	DYSF
TCF15	2.74959e-22	0.19179	0.143	0.041	8.01314e-18	1	TCF15
COLGALT1	3.59855e-22	0.261283	0.352	0.18	1.04873e-17	1	COLGALT1
ARPC2	4.08047e-22	0.292557	0.838	0.745	1.18917e-17	1	ARPC2
FLT11	1.02202e-21	0.395686	0.708	0.522	2.97847e-17	1	FLT1
GPRC5B1	1.2812e-21	0.259553	0.469	0.274	3.73381e-17	1	GPRC5B
LPCAT21	1.50443e-21	0.315613	0.482	0.296	4.38436e-17	1	LPCAT2
SIPA1L21	1.51221e-21	0.234756	0.232	0.096	4.40704e-17	1	SIPA1L2
EFCAB141	3.24529e-21	0.453788	0.578	0.414	9.45776e-17	1	EFCAB14
ATP5PF1	7.13956e-21	0.264213	0.844	0.755	2.08068e-16	1	ATP5PF
NAA381	9.60117e-21	0.284275	0.763	0.64	2.79807e-16	1	NAA38
MRPL171	1.26294e-20	0.305989	0.535	0.351	3.68058e-16	1	MRPL17
JCAD1	1.40565e-20	0.301596	0.561	0.372	4.09649e-16	1	JCAD
NPR1	3.01913e-20	0.285362	0.522	0.341	8.79865e-16	1	NPR1
ID11	3.14282e-20	0.468634	0.84	0.69	9.15913e-16	1	ID1
N4BP31	3.23661e-20	0.16641	0.19	0.07	9.43244e-16	1	N4BP3
IGFBP2	3.3459e-20	0.328885	0.819	0.632	9.75096e-16	1	IGFBP2
MT1E	3.45565e-20	0.377031	0.388	0.212	1.00708e-15	1	MT1E
RNASE11	3.65363e-20	0.288288	0.881	0.715	1.06478e-15	1	RNASE1
NDST1	4.05671e-20	0.265619	0.439	0.263	1.18225e-15	1	NDST1
DLL41	4.51074e-20	0.28411	0.403	0.223	1.31456e-15	1	DLL4
MSN1	8.73365e-20	0.296538	0.842	0.731	2.54525e-15	1	MSN
FSCN1	9.11524e-20	0.394542	0.591	0.411	2.65645e-15	1	FSCN1
SGK1	1.10183e-19	0.443482	0.514	0.335	3.21106e-15	1	SGK1
GGH	1.41912e-19	0.229235	0.22	0.092	4.13574e-15	1	GGH
FMNL31	1.46597e-19	0.260456	0.369	0.205	4.27228e-15	1	FMNL3
ITIH5	1.52683e-19	0.400718	0.365	0.199	4.44963e-15	1	ITIH5
CFL1	1.73214e-19	0.259748	0.94	0.912	5.04799e-15	1	CFL1
EPAS11	2.24532e-19	0.294153	0.872	0.77	6.54355e-15	1	EPAS1
NEURL1B	2.48151e-19	0.29996	0.484	0.306	7.23185e-15	1	NEURL1B
COL21A11	2.58302e-19	0.264172	0.32	0.161	7.52769e-15	1	COL21A1
ARHGEF7	3.00697e-19	0.282208	0.452	0.282	8.76321e-15	1	ARHGEF7
MYO6	3.23618e-19	0.260857	0.484	0.311	9.43121e-15	1	MYO6
POMP1	4.47911e-19	0.287651	0.825	0.714	1.30535e-14	1	POMP
TPM1	4.9135e-19	0.258601	0.635	0.449	1.43194e-14	1	TPM1
CASKIN21	9.9113e-19	0.318325	0.437	0.267	2.88845e-14	1	CASKIN2
AOC3	1.18646e-18	0.316043	0.478	0.306	3.45771e-14	1	AOC3
MMP15	1.22031e-18	0.24392	0.318	0.165	3.55635e-14	1	MMP15
SERPINH1	1.33546e-18	0.287223	0.768	0.59	3.89194e-14	1	SERPINH1
HEY11	1.36479e-18	0.188649	0.33	0.169	3.97742e-14	1	HEY1
SLFN51	1.50233e-18	0.284179	0.661	0.476	4.37824e-14	1	SLFN5
ENAH	1.75348e-18	0.332846	0.507	0.34	5.11016e-14	1	ENAH
FKBP1A	1.80187e-18	0.253026	0.949	0.889	5.25118e-14	1	FKBP1A
CD320	1.83952e-18	0.418111	0.676	0.549	5.36091e-14	1	CD320
DAPK2	1.9273e-18	0.161935	0.132	0.042	5.61672e-14	1	DAPK2
GPR146	2.39376e-18	0.341864	0.522	0.368	6.97614e-14	1	GPR146
GNAI1	2.48925e-18	0.274792	0.341	0.189	7.25441e-14	1	GNAI1
VASP	2.99959e-18	0.284943	0.557	0.388	8.74171e-14	1	VASP
ADAMTS7	3.30873e-18	0.181764	0.181	0.07	9.64262e-14	1	ADAMTS7
YWHAB1	3.69254e-18	0.229906	0.864	0.785	1.07612e-13	1	YWHAB
ORAI2	4.04136e-18	0.234379	0.303	0.156	1.17777e-13	1	ORAI2
IGF2.11	4.16293e-18	0.173776	0.177	0.067	1.2132e-13	1	IGF2.1
ST8SIA4	4.3517e-18	0.3024	0.343	0.191	1.26822e-13	1	ST8SIA4
CD811	5.18435e-18	0.327379	0.902	0.798	1.51088e-13	1	CD81
TFPI2	5.61827e-18	0.549216	0.211	0.091	1.63733e-13	1	TFPI2
SH2D3C	5.7999e-18	0.286898	0.467	0.299	1.69026e-13	1	SH2D3C
TNFAIP8L1	7.09851e-18	0.272657	0.405	0.244	2.06872e-13	1	TNFAIP8L1
GPR160	7.12038e-18	0.163305	0.211	0.09	2.07509e-13	1	GPR160
HYAL21	7.19616e-18	0.26301	0.804	0.649	2.09718e-13	1	HYAL2
SPTBN11	7.27206e-18	0.23722	0.908	0.819	2.1193e-13	1	SPTBN1
PRSS23	7.37941e-18	0.327154	0.778	0.659	2.15058e-13	1	PRSS23
MYL12A	7.91421e-18	0.272112	0.957	0.916	2.30644e-13	1	MYL12A
ENG	8.01871e-18	0.259071	0.919	0.823	2.33689e-13	1	ENG
RHEB	8.44521e-18	0.245725	0.753	0.609	2.46119e-13	1	RHEB
CARHSP1	9.48766e-18	0.371024	0.618	0.481	2.76499e-13	1	CARHSP1
HIP1R1	1.07868e-17	0.213463	0.324	0.173	3.14361e-13	1	HIP1R
ATP5F1C	1.08073e-17	0.257779	0.765	0.638	3.14957e-13	1	ATP5F1C
PSMB8	1.11466e-17	0.24325	0.84	0.715	3.24845e-13	1	PSMB8
TNFRSF25	1.21796e-17	0.201985	0.203	0.086	3.54951e-13	1	TNFRSF25
CRIP21	1.27507e-17	0.202386	0.936	0.865	3.71593e-13	1	CRIP2
OSTF1	1.32839e-17	0.2676	0.546	0.388	3.87132e-13	1	OSTF1
CSRP11	1.38213e-17	0.316832	0.629	0.476	4.02795e-13	1	CSRP1
TBX31	1.60531e-17	0.241775	0.243	0.113	4.67836e-13	1	TBX3
CPM	1.76983e-17	0.227511	0.228	0.102	5.15783e-13	1	CPM
ARHGDIB	1.79825e-17	0.304593	0.674	0.515	5.24063e-13	1	ARHGDIB
SORBS21	2.46547e-17	0.288954	0.486	0.309	7.18512e-13	1	SORBS2
VASH11	2.57006e-17	0.210864	0.258	0.124	7.48994e-13	1	VASH1
PCDH11	2.70416e-17	0.257181	0.424	0.258	7.88074e-13	1	PCDH1
HMGB11	2.74563e-17	0.205197	0.955	0.917	8.00158e-13	1	HMGB1
ADAM151	3.25439e-17	0.207208	0.829	0.677	9.48428e-13	1	ADAM15
TSPAN18	4.26854e-17	0.298337	0.461	0.303	1.24398e-12	1	TSPAN18
TUBA1A	4.54036e-17	0.381758	0.819	0.698	1.3232e-12	1	TUBA1A
SLC6A61	7.19273e-17	0.37982	0.333	0.183	2.09618e-12	1	SLC6A6
MAGI1	8.67651e-17	0.30332	0.548	0.393	2.52859e-12	1	MAGI1
CYYR11	8.96738e-17	0.252301	0.704	0.557	2.61336e-12	1	CYYR1
FAM107A1	9.94274e-17	0.244841	0.45	0.276	2.89761e-12	1	FAM107A
ADGRG11	1.00743e-16	0.322593	0.49	0.338	2.93596e-12	1	ADGRG1
MGAT11	1.2514e-16	0.273626	0.635	0.495	3.64695e-12	1	MGAT1
LSM6	1.26371e-16	0.274017	0.533	0.372	3.68284e-12	1	LSM6
TMEM150C	1.46834e-16	0.217111	0.328	0.179	4.27918e-12	1	TMEM150C
ARPC3	1.8734e-16	0.218966	0.846	0.764	5.45966e-12	1	ARPC3
SELENOH	2.18168e-16	0.224994	0.77	0.652	6.35807e-12	1	SELENOH
DAD1	2.83393e-16	0.256966	0.846	0.767	8.25892e-12	1	DAD1
RPS19BP1	3.57873e-16	0.24484	0.684	0.541	1.04295e-11	1	RPS19BP1
MGMT	3.58203e-16	0.285073	0.635	0.499	1.04391e-11	1	MGMT
GLDN	5.45972e-16	0.144137	0.107	0.032	1.59112e-11	1	GLDN
ABHD17A1	5.99035e-16	0.30061	0.633	0.498	1.74577e-11	1	ABHD17A
RCN1	7.73595e-16	0.285378	0.661	0.538	2.25449e-11	1	RCN1
ACTG1	8.51993e-16	0.268058	0.974	0.948	2.48296e-11	1	ACTG1
PIK3R31	1.04162e-15	0.315108	0.433	0.282	3.03558e-11	1	PIK3R3
ARHGAP25	1.10784e-15	0.152835	0.205	0.091	3.22857e-11	1	ARHGAP25
TMEM37	1.15011e-15	0.116105	0.128	0.043	3.35176e-11	1	TMEM37
FHL1	1.30412e-15	0.297606	0.497	0.329	3.80059e-11	1	FHL1
TAF1C	1.34317e-15	0.178017	0.35	0.199	3.9144e-11	1	TAF1C
TMSB101	1.45191e-15	0.224444	0.998	0.997	4.2313e-11	1	TMSB10
GALNT15	1.53073e-15	0.207373	0.269	0.138	4.46102e-11	1	GALNT15
RALA	2.14123e-15	0.250253	0.537	0.391	6.2402e-11	1	RALA
NFIB	2.15431e-15	0.221168	0.842	0.724	6.2783e-11	1	NFIB
IFNGR1	2.46639e-15	0.278769	0.684	0.541	7.1878e-11	1	IFNGR1
MYL12B1	3.07011e-15	0.18938	0.962	0.9	8.94722e-11	1	MYL12B
CAT	3.10444e-15	0.287941	0.482	0.34	9.04726e-11	1	CAT
FDPS1	3.59211e-15	0.264693	0.712	0.576	1.04685e-10	1	FDPS
FN11	3.74884e-15	0.281176	0.721	0.539	1.09253e-10	1	FN1
LDB2	3.81168e-15	0.257251	0.691	0.567	1.11084e-10	1	LDB2
MXD41	6.12016e-15	0.264533	0.535	0.385	1.7836e-10	1	MXD4
STK10	6.30894e-15	0.201283	0.299	0.164	1.83861e-10	1	STK10
GNG7	6.42654e-15	0.12069	0.19	0.083	1.87289e-10	1	GNG7
JAG21	7.50522e-15	0.16712	0.441	0.28	2.18725e-10	1	JAG2
FAM241A	1.2614e-14	0.34939	0.727	0.594	3.67609e-10	1	FAM241A
NEDD9	1.42871e-14	0.291363	0.627	0.473	4.16369e-10	1	NEDD9
HDAC7	2.5157e-14	0.259023	0.657	0.516	7.33149e-10	1	HDAC7
FYN	2.62622e-14	0.276135	0.548	0.412	7.6536e-10	1	FYN
SMTN	2.68261e-14	0.318771	0.414	0.271	7.81793e-10	1	SMTN
RAPGEF2	3.15027e-14	0.259563	0.433	0.288	9.18083e-10	1	RAPGEF2
PECAM11	3.19121e-14	0.17539	0.959	0.911	9.30016e-10	1	PECAM1
APLP2	3.64592e-14	0.255593	0.81	0.728	1.06253e-09	1	APLP2
TRIM47	3.64979e-14	0.260566	0.548	0.394	1.06366e-09	1	TRIM47
CAPN2	3.79664e-14	0.317178	0.644	0.545	1.10645e-09	1	CAPN2
EFNA11	3.85476e-14	0.257198	0.625	0.485	1.12339e-09	1	EFNA1
AVPR2	3.92088e-14	0.206958	0.416	0.267	1.14266e-09	1	AVPR2
KIF5B	4.15001e-14	0.236469	0.704	0.573	1.20944e-09	1	KIF5B
ISOC1	5.02594e-14	0.171467	0.183	0.083	1.46471e-09	1	ISOC1
EMP21	5.77959e-14	0.195021	0.736	0.627	1.68435e-09	1	EMP2
PRKD2	6.7749e-14	0.214307	0.446	0.298	1.97441e-09	1	PRKD2
SLC27A3	6.98823e-14	0.185207	0.42	0.27	2.03658e-09	1	SLC27A3
PDE2A	7.15006e-14	0.208561	0.625	0.465	2.08374e-09	1	PDE2A
DPYSL3	7.34877e-14	0.305037	0.51	0.359	2.14165e-09	1	DPYSL3
EXOC3L2	7.46302e-14	0.19737	0.23	0.115	2.17495e-09	1	EXOC3L2
DOCK4	8.73236e-14	0.249075	0.42	0.273	2.54487e-09	1	DOCK4
VWF	9.15724e-14	0.193759	0.945	0.84	2.6687e-09	1	VWF
RHOA1	9.30051e-14	0.206274	0.887	0.832	2.71045e-09	1	RHOA
ITGB11	9.33223e-14	0.226747	0.849	0.78	2.71969e-09	1	ITGB1
DOCK91	9.40818e-14	0.25368	0.64	0.512	2.74183e-09	1	DOCK9
MIR181A1HG	9.70019e-14	0.128304	0.171	0.073	2.82693e-09	1	MIR181A1HG
NDUFA41	1.17604e-13	0.186121	0.883	0.813	3.42733e-09	1	NDUFA4
ITPKB	1.25958e-13	0.16999	0.38	0.234	3.67081e-09	1	ITPKB
EML1	1.3211e-13	0.13778	0.209	0.1	3.85007e-09	1	EML1
SUMO1	1.48139e-13	0.211979	0.748	0.639	4.3172e-09	1	SUMO1
DDIT41	1.5697e-13	0.311678	0.52	0.368	4.57457e-09	1	DDIT4
LRMP	1.57237e-13	0.171921	0.241	0.123	4.58237e-09	1	LRMP
PLPP11	1.57874e-13	0.283617	0.529	0.387	4.60092e-09	1	PLPP1
TNFSF10	1.87665e-13	0.246409	0.889	0.792	5.46913e-09	1	TNFSF10
MYO10	1.95372e-13	0.264727	0.343	0.21	5.69372e-09	1	MYO10
SPINK5	2.03634e-13	0.196867	0.143	0.057	5.93449e-09	1	SPINK5
CTNNB11	2.18569e-13	0.271996	0.708	0.579	6.36976e-09	1	CTNNB1
TNS2	2.45316e-13	0.272135	0.593	0.459	7.14924e-09	1	TNS2
CDS2	2.56507e-13	0.225796	0.42	0.285	7.47537e-09	1	CDS2
HLA-F	2.68566e-13	0.252212	0.727	0.617	7.82683e-09	1	HLA-F
HIST1H1C	2.77369e-13	0.199089	0.301	0.166	8.08337e-09	1	HIST1H1C
ARF1	2.91416e-13	0.185239	0.832	0.749	8.49272e-09	1	ARF1
SH3TC1	3.88804e-13	0.171675	0.241	0.126	1.13309e-08	1	SH3TC1
ATP2B4	3.94944e-13	0.291608	0.469	0.336	1.15099e-08	1	ATP2B4
DLC1	4.64654e-13	0.298852	0.569	0.424	1.35414e-08	1	DLC1
SCARB1	4.80325e-13	0.287514	0.516	0.382	1.39981e-08	1	SCARB1
RASGRP3	5.02275e-13	0.115628	0.403	0.248	1.46378e-08	1	RASGRP3
2022-03-01	6.48163e-13	0.145381	0.13	0.051	1.88894e-08	1	2022-03-01
ID31	6.51838e-13	0.309899	0.823	0.695	1.89965e-08	1	ID3
ASS11	7.75779e-13	0.3087	0.407	0.274	2.26085e-08	1	ASS1
SRP9	9.5745e-13	0.181056	0.755	0.653	2.7903e-08	1	SRP9
COX5B	9.77882e-13	0.174757	0.855	0.79	2.84984e-08	1	COX5B
MEF2A1	1.07302e-12	0.21792	0.625	0.495	3.12709e-08	1	MEF2A
EEPD1	1.23723e-12	0.123082	0.222	0.113	3.60567e-08	1	EEPD1
KNOP1	1.35987e-12	0.184356	0.38	0.242	3.96308e-08	1	KNOP1
WASF2	1.43344e-12	0.180562	0.768	0.65	4.17748e-08	1	WASF2
KLF10	1.80755e-12	0.246377	0.687	0.546	5.26774e-08	1	KLF10
ABLIM3	2.51841e-12	0.3088	0.39	0.268	7.33941e-08	1	ABLIM3
PPP1R14A1	2.82627e-12	0.349549	0.264	0.147	8.23661e-08	1	PPP1R14A
RNF7	2.95002e-12	0.23083	0.697	0.583	8.59724e-08	1	RNF7
FCGRT	3.66379e-12	0.253321	0.876	0.813	1.06774e-07	1	FCGRT
C11orf96	3.91535e-12	0.26008	0.503	0.35	1.14105e-07	1	C11orf96
CNFN	3.99157e-12	0.100359	0.143	0.06	1.16326e-07	1	CNFN
BTG1	4.02742e-12	0.141757	0.962	0.852	1.17371e-07	1	BTG1
HLX	4.25764e-12	0.279045	0.354	0.224	1.2408e-07	1	HLX
TNFRSF1B1	6.58913e-12	0.191953	0.484	0.34	1.92027e-07	1	TNFRSF1B
DYNLT1	7.1576e-12	0.229191	0.595	0.471	2.08594e-07	1	DYNLT1
TMEM243	8.2342e-12	0.226744	0.456	0.327	2.39969e-07	1	TMEM243
RASAL2	8.54249e-12	0.220296	0.514	0.386	2.48954e-07	1	RASAL2
RIN3	8.76131e-12	0.154791	0.213	0.11	2.55331e-07	1	RIN3
HERC1	1.00461e-11	0.218996	0.429	0.295	2.92773e-07	1	HERC1
CCDC85A	1.09884e-11	0.194505	0.226	0.121	3.20235e-07	1	CCDC85A
YWHAQ	1.12081e-11	0.250532	0.706	0.624	3.26638e-07	1	YWHAQ
CDH11	1.16769e-11	0.117743	0.156	0.069	3.40299e-07	1	CDH11
EMCN	1.32604e-11	0.195163	0.881	0.794	3.86447e-07	1	EMCN
CRHBP	1.39582e-11	0.366101	0.162	0.076	4.06785e-07	1	CRHBP
CD40	1.50261e-11	0.266794	0.58	0.449	4.37906e-07	1	CD40
SPRED2	1.51036e-11	0.130379	0.226	0.121	4.40165e-07	1	SPRED2
MAP4K31	1.55974e-11	0.178297	0.258	0.146	4.54555e-07	1	MAP4K3
MYDGF	1.59254e-11	0.228426	0.655	0.557	4.64115e-07	1	MYDGF
LAMA5	1.63304e-11	0.227099	0.58	0.451	4.75917e-07	1	LAMA5
RTN4	1.75833e-11	0.196659	0.857	0.763	5.12431e-07	1	RTN4
ARPC5	1.84748e-11	0.203333	0.712	0.599	5.38411e-07	1	ARPC5
ASAP2	1.89974e-11	0.194975	0.399	0.27	5.5364e-07	1	ASAP2
LCAT	1.93866e-11	0.117776	0.162	0.074	5.64984e-07	1	LCAT
CAVIN11	2.23437e-11	0.166702	0.932	0.896	6.51163e-07	1	CAVIN1
PSMB6	2.24227e-11	0.207319	0.682	0.584	6.53465e-07	1	PSMB6
VPS37B	2.4329e-11	0.205042	0.401	0.271	7.09019e-07	1	VPS37B
PHLDA3	2.59731e-11	0.238683	0.324	0.207	7.56933e-07	1	PHLDA3
SEC61G	2.85139e-11	0.202337	0.757	0.676	8.30982e-07	1	SEC61G
TAGLN	2.89193e-11	0.197596	0.512	0.346	8.42794e-07	1	TAGLN
LZTS2	2.93867e-11	0.17368	0.382	0.255	8.56418e-07	1	LZTS2
PFN1	3.02952e-11	0.259546	0.908	0.864	8.82894e-07	1	PFN1
SERF2	3.04186e-11	0.157968	0.964	0.927	8.86488e-07	1	SERF2
AP1S2	3.33074e-11	0.212475	0.595	0.485	9.70677e-07	1	AP1S2
IVNS1ABP	3.38525e-11	0.452894	0.375	0.259	9.86563e-07	1	IVNS1ABP
FAM43A	3.5433e-11	0.222381	0.563	0.443	1.03262e-06	1	FAM43A
HBEGF1	3.61434e-11	0.209735	0.429	0.292	1.05333e-06	1	HBEGF
LEPROTL11	4.13223e-11	0.214928	0.454	0.326	1.20426e-06	1	LEPROTL1
MMRN21	4.87473e-11	0.184031	0.746	0.637	1.42064e-06	1	MMRN2
PPIB	5.4467e-11	0.184622	0.846	0.77	1.58733e-06	1	PPIB
FAM129A	5.50862e-11	0.214518	0.256	0.147	1.60538e-06	1	FAM129A
NDUFA12	5.70339e-11	0.177348	0.719	0.591	1.66214e-06	1	NDUFA12
FAM229B	5.78123e-11	0.217702	0.26	0.154	1.68482e-06	1	FAM229B
MAST41	6.01864e-11	0.215031	0.535	0.398	1.75401e-06	1	MAST4
KLHL5	6.18878e-11	0.173224	0.377	0.253	1.8036e-06	1	KLHL5
MAPK31	6.50601e-11	0.189449	0.595	0.487	1.89605e-06	1	MAPK3
SERPINI1	6.57542e-11	0.281421	0.269	0.159	1.91628e-06	1	SERPINI1
CARD8	6.99471e-11	0.215493	0.552	0.43	2.03847e-06	1	CARD8
MAP4K4	7.431e-11	0.230186	0.574	0.458	2.16562e-06	1	MAP4K4
ILK	7.72391e-11	0.198924	0.525	0.401	2.25098e-06	1	ILK
PCDH17	8.17344e-11	0.261759	0.322	0.205	2.38199e-06	1	PCDH17
LAMA4	9.30038e-11	0.238764	0.544	0.411	2.71041e-06	1	LAMA4
AQP1	9.92953e-11	0.225316	0.94	0.779	2.89376e-06	1	AQP1
RAPGEF3	9.98257e-11	0.130414	0.571	0.443	2.90922e-06	1	RAPGEF3
IGFBP7	1.05618e-10	0.228851	0.991	0.958	3.07804e-06	1	IGFBP7
IER21	1.15007e-10	0.175967	0.889	0.773	3.35164e-06	1	IER2
COMMD2	1.18011e-10	0.161009	0.399	0.272	3.43919e-06	1	COMMD2
PPP4C	1.28562e-10	0.1626	0.61	0.486	3.74668e-06	1	PPP4C
APOD	1.45435e-10	0.486891	0.505	0.376	4.23842e-06	1	APOD
RABAC1	1.61196e-10	0.183332	0.866	0.768	4.69773e-06	1	RABAC1
SLC12A4	1.6679e-10	0.145319	0.235	0.131	4.86075e-06	1	SLC12A4
ATOH8	1.89776e-10	0.201213	0.249	0.146	5.53064e-06	1	ATOH8
CFAP20	1.9427e-10	0.182986	0.426	0.302	5.6616e-06	1	CFAP20
CDC37	2.05777e-10	0.188656	0.881	0.806	5.99695e-06	1	CDC37
WARS1	2.24831e-10	0.311591	0.548	0.442	6.55225e-06	1	WARS
DGKH	2.33619e-10	0.179416	0.36	0.24	6.80835e-06	1	DGKH
MGST2	2.38579e-10	0.178923	0.787	0.73	6.95292e-06	1	MGST2
TP53INP1	2.41234e-10	0.159423	0.262	0.153	7.03029e-06	1	TP53INP1
IL3RA	2.48865e-10	0.202723	0.633	0.497	7.25267e-06	1	IL3RA
PKN1	2.53054e-10	0.18055	0.486	0.361	7.37474e-06	1	PKN1
CMTM81	2.54636e-10	0.205144	0.473	0.345	7.42086e-06	1	CMTM8
GRPEL2	3.09608e-10	0.145585	0.2	0.106	9.02291e-06	1	GRPEL2
ACVRL11	3.22123e-10	0.183213	0.588	0.469	9.38762e-06	1	ACVRL1
C2orf40	3.57628e-10	0.200546	0.194	0.103	1.04224e-05	1	C2orf40
DAB2	4.03326e-10	0.207563	0.597	0.481	1.17541e-05	1	DAB2
FMNL2	4.4603e-10	0.142018	0.258	0.153	1.29986e-05	1	FMNL2
MRPS28	4.48229e-10	0.14957	0.33	0.216	1.30627e-05	1	MRPS28
KIAA1211L	4.56661e-10	0.120187	0.175	0.087	1.33085e-05	1	KIAA1211L
NOVA2	4.80555e-10	0.144846	0.367	0.241	1.40048e-05	1	NOVA2
SRI	4.85463e-10	0.208952	0.68	0.585	1.41478e-05	1	SRI
HIST1H2AC	5.35664e-10	0.186933	0.307	0.194	1.56108e-05	1	HIST1H2AC
SAYSD1	5.69096e-10	0.146187	0.239	0.137	1.65852e-05	1	SAYSD1
FGD4	5.79713e-10	0.179719	0.369	0.248	1.68946e-05	1	FGD4
TSC22D11	5.85682e-10	0.15522	0.823	0.683	1.70685e-05	1	TSC22D1
CCND1	5.88917e-10	0.170341	0.554	0.419	1.71628e-05	1	CCND1
LDHB	6.07135e-10	0.211645	0.557	0.419	1.76937e-05	1	LDHB
SH3GLB1	6.12518e-10	0.180132	0.684	0.581	1.78506e-05	1	SH3GLB1
CRYBG11	6.38195e-10	0.142964	0.247	0.144	1.85989e-05	1	CRYBG1
IL27RA	6.41449e-10	0.119261	0.205	0.111	1.86937e-05	1	IL27RA
DGUOK	6.81846e-10	0.153968	0.539	0.411	1.9871e-05	1	DGUOK
SH3BGRL	7.29096e-10	0.184587	0.746	0.67	2.1248e-05	1	SH3BGRL
TMCC3	8.30122e-10	0.129903	0.296	0.183	2.41923e-05	1	TMCC3
ADM	8.39258e-10	0.154519	0.367	0.249	2.44585e-05	1	ADM
PSMB1	9.15534e-10	0.162614	0.829	0.739	2.66814e-05	1	PSMB1
ACE1	9.335e-10	0.175822	0.369	0.247	2.7205e-05	1	ACE
ANXA31	9.34847e-10	0.262408	0.179	0.093	2.72442e-05	1	ANXA3
AC007952.4	9.46474e-10	0.264957	0.322	0.204	2.75831e-05	1	AC007952.4
DGKZ	1.0177e-09	0.176872	0.388	0.27	2.96589e-05	1	DGKZ
SNAI1	1.02614e-09	0.24967	0.316	0.208	2.99048e-05	1	SNAI1
VAT1	1.0306e-09	0.219714	0.529	0.421	3.00348e-05	1	VAT1
HAGLROS1	1.05462e-09	0.137688	0.168	0.086	3.07348e-05	1	HAGLROS
KIAA03551	1.06221e-09	0.198623	0.597	0.495	3.09561e-05	1	KIAA0355
ZNF366	1.15622e-09	0.115429	0.232	0.131	3.36957e-05	1	ZNF366
RAPGEF51	1.34179e-09	0.192792	0.433	0.309	3.91037e-05	1	RAPGEF5
PSMD8	1.3763e-09	0.162647	0.672	0.571	4.01096e-05	1	PSMD8
PTP4A31	1.42062e-09	0.184335	0.309	0.198	4.14012e-05	1	PTP4A3
SOS11	1.42397e-09	0.180033	0.352	0.236	4.14989e-05	1	SOS1
SRD5A3	1.48664e-09	0.125855	0.286	0.178	4.33251e-05	1	SRD5A3
VCL	1.49838e-09	0.227959	0.456	0.339	4.36673e-05	1	VCL
CPD	1.51575e-09	0.207293	0.503	0.392	4.41735e-05	1	CPD
LAMC1	1.72913e-09	0.240465	0.631	0.536	5.0392e-05	1	LAMC1
SOX7	1.74285e-09	0.25834	0.537	0.43	5.07918e-05	1	SOX7
SNRK	1.74659e-09	0.206963	0.495	0.381	5.0901e-05	1	SNRK
CALR	2.06077e-09	0.19941	0.821	0.755	6.00569e-05	1	CALR
FAM167B	2.12729e-09	0.248728	0.337	0.231	6.19956e-05	1	FAM167B
VPS28	2.18236e-09	0.171879	0.791	0.708	6.36004e-05	1	VPS28
SLC50A1	2.4025e-09	0.19009	0.377	0.267	7.00161e-05	1	SLC50A1
CHD7	2.54114e-09	0.165586	0.365	0.251	7.40564e-05	1	CHD7
FZD4	2.61405e-09	0.174494	0.503	0.378	7.61813e-05	1	FZD4
MTUS11	2.79835e-09	0.142947	0.768	0.669	8.15523e-05	1	MTUS1
PLOD1	3.04594e-09	0.178545	0.316	0.208	8.87679e-05	1	PLOD1
OAS2	3.43421e-09	0.214123	0.324	0.216	0.000100083	1	OAS2
ATP5MC3	3.52077e-09	0.171375	0.648	0.549	0.000102606	1	ATP5MC3
ALPL1	3.56441e-09	0.221551	0.139	0.067	0.000103878	1	ALPL
RCBTB2	3.56551e-09	0.110495	0.237	0.138	0.00010391	1	RCBTB2
AES1	3.61463e-09	0.189859	0.674	0.564	0.000105341	1	AES
FKBP91	3.8118e-09	0.211684	0.638	0.548	0.000111087	1	FKBP9
DCHS1	3.86751e-09	0.181991	0.369	0.26	0.000112711	1	DCHS1
ATP1B31	4.01198e-09	0.276444	0.689	0.594	0.000116921	1	ATP1B3
FILIP11	4.33204e-09	0.171223	0.279	0.176	0.000126249	1	FILIP1
CCDC178	4.51669e-09	0.144824	0.168	0.09	0.00013163	1	CCDC178
COX17	4.57714e-09	0.169589	0.565	0.459	0.000133391	1	COX17
HSPA1B	4.71094e-09	0.27251	0.819	0.693	0.000137291	1	HSPA1B
PSMA5	4.81634e-09	0.213781	0.529	0.426	0.000140363	1	PSMA5
SPTLC2	4.86017e-09	0.160533	0.51	0.393	0.00014164	1	SPTLC2
NDUFB4	5.3915e-09	0.133682	0.789	0.707	0.000157125	1	NDUFB4
EMC8	5.92453e-09	0.155791	0.348	0.24	0.000172659	1	EMC8
TIE11	5.94031e-09	0.126408	0.606	0.484	0.000173118	1	TIE1
COX6C	5.97596e-09	0.128048	0.896	0.835	0.000174157	1	COX6C
IQCK	6.05966e-09	0.151182	0.307	0.199	0.000176597	1	IQCK
GYPC	6.44405e-09	0.100591	0.561	0.436	0.000187799	1	GYPC
TJP11	7.20911e-09	0.145758	0.684	0.59	0.000210095	1	TJP1
SLC26A21	7.30113e-09	0.145756	0.254	0.157	0.000212777	1	SLC26A2
GLRX	7.32066e-09	0.179315	0.412	0.301	0.000213346	1	GLRX
LFNG	7.49223e-09	0.160113	0.275	0.172	0.000218346	1	LFNG
PML	8.17956e-09	0.197631	0.533	0.431	0.000238377	1	PML
DSG2	8.332e-09	0.11134	0.267	0.161	0.000242819	1	DSG2
RUNDC3B1	8.43424e-09	0.204664	0.254	0.159	0.000245799	1	RUNDC3B
LNX1	8.61021e-09	0.129946	0.239	0.142	0.000250927	1	LNX1
CTSD	8.63871e-09	0.220216	0.644	0.556	0.000251758	1	CTSD
TAOK2	9.04553e-09	0.142961	0.443	0.329	0.000263614	1	TAOK2
AFDN1	9.45935e-09	0.122791	0.584	0.468	0.000275674	1	AFDN
GIT21	9.9519e-09	0.122243	0.324	0.215	0.000290028	1	GIT2
GFOD11	9.96489e-09	0.169997	0.456	0.346	0.000290407	1	GFOD1
LIMS21	1.11175e-08	0.129541	0.58	0.462	0.000323998	1	LIMS2
CD1091	1.13431e-08	0.145034	0.546	0.43	0.000330573	1	CD109
GIMAP11	1.15112e-08	0.140322	0.712	0.624	0.00033547	1	GIMAP1
SEMA6B	1.36684e-08	0.25273	0.414	0.31	0.000398338	1	SEMA6B
GPX3	1.38679e-08	0.2405	0.405	0.3	0.000404151	1	GPX3
SEMA3F1	1.38775e-08	0.105236	0.307	0.196	0.000404431	1	SEMA3F
IGFBP4	1.42194e-08	0.189083	0.966	0.888	0.000414396	1	IGFBP4
MAGED2	1.47046e-08	0.232504	0.571	0.471	0.000428535	1	MAGED2
S100A111	1.50126e-08	0.162175	0.898	0.861	0.000437513	1	S100A11
FNBP1L	1.52074e-08	0.137433	0.435	0.323	0.000443188	1	FNBP1L
ACTR3	1.55273e-08	0.207775	0.631	0.534	0.000452513	1	ACTR3
DPP8	1.56879e-08	0.166427	0.407	0.298	0.000457193	1	DPP8
DOCK61	1.59209e-08	0.148189	0.414	0.301	0.000463984	1	DOCK6
MYO1C1	1.66977e-08	0.13195	0.61	0.497	0.000486622	1	MYO1C
RASIP1	1.72055e-08	0.174875	0.616	0.511	0.00050142	1	RASIP1
CMPK21	1.75203e-08	0.157528	0.22	0.129	0.000510594	1	CMPK2
BCL6B	1.75602e-08	0.161872	0.343	0.24	0.000511758	1	BCL6B
BID	1.91209e-08	0.15051	0.39	0.282	0.00055724	1	BID
ABRACL	1.91664e-08	0.152955	0.375	0.263	0.000558566	1	ABRACL
CDH131	1.9263e-08	0.178296	0.478	0.364	0.000561382	1	CDH13
STIM2	1.97022e-08	0.151521	0.403	0.291	0.000574182	1	STIM2
CKLF	2.06281e-08	0.174252	0.418	0.305	0.000601165	1	CKLF
MFSD6	2.21415e-08	0.17372	0.284	0.185	0.000645271	1	MFSD6
FBXO31	2.2285e-08	0.144392	0.322	0.218	0.000649453	1	FBXO31
LRRC8C	2.32581e-08	0.162034	0.456	0.344	0.000677811	1	LRRC8C
PPM1F	2.67019e-08	0.145139	0.458	0.352	0.000778173	1	PPM1F
SYBU	2.92315e-08	0.159713	0.284	0.187	0.000851892	1	SYBU
NDUFAB1	3.11023e-08	0.157566	0.627	0.535	0.000906416	1	NDUFAB1
PITPNC1	3.14076e-08	0.164787	0.45	0.346	0.000915311	1	PITPNC1
QKI	3.24483e-08	0.191316	0.676	0.59	0.00094564	1	QKI
LRRC8A	3.27443e-08	0.193575	0.448	0.338	0.000954267	1	LRRC8A
PRKDC	3.37902e-08	0.176974	0.486	0.385	0.000984747	1	PRKDC
UBE2L3	3.40573e-08	0.164399	0.618	0.533	0.000992531	1	UBE2L3
CCNY1	3.43731e-08	0.183774	0.482	0.376	0.00100173	1	CCNY
VOPP1	3.58747e-08	0.184159	0.382	0.28	0.0010455	1	VOPP1
HSPA12B1	3.6416e-08	0.18191	0.409	0.314	0.00106127	1	HSPA12B
IMPDH1	3.82029e-08	0.145231	0.262	0.168	0.00111335	1	IMPDH1
SUMO2	3.83402e-08	0.134689	0.917	0.847	0.00111735	1	SUMO2
CSTB	3.84398e-08	0.153271	0.8	0.722	0.00112025	1	CSTB
SAMM50	4.30797e-08	0.132791	0.382	0.273	0.00125547	1	SAMM50
ZEB11	4.48325e-08	0.19027	0.525	0.428	0.00130655	1	ZEB1
PRDX4	4.55847e-08	0.19229	0.64	0.567	0.00132847	1	PRDX4
ZNF22	4.70524e-08	0.161626	0.501	0.403	0.00137125	1	ZNF22
ZNF160	4.74098e-08	0.155154	0.262	0.165	0.00138166	1	ZNF160
RRAGA	4.79128e-08	0.18736	0.561	0.46	0.00139632	1	RRAGA
TNK2	4.85602e-08	0.128704	0.211	0.126	0.00141519	1	TNK2
NLRC5	4.9101e-08	0.177016	0.281	0.186	0.00143095	1	NLRC5
GNB2	4.99561e-08	0.162598	0.697	0.614	0.00145587	1	GNB2
PICALM	5.21262e-08	0.166266	0.597	0.499	0.00151911	1	PICALM
NR5A2	5.3199e-08	0.158851	0.33	0.227	0.00155038	1	NR5A2
SLC44A21	5.60477e-08	0.149856	0.527	0.423	0.0016334	1	SLC44A2
MEOX1	5.75649e-08	0.220064	0.559	0.449	0.00167761	1	MEOX1
PDCD6	5.77117e-08	0.183613	0.652	0.56	0.00168189	1	PDCD6
PHACTR2	5.99234e-08	0.116959	0.618	0.51	0.00174635	1	PHACTR2
ATOX1	6.28292e-08	0.186012	0.736	0.679	0.00183103	1	ATOX1
SELENOW1	6.81006e-08	0.145694	0.932	0.891	0.00198466	1	SELENOW
CDH241	6.82783e-08	0.143981	0.181	0.104	0.00198983	1	CDH24
EGLN1	6.92711e-08	0.185466	0.554	0.473	0.00201877	1	EGLN1
TBCD	6.93663e-08	0.139889	0.345	0.24	0.00202154	1	TBCD
EIF4G21	7.06237e-08	0.150047	0.808	0.75	0.00205819	1	EIF4G2
LOXL2	7.60085e-08	0.129589	0.286	0.19	0.00221512	1	LOXL2
TSPAN6	8.0281e-08	0.163972	0.367	0.261	0.00233963	1	TSPAN6
GBP1	8.04844e-08	0.335559	0.49	0.385	0.00234556	1	GBP1
TCF7L1	8.4529e-08	0.158139	0.356	0.254	0.00246343	1	TCF7L1
CA2	8.60081e-08	0.176179	0.111	0.052	0.00250653	1	CA2
SEMA6C	8.6173e-08	0.126433	0.145	0.076	0.00251134	1	SEMA6C
COL12A1	8.80656e-08	0.188024	0.16	0.087	0.00256649	1	COL12A1
SDF4	9.98347e-08	0.14454	0.548	0.46	0.00290948	1	SDF4
UBB	1.03788e-07	0.203751	0.959	0.901	0.00302471	1	UBB
YIPF3	1.04786e-07	0.147664	0.574	0.474	0.00305377	1	YIPF3
NDUFB3	1.04798e-07	0.142228	0.586	0.483	0.00305412	1	NDUFB3
C12orf57	1.11595e-07	0.154978	0.704	0.582	0.00325221	1	C12orf57
SELENOP	1.17405e-07	0.146774	0.714	0.644	0.00342153	1	SELENOP
CLSTN1	1.20393e-07	0.167534	0.375	0.278	0.00350861	1	CLSTN1
NLK	1.26097e-07	0.120701	0.224	0.137	0.00367486	1	NLK
POLR2K	1.26751e-07	0.145873	0.599	0.506	0.00369391	1	POLR2K
2022-11-01	1.31691e-07	0.169518	0.113	0.054	0.00383788	1	NOV
RHBDF2	1.33523e-07	0.110866	0.173	0.096	0.00389126	1	RHBDF2
ISG151	1.39167e-07	0.459458	0.684	0.594	0.00405574	1	ISG15
IFI35	1.51684e-07	0.175352	0.429	0.329	0.00442052	1	IFI35
AP2S1	1.54625e-07	0.187517	0.678	0.608	0.00450625	1	AP2S1
SYPL1	1.66907e-07	0.174561	0.691	0.609	0.00486418	1	SYPL1
MSX11	1.67355e-07	0.150948	0.414	0.298	0.00487724	1	MSX1
DGKD	1.7412e-07	0.112366	0.13	0.066	0.00507438	1	DGKD
DHRS7B	1.74219e-07	0.146825	0.333	0.236	0.00507725	1	DHRS7B
EPHX1	1.75169e-07	0.161386	0.635	0.537	0.00510495	1	EPHX1
HOXB6	1.79636e-07	0.103625	0.166	0.092	0.00523512	1	HOXB6
TXNIP1	1.85988e-07	0.223497	0.928	0.893	0.00542024	1	TXNIP
CCDC88C1	1.89904e-07	0.132647	0.243	0.154	0.00553436	1	CCDC88C
TMEM205	1.92415e-07	0.140658	0.552	0.451	0.00560754	1	TMEM205
HSP90B1	1.96663e-07	0.134552	0.855	0.768	0.00573134	1	HSP90B1
CYR61	2.07696e-07	0.266822	0.565	0.451	0.00605288	1	CYR61
NBDY	2.21326e-07	0.141221	0.616	0.516	0.00645011	1	NBDY
NMRK1	2.26892e-07	0.181122	0.429	0.329	0.00661231	1	NMRK1
TPGS1	2.27483e-07	0.153486	0.456	0.364	0.00662955	1	TPGS1
RCAN2	2.33599e-07	0.156769	0.217	0.135	0.00680779	1	RCAN2
TMEM230	2.35297e-07	0.165163	0.608	0.536	0.00685727	1	TMEM230
CIAPIN1	2.35887e-07	0.118893	0.307	0.213	0.00687444	1	CIAPIN1
FAM13C	2.36567e-07	0.296175	0.486	0.417	0.00689426	1	FAM13C
SLC52A2	2.4827e-07	0.169881	0.309	0.218	0.00723534	1	SLC52A2
EBF3	2.53731e-07	0.152847	0.35	0.25	0.00739449	1	EBF3
RNF144A	2.53856e-07	0.113491	0.211	0.129	0.00739812	1	RNF144A
PKIG1	2.5486e-07	0.161564	0.503	0.409	0.00742738	1	PKIG
CTNND1	2.67467e-07	0.134673	0.582	0.496	0.0077948	1	CTNND1
SWAP701	2.67882e-07	0.169726	0.646	0.545	0.00780688	1	SWAP70
FAM69B1	2.68399e-07	0.149074	0.42	0.318	0.00782195	1	FAM69B
RAC11	2.80674e-07	0.133991	0.898	0.866	0.00817969	1	RAC1
NUCB2	2.941e-07	0.164193	0.505	0.405	0.00857095	1	NUCB2
SCARF1	3.00473e-07	0.188986	0.488	0.393	0.00875667	1	SCARF1
SORBS3	3.0237e-07	0.115722	0.482	0.38	0.00881196	1	SORBS3
TSC22D4	3.02527e-07	0.109658	0.339	0.238	0.00881654	1	TSC22D4
SPCS2	3.19625e-07	0.126486	0.714	0.636	0.00931482	1	SPCS2
CCM2L	3.22166e-07	0.152203	0.326	0.233	0.00938888	1	CCM2L
INHBB	3.23258e-07	0.271255	0.271	0.187	0.00942071	1	INHBB
CBL	3.34246e-07	0.126994	0.247	0.161	0.00974092	1	CBL
RSAD21	3.34667e-07	0.196332	0.247	0.161	0.00975319	1	RSAD2
YARS2	3.43186e-07	0.12742	0.171	0.098	0.0100015	1	YARS2
EPSTI1	3.80984e-07	0.186832	0.275	0.186	0.011103	1	EPSTI1
TNFSF12	3.9313e-07	0.127595	0.452	0.353	0.011457	1	TNFSF12
PNKD	3.95714e-07	0.100565	0.544	0.442	0.0115323	1	PNKD
HSPA1A	4.02057e-07	0.213023	0.906	0.814	0.0117171	1	HSPA1A
IER3IP1	4.04623e-07	0.14446	0.522	0.428	0.0117919	1	IER3IP1
FERMT2	4.10794e-07	0.198241	0.516	0.422	0.0119718	1	FERMT2
RPIA	4.11985e-07	0.153463	0.335	0.241	0.0120065	1	RPIA
IPO9	4.16857e-07	0.101839	0.294	0.201	0.0121484	1	IPO9
SCAND1	4.67612e-07	0.165208	0.646	0.567	0.0136276	1	SCAND1
AL583785.1	4.75378e-07	0.210408	0.373	0.277	0.0138539	1	AL583785.1
SERTAD4-AS11	4.9316e-07	0.160037	0.382	0.285	0.0143722	1	SERTAD4-AS1
STK17A	4.94066e-07	0.178282	0.377	0.283	0.0143986	1	STK17A
PFDN1	5.04997e-07	0.114257	0.527	0.431	0.0147171	1	PFDN1
LGALS3BP1	5.07835e-07	0.136442	0.239	0.152	0.0147998	1	LGALS3BP
PDIA6	5.20447e-07	0.137216	0.712	0.637	0.0151674	1	PDIA6
H1FX	5.28767e-07	0.144601	0.689	0.583	0.0154098	1	H1FX
CASP7	5.38745e-07	0.142133	0.305	0.213	0.0157006	1	CASP7
TAGLN21	5.55874e-07	0.127223	0.928	0.86	0.0161998	1	TAGLN2
DBN1	5.78024e-07	0.128618	0.373	0.275	0.0168454	1	DBN1
MRPL36	5.82796e-07	0.155007	0.454	0.354	0.0169844	1	MRPL36
PSMA4	6.85846e-07	0.161231	0.65	0.573	0.0199876	1	PSMA4
WDR13	7.58724e-07	0.147332	0.495	0.391	0.0221115	1	WDR13
ZNHIT1	7.64902e-07	0.122732	0.74	0.669	0.0222915	1	ZNHIT1
ZHX3	7.86504e-07	0.105096	0.239	0.154	0.0229211	1	ZHX3
TXNDC9	8.15543e-07	0.124073	0.424	0.323	0.0237674	1	TXNDC9
GTF2I	8.27448e-07	0.120228	0.597	0.507	0.0241143	1	GTF2I
SRSF3	8.27898e-07	0.158918	0.827	0.767	0.0241274	1	SRSF3
NDUFA6	8.50522e-07	0.140763	0.561	0.466	0.0247868	1	NDUFA6
HMGXB31	8.61145e-07	0.144582	0.29	0.2	0.0250963	1	HMGXB3
RNF187	8.64738e-07	0.110362	0.469	0.368	0.0252011	1	RNF187
CDK9	9.02311e-07	0.13488	0.394	0.3	0.026296	1	CDK9
WDR1	9.10045e-07	0.153039	0.58	0.506	0.0265214	1	WDR1
ATP5IF1	9.19229e-07	0.134929	0.763	0.692	0.0267891	1	ATP5IF1
BSG1	9.54137e-07	0.140863	0.774	0.706	0.0278064	1	BSG
LAMTOR1	9.99925e-07	0.133043	0.659	0.584	0.0291408	1	LAMTOR1
BET1	1.0261e-06	0.103363	0.307	0.216	0.0299037	1	BET1
NECTIN2	1.03582e-06	0.149303	0.723	0.624	0.0301868	1	NECTIN2
COX7A1	1.04903e-06	0.17364	0.635	0.571	0.0305718	1	COX7A1
PLEKHF21	1.06269e-06	0.135396	0.258	0.177	0.0309701	1	PLEKHF2
LYRM4	1.11689e-06	0.141506	0.365	0.273	0.0325494	1	LYRM4
KL	1.12926e-06	0.107596	0.198	0.123	0.0329099	1	KL
SNRNP200	1.13453e-06	0.154044	0.454	0.357	0.0330636	1	SNRNP200
STMP1	1.1924e-06	0.184215	0.431	0.348	0.0347501	1	STMP1
SMAD5	1.3002e-06	0.100474	0.486	0.388	0.0378917	1	SMAD5
PLXND1	1.30358e-06	0.108971	0.667	0.589	0.0379902	1	PLXND1
HRCT1	1.4357e-06	0.175136	0.281	0.196	0.0418405	1	HRCT1
TSNAX	1.43863e-06	0.139392	0.458	0.366	0.0419259	1	TSNAX
OGFRL1	1.54325e-06	0.14281	0.29	0.207	0.0449751	1	OGFRL1
RAPGEF11	1.57572e-06	0.142979	0.373	0.283	0.0459212	1	RAPGEF1
PRELID1	1.62143e-06	0.128107	0.706	0.621	0.0472533	1	PRELID1
EIF4E2	1.62514e-06	0.141132	0.386	0.296	0.0473613	1	EIF4E2
MSRA	1.64557e-06	0.135623	0.371	0.282	0.0479569	1	MSRA
UBE2J1	1.69527e-06	0.156426	0.456	0.366	0.0494053	1	UBE2J1
KIF26A1	1.71174e-06	0.116768	0.258	0.174	0.0498853	1	KIF26A
KITLG1	1.7275e-06	0.137666	0.307	0.218	0.0503447	1	KITLG
PDGFD1	1.79019e-06	0.155169	0.166	0.098	0.0521716	1	PDGFD
CALM3	1.99239e-06	0.143286	0.544	0.444	0.0580642	1	CALM3
BLOC1S11	2.00965e-06	0.121008	0.618	0.537	0.0585672	1	BLOC1S1
DUSP6	2.02481e-06	0.146085	0.535	0.447	0.0590091	1	DUSP6
AURKAIP1	2.02751e-06	0.101675	0.652	0.573	0.0590878	1	AURKAIP1
RIMKLB	2.1261e-06	0.128671	0.307	0.22	0.0619608	1	RIMKLB
SMIM12	2.12903e-06	0.15992	0.416	0.326	0.0620464	1	SMIM12
PDCD10	2.13689e-06	0.147651	0.533	0.456	0.0622754	1	PDCD10
SNAPIN	2.15298e-06	0.107725	0.341	0.247	0.0627442	1	SNAPIN
RNF19A	2.23895e-06	0.16537	0.42	0.329	0.0652498	1	RNF19A
WWC31	2.24922e-06	0.119656	0.299	0.211	0.0655491	1	WWC3
CD2AP1	2.30048e-06	0.162904	0.482	0.392	0.067043	1	CD2AP
SH3BP5	2.31165e-06	0.1864	0.659	0.582	0.0673685	1	SH3BP5
EIF4EBP2	2.36517e-06	0.10591	0.348	0.257	0.068928	1	EIF4EBP2
MRPL13	2.40829e-06	0.143136	0.418	0.322	0.0701849	1	MRPL13
PLA2G16	2.46706e-06	0.159844	0.633	0.566	0.0718974	1	PLA2G16
CYFIP1	2.48017e-06	0.146647	0.456	0.358	0.0722797	1	CYFIP1
ARHGEF1	2.50707e-06	0.107404	0.382	0.292	0.0730635	1	ARHGEF1
PTGR1	2.55539e-06	0.121286	0.313	0.226	0.0744717	1	PTGR1
CAP1	2.6576e-06	0.141056	0.638	0.578	0.0774503	1	CAP1
SUCLG1	2.66554e-06	0.12818	0.407	0.312	0.0776818	1	SUCLG1
TSPAN4	2.68187e-06	0.10149	0.723	0.665	0.0781576	1	TSPAN4
RPA3	2.79507e-06	0.105594	0.369	0.274	0.0814566	1	RPA3
TMED9	2.80878e-06	0.125313	0.655	0.583	0.0818564	1	TMED9
ANXA1	2.87649e-06	0.206621	0.887	0.834	0.0838296	1	ANXA1
KIFC3	2.93577e-06	0.156174	0.339	0.256	0.0855572	1	KIFC3
H2AFJ	3.03066e-06	0.13313	0.565	0.469	0.0883226	1	H2AFJ
APOL3	3.07732e-06	0.13486	0.465	0.375	0.0896823	1	APOL3
TSN	3.15454e-06	0.143509	0.397	0.308	0.0919328	1	TSN
RAB2A	3.16962e-06	0.137092	0.68	0.598	0.0923724	1	RAB2A
SHISA5	3.28031e-06	0.131996	0.529	0.443	0.0955981	1	SHISA5
LRCH1	3.32106e-06	0.134119	0.369	0.278	0.0967857	1	LRCH1
COPG1	3.36719e-06	0.109715	0.239	0.159	0.0981299	1	COPG1
PSMB5	3.3701e-06	0.156356	0.64	0.556	0.0982149	1	PSMB5
PEF1	3.42935e-06	0.14768	0.49	0.412	0.0999415	1	PEF1
RSU1	3.58819e-06	0.1454	0.533	0.442	0.104571	1	RSU1
CHST7	3.71639e-06	0.178327	0.324	0.243	0.108307	1	CHST7
ATP5MF	4.00685e-06	0.132109	0.625	0.548	0.116772	1	ATP5MF
TRAF3IP2	4.0699e-06	0.120168	0.213	0.139	0.118609	1	TRAF3IP2
PCSK7	4.17935e-06	0.12748	0.401	0.308	0.121799	1	PCSK7
NSL1	4.21466e-06	0.134263	0.36	0.269	0.122828	1	NSL1
CNOT6L	4.388e-06	0.191385	0.48	0.402	0.12788	1	CNOT6L
JDP2	4.83141e-06	0.118467	0.237	0.161	0.140802	1	JDP2
PLPP3	4.85711e-06	0.117223	0.439	0.332	0.141551	1	PLPP3
PSMG2	4.9541e-06	0.14831	0.571	0.489	0.144377	1	PSMG2
CDC123	4.9889e-06	0.10698	0.437	0.348	0.145392	1	CDC123
SCP2	5.14983e-06	0.110467	0.701	0.633	0.150082	1	SCP2
FAT41	5.19384e-06	0.157322	0.267	0.185	0.151364	1	FAT4
FEZ21	5.22661e-06	0.151516	0.606	0.549	0.152319	1	FEZ2
OLFML2A	5.3308e-06	0.114497	0.452	0.357	0.155356	1	OLFML2A
STRN4	5.38661e-06	0.110028	0.281	0.2	0.156982	1	STRN4
KDELR2	5.40618e-06	0.140382	0.627	0.561	0.157552	1	KDELR2
NAALADL1	5.54568e-06	0.110963	0.177	0.11	0.161618	1	NAALADL1
CNDP21	5.56037e-06	0.102334	0.362	0.272	0.162046	1	CNDP2
TWF2	5.67936e-06	0.130676	0.437	0.358	0.165514	1	TWF2
VCP	5.74794e-06	0.12785	0.584	0.508	0.167512	1	VCP
ECI2	5.78194e-06	0.110774	0.412	0.318	0.168503	1	ECI2
P4HB	5.83475e-06	0.152633	0.661	0.595	0.170042	1	P4HB
CDK6	5.9054e-06	0.165938	0.322	0.241	0.172101	1	CDK6
PAIP2	6.12388e-06	0.139855	0.631	0.566	0.178468	1	PAIP2
RDH11	6.23411e-06	0.104478	0.313	0.228	0.181681	1	RDH11
IGF2R	6.24043e-06	0.135655	0.318	0.235	0.181865	1	IGF2R
NECAP2	6.31993e-06	0.133993	0.486	0.4	0.184182	1	NECAP2
HSD17B4	6.32363e-06	0.134443	0.303	0.219	0.18429	1	HSD17B4
BAX	6.3522e-06	0.204237	0.542	0.457	0.185122	1	BAX
SURF4	6.55453e-06	0.159588	0.433	0.353	0.191019	1	SURF4
SNRPD1	6.60867e-06	0.113015	0.603	0.517	0.192596	1	SNRPD1
CLTA	6.63076e-06	0.123056	0.793	0.735	0.19324	1	CLTA
SDHAF3	6.90873e-06	0.105621	0.235	0.162	0.201341	1	SDHAF3
ANKH	7.36984e-06	0.113304	0.29	0.208	0.214779	1	ANKH
MPLKIP	7.48238e-06	0.14197	0.443	0.369	0.218059	1	MPLKIP
ERG	7.51521e-06	0.148975	0.595	0.522	0.219016	1	ERG
TCF25	7.66122e-06	0.116428	0.64	0.57	0.223271	1	TCF25
DECR1	7.6676e-06	0.136685	0.503	0.431	0.223457	1	DECR1
BIN3	7.7323e-06	0.146062	0.237	0.163	0.225342	1	BIN3
TMEM50A	7.86667e-06	0.139119	0.733	0.673	0.229258	1	TMEM50A
PRKCH	8.02114e-06	0.130503	0.505	0.421	0.23376	1	PRKCH
YES1	8.39676e-06	0.13483	0.52	0.44	0.244707	1	YES1
SSR2	8.4413e-06	0.129065	0.706	0.639	0.246005	1	SSR2
ATP13A2	8.63608e-06	0.109574	0.215	0.144	0.251681	1	ATP13A2
PUF60	8.91651e-06	0.102142	0.495	0.402	0.259854	1	PUF60
TCEAL8	9.04587e-06	0.123855	0.467	0.388	0.263624	1	TCEAL8
ECH1	9.76942e-06	0.155171	0.576	0.496	0.28471	1	ECH1
WDFY1	1.04831e-05	0.15612	0.356	0.273	0.305508	1	WDFY1
MT1M	1.05023e-05	0.23995	0.217	0.148	0.306069	1	MT1M
CYBC1	1.08192e-05	0.154142	0.401	0.316	0.315305	1	CYBC1
PEA15	1.12131e-05	0.154851	0.567	0.497	0.326784	1	PEA15
NUDT5	1.13181e-05	0.138824	0.375	0.293	0.329845	1	NUDT5
UQCRFS1	1.17898e-05	0.121125	0.51	0.426	0.343589	1	UQCRFS1
IFNAR1	1.23868e-05	0.147893	0.465	0.384	0.360987	1	IFNAR1
KIAA1551	1.27709e-05	0.224969	0.429	0.355	0.372181	1	KIAA1551
DEGS1	1.33886e-05	0.165893	0.452	0.381	0.390185	1	DEGS1
KLF3	1.35902e-05	0.113766	0.471	0.384	0.39606	1	KLF3
INF2	1.41158e-05	0.131717	0.405	0.322	0.411375	1	INF2
TAF9	1.43864e-05	0.150789	0.452	0.374	0.419264	1	TAF9
EOGT1	1.44428e-05	0.10026	0.258	0.181	0.420905	1	EOGT
TGFB1I1	1.46515e-05	0.130963	0.488	0.398	0.42699	1	TGFB1I1
SELENOT	1.55636e-05	0.127855	0.52	0.439	0.45357	1	SELENOT
NDUFS6	1.57038e-05	0.100558	0.687	0.607	0.457655	1	NDUFS6
SMAD1	1.58737e-05	0.138256	0.512	0.435	0.462606	1	SMAD1
CLASP1	1.59194e-05	0.126269	0.264	0.19	0.46394	1	CLASP1
ELP6	1.61993e-05	0.113056	0.224	0.153	0.472097	1	ELP6
GRB10	1.63043e-05	0.171354	0.388	0.309	0.475157	1	GRB10
PGLS	1.65002e-05	0.136048	0.554	0.486	0.480865	1	PGLS
EHD2	1.6782e-05	0.118366	0.64	0.572	0.489079	1	EHD2
RFXANK	1.78787e-05	0.120605	0.371	0.29	0.521038	1	RFXANK
IQGAP11	1.87464e-05	0.126333	0.697	0.624	0.546327	1	IQGAP1
PON2	1.89823e-05	0.155541	0.51	0.44	0.553201	1	PON2
MBNL2	1.91578e-05	0.161675	0.533	0.458	0.558317	1	MBNL2
RIN2	1.92258e-05	0.140576	0.356	0.278	0.560296	1	RIN2
PLEKHG1	1.93599e-05	0.12292	0.386	0.3	0.564204	1	PLEKHG1
CDK2AP1	1.9512e-05	0.125079	0.339	0.259	0.568638	1	CDK2AP1
SAMD9	1.95278e-05	0.125895	0.303	0.218	0.569099	1	SAMD9
CMC1	1.96867e-05	0.114085	0.377	0.297	0.573731	1	CMC1
PSME2	2.05116e-05	0.144547	0.697	0.624	0.597769	1	PSME2
STX121	2.06966e-05	0.137255	0.452	0.374	0.60316	1	STX12
PDHB	2.08644e-05	0.129752	0.441	0.365	0.60805	1	PDHB
BRK1	2.14196e-05	0.104612	0.748	0.677	0.624233	1	BRK1
RER1	2.15573e-05	0.110621	0.548	0.466	0.628243	1	RER1
RC3H2	2.29669e-05	0.102471	0.311	0.228	0.669324	1	RC3H2
GADD45A	2.37599e-05	0.123255	0.665	0.573	0.692434	1	GADD45A
ALYREF	2.39894e-05	0.10233	0.322	0.238	0.699122	1	ALYREF
APOL1	2.51815e-05	0.125838	0.318	0.236	0.733863	1	APOL1
PREX2	2.57764e-05	0.170303	0.527	0.456	0.751202	1	PREX2
COX7A2	2.60204e-05	0.110691	0.802	0.747	0.758314	1	COX7A2
TSPAN14	2.60653e-05	0.113646	0.548	0.465	0.759622	1	TSPAN14
PHF11	2.60717e-05	0.10832	0.35	0.27	0.759807	1	PHF11
MTPN	2.71649e-05	0.142494	0.535	0.469	0.791667	1	MTPN
HSBP1	2.74963e-05	0.136369	0.672	0.612	0.801325	1	HSBP1
ENPP21	2.77835e-05	0.500213	0.495	0.417	0.809695	1	ENPP2
PDK4	2.90058e-05	0.13025	0.569	0.49	0.845316	1	PDK4
ZDHHC3	2.91569e-05	0.118018	0.382	0.301	0.849721	1	ZDHHC3
NDUFC21	2.953e-05	0.114034	0.727	0.672	0.860594	1	NDUFC2
TRAPPC1	2.98419e-05	0.112735	0.58	0.511	0.869682	1	TRAPPC1
PHC2	3.06222e-05	0.115859	0.42	0.336	0.892422	1	PHC2
COMMD9	3.09623e-05	0.123351	0.301	0.226	0.902334	1	COMMD9
UBE2L6	3.10181e-05	0.149472	0.514	0.44	0.903959	1	UBE2L6
BAD	3.11334e-05	0.10326	0.52	0.432	0.90732	1	BAD
WASHC4	3.15162e-05	0.126137	0.324	0.246	0.918477	1	WASHC4
RRAS1	3.23313e-05	0.126255	0.458	0.381	0.94223	1	RRAS
MYO9B1	3.29194e-05	0.118517	0.237	0.167	0.95937	1	MYO9B
KRT101	3.50166e-05	0.128837	0.708	0.641	1	1	KRT10
AGTRAP	3.57996e-05	0.152812	0.446	0.375	1	1	AGTRAP
ERH	3.70088e-05	0.105425	0.744	0.683	1	1	ERH
TMEM109	3.72416e-05	0.109382	0.61	0.545	1	1	TMEM109
BTN2A1	3.73199e-05	0.112075	0.241	0.171	1	1	BTN2A1
ARCN1	3.78249e-05	0.154881	0.339	0.271	1	1	ARCN1
RAB13	3.80335e-05	0.126238	0.78	0.743	1	1	RAB13
GSDMD	3.8757e-05	0.101038	0.593	0.514	1	1	GSDMD
JAM3	3.91191e-05	0.100271	0.262	0.19	1	1	JAM3
RAB5C	3.99667e-05	0.121687	0.684	0.629	1	1	RAB5C
DARS	4.1698e-05	0.105236	0.437	0.357	1	1	DARS
PSMC1	4.43715e-05	0.12688	0.516	0.441	1	1	PSMC1
MMAB	4.54756e-05	0.128575	0.249	0.181	1	1	MMAB
FLOT1	4.55259e-05	0.101492	0.704	0.641	1	1	FLOT1
MAPRE1	4.73553e-05	0.144808	0.458	0.389	1	1	MAPRE1
MRPS21	4.81545e-05	0.102911	0.646	0.568	1	1	MRPS21
HACD3	4.83171e-05	0.162168	0.469	0.398	1	1	HACD3
PLK2	4.87564e-05	0.118545	0.603	0.52	1	1	PLK2
IRF2BPL	4.97112e-05	0.200881	0.399	0.32	1	1	IRF2BPL
RASSF1	5.02788e-05	0.129842	0.38	0.306	1	1	RASSF1
MCRIP1	5.04763e-05	0.12418	0.561	0.478	1	1	MCRIP1
TMC6	5.13553e-05	0.155412	0.22	0.155	1	1	TMC6
RANBP1	5.14346e-05	0.116093	0.629	0.547	1	1	RANBP1
FAM192A	5.25705e-05	0.127573	0.33	0.257	1	1	FAM192A
NTN4	5.44586e-05	0.125553	0.333	0.256	1	1	NTN4
ABI3	5.49781e-05	0.112188	0.326	0.254	1	1	ABI3
ANAPC11	5.61532e-05	0.137769	0.61	0.529	1	1	ANAPC11
KCNJ21	5.78428e-05	0.131474	0.102	0.056	1	1	KCNJ2
SKP11	5.78954e-05	0.110346	0.853	0.797	1	1	SKP1
IFI61	5.92244e-05	0.230507	0.678	0.618	1	1	IFI6
PTPRM1	5.98973e-05	0.118085	0.565	0.493	1	1	PTPRM
GADD45G1	6.2907e-05	0.184087	0.228	0.159	1	1	GADD45G
TXNDC12	6.32693e-05	0.104996	0.493	0.425	1	1	TXNDC12
GPR4	6.56589e-05	0.115879	0.181	0.123	1	1	GPR4
POLR2E	6.83328e-05	0.102995	0.537	0.459	1	1	POLR2E
DPYSL2	7.12474e-05	0.106131	0.708	0.667	1	1	DPYSL2
SMCHD1	7.63495e-05	0.121067	0.448	0.37	1	1	SMCHD1
ZCCHC2	7.67761e-05	0.121232	0.258	0.187	1	1	ZCCHC2
SPRY1	7.75584e-05	0.137073	0.65	0.56	1	1	SPRY1
NCOA3	7.82719e-05	0.111493	0.322	0.25	1	1	NCOA3
PSMA3	7.90664e-05	0.132568	0.648	0.581	1	1	PSMA3
ADPRH1	7.98092e-05	0.101759	0.179	0.119	1	1	ADPRH
ACP2	8.16088e-05	0.119355	0.239	0.17	1	1	ACP2
ANP32A	8.17332e-05	0.115741	0.518	0.45	1	1	ANP32A
COA3	8.17441e-05	0.100885	0.38	0.303	1	1	COA3
TAOK1	8.25112e-05	0.146712	0.446	0.374	1	1	TAOK1
CMPK1	8.60103e-05	0.112338	0.571	0.501	1	1	CMPK1
KCNQ1OT1	9.1209e-05	0.145885	0.375	0.298	1	1	KCNQ1OT1
UBL5	9.23776e-05	0.117341	0.802	0.744	1	1	UBL5
DYNLL1	9.85709e-05	0.117444	0.896	0.836	1	1	DYNLL1
TXNL1	9.96015e-05	0.115565	0.563	0.489	1	1	TXNL1
GRINA	0.000101625	0.116214	0.399	0.328	1	1	GRINA
C4orf3	0.000102285	0.100574	0.742	0.685	1	1	C4orf3
FAM198B	0.000104581	0.206367	0.574	0.525	1	1	FAM198B
MORF4L1	0.000107415	0.100364	0.829	0.795	1	1	MORF4L1
SNRPG	0.000108012	0.121308	0.689	0.624	1	1	SNRPG
CBX3	0.000110395	0.121492	0.661	0.604	1	1	CBX3
NDUFS2	0.000111441	0.111791	0.501	0.422	1	1	NDUFS2
CLDN51	0.0001139	0.167003	0.893	0.855	1	1	CLDN5
FIBP	0.000115904	0.114044	0.456	0.387	1	1	FIBP
2022-03-05	0.000116662	0.116949	0.303	0.233	1	1	2022-03-05
SPATS2	0.000117352	0.112114	0.339	0.269	1	1	SPATS2
VPS25	0.000118241	0.106081	0.324	0.251	1	1	VPS25
NRBP1	0.000119245	0.135611	0.416	0.349	1	1	NRBP1
LAMTOR2	0.000119578	0.105691	0.559	0.489	1	1	LAMTOR2
KRBOX4	0.000119729	0.10071	0.222	0.158	1	1	KRBOX4
POLR2C	0.000120618	0.105621	0.371	0.296	1	1	POLR2C
TPI1	0.0001209	0.121049	0.808	0.722	1	1	TPI1
CEBPG	0.000125096	0.131817	0.429	0.356	1	1	CEBPG
UBQLN1	0.000125133	0.129277	0.365	0.296	1	1	UBQLN1
RBM6	0.000126695	0.109309	0.397	0.323	1	1	RBM6
AKAP11	0.00012866	0.119332	0.311	0.241	1	1	AKAP11
BCAP29	0.000133791	0.100095	0.559	0.491	1	1	BCAP29
MAP3K6	0.000142115	0.114412	0.188	0.129	1	1	MAP3K6
DEXI	0.000144483	0.104546	0.269	0.201	1	1	DEXI
TEX264	0.000145452	0.149251	0.482	0.419	1	1	TEX264
NUDT141	0.000146786	0.134547	0.467	0.395	1	1	NUDT14
ACTR2	0.000153058	0.110479	0.646	0.602	1	1	ACTR2
HADHB	0.000153176	0.132372	0.557	0.498	1	1	HADHB
MRPS23	0.000155306	0.105261	0.356	0.285	1	1	MRPS23
EAPP	0.0001625	0.116053	0.469	0.392	1	1	EAPP
ITGB5	0.000167694	0.117809	0.162	0.108	1	1	ITGB5
TACC11	0.000171411	0.109738	0.706	0.652	1	1	TACC1
WBP2	0.000171444	0.109354	0.495	0.424	1	1	WBP2
RBM17	0.000184499	0.126295	0.565	0.502	1	1	RBM17
NMT2	0.000191029	0.102241	0.156	0.104	1	1	NMT2
STT3B	0.000193706	0.108145	0.348	0.279	1	1	STT3B
ADGRL2	0.000200036	0.112252	0.303	0.231	1	1	ADGRL2
GBE1	0.000208318	0.114644	0.252	0.186	1	1	GBE1
COL18A1	0.000209502	0.176844	0.731	0.671	1	1	COL18A1
DYNC1LI2	0.000213358	0.111781	0.571	0.525	1	1	DYNC1LI2
NR3C1	0.00022318	0.114157	0.563	0.491	1	1	NR3C1
UBALD2	0.000228816	0.102683	0.446	0.377	1	1	UBALD2
TRIO	0.000241338	0.139923	0.322	0.257	1	1	TRIO
MIER21	0.000250438	0.103882	0.211	0.152	1	1	MIER2
SLC30A1	0.00025201	0.121643	0.313	0.248	1	1	SLC30A1
XRCC5	0.000279867	0.119037	0.616	0.572	1	1	XRCC5
C19orf66	0.00028619	0.117501	0.465	0.395	1	1	C19orf66
GTF2H5	0.000286883	0.107434	0.471	0.401	1	1	GTF2H5
SCAMP1	0.00028714	0.136873	0.262	0.2	1	1	SCAMP1
OSTM1	0.000288754	0.102682	0.249	0.188	1	1	OSTM1
RAB1B	0.000313089	0.103369	0.443	0.378	1	1	RAB1B
SLC39A10	0.00031775	0.144205	0.386	0.318	1	1	SLC39A10
GALNT18	0.000325879	0.127842	0.371	0.302	1	1	GALNT18
EXT1	0.00034647	0.100467	0.207	0.149	1	1	EXT1
SNAP47	0.000352446	0.100586	0.164	0.111	1	1	SNAP47
AC103591.3	0.000353276	0.182119	0.196	0.14	1	1	AC103591.3
ATXN10	0.000354497	0.103613	0.36	0.294	1	1	ATXN10
EIF6	0.000369224	0.109462	0.539	0.482	1	1	EIF6
FRYL1	0.000374418	0.109751	0.465	0.404	1	1	FRYL
RYK	0.000400099	0.100054	0.337	0.272	1	1	RYK
INSR1	0.000406855	0.296342	0.277	0.22	1	1	INSR
CASP10	0.0004458	0.133065	0.358	0.292	1	1	CASP10
GOLGA7	0.000446351	0.111703	0.448	0.384	1	1	GOLGA7
FLYWCH2	0.00048289	0.114007	0.446	0.384	1	1	FLYWCH2
FAM129B	0.000496335	0.13575	0.465	0.407	1	1	FAM129B
GABARAPL21	0.00050845	0.10132	0.783	0.747	1	1	GABARAPL2
TRIB2	0.000510481	0.141181	0.397	0.336	1	1	TRIB2
NKIRAS2	0.000521906	0.121386	0.326	0.262	1	1	NKIRAS2
ANO61	0.000548456	0.112551	0.343	0.278	1	1	ANO6
HSD17B11	0.000571591	0.132111	0.593	0.552	1	1	HSD17B11
REPIN1	0.000634117	0.130549	0.288	0.227	1	1	REPIN1
AQR	0.000641881	0.102542	0.252	0.189	1	1	AQR
PSMD2	0.000672106	0.121308	0.446	0.387	1	1	PSMD2
STARD3NL	0.000710322	0.109086	0.352	0.289	1	1	STARD3NL
GPCPD1	0.000737054	0.131678	0.307	0.25	1	1	GPCPD1
PYURF	0.000738789	0.109737	0.648	0.578	1	1	PYURF
DAPK3	0.000787166	0.114879	0.337	0.277	1	1	DAPK3
ARF4	0.000791617	0.129586	0.601	0.546	1	1	ARF4
ANAPC10	0.000799617	0.113698	0.277	0.218	1	1	ANAPC10
PRRG1	0.000860141	0.11432	0.241	0.185	1	1	PRRG1
SLC29A1	0.000897366	0.108833	0.431	0.368	1	1	SLC29A1
MTMR12	0.00092302	0.105936	0.26	0.202	1	1	MTMR12
CNOT8	0.000966233	0.103292	0.316	0.257	1	1	CNOT8
CMTM6	0.000967548	0.110503	0.412	0.347	1	1	CMTM6
MAP3K111	0.000991698	0.100584	0.591	0.555	1	1	MAP3K11
CACHD1	0.00108499	0.106184	0.207	0.155	1	1	CACHD1
F8	0.00110402	0.128356	0.26	0.201	1	1	F8
COMMD8	0.00115919	0.118805	0.316	0.257	1	1	COMMD8
NME4	0.00121321	0.101745	0.382	0.322	1	1	NME4
GRASP	0.00122619	0.109652	0.467	0.401	1	1	GRASP
IDI1	0.0012478	0.129239	0.394	0.338	1	1	IDI1
KLHL42	0.00128301	0.102465	0.19	0.14	1	1	KLHL42
NEK7	0.00142238	0.117784	0.301	0.243	1	1	NEK7
PSMC3	0.00144361	0.106871	0.51	0.461	1	1	PSMC3
MRPL15	0.00146515	0.116219	0.354	0.297	1	1	MRPL15
LSR1	0.00147125	0.110115	0.337	0.281	1	1	LSR
MAP1LC3B	0.0014779	0.111953	0.716	0.675	1	1	MAP1LC3B
DGKE1	0.00150655	0.133499	0.222	0.172	1	1	DGKE
CDC42EP4	0.0015459	0.122958	0.356	0.295	1	1	CDC42EP4
ABTB1	0.00156744	0.107161	0.288	0.23	1	1	ABTB1
MRPL12	0.00157196	0.106007	0.339	0.282	1	1	MRPL12
ACTR1B	0.00157602	0.116076	0.318	0.263	1	1	ACTR1B
PGF	0.00159776	0.344283	0.228	0.185	1	1	PGF
MYADM	0.00160892	0.108112	0.461	0.405	1	1	MYADM
CD79B	0.00165691	0.181318	0.373	0.321	1	1	CD79B
NDUFB9	0.00173684	0.106081	0.642	0.592	1	1	NDUFB9
DNAJB11	0.00176746	0.145403	0.691	0.622	1	1	DNAJB1
TRA2B	0.0017855	0.136177	0.62	0.579	1	1	TRA2B
TYMP	0.00204683	0.164433	0.623	0.568	1	1	TYMP
PDS5B	0.0021846	0.10738	0.348	0.293	1	1	PDS5B
UQCRC2	0.00230112	0.111802	0.557	0.512	1	1	UQCRC2
CLPTM1	0.00231464	0.110548	0.375	0.319	1	1	CLPTM1
MAF1	0.00236407	0.110737	0.507	0.446	1	1	MAF1
OAS3	0.00239187	0.131658	0.281	0.228	1	1	OAS3
HOXD9	0.0024236	0.12121	0.424	0.377	1	1	HOXD9
CD83	0.00249348	0.158671	0.237	0.189	1	1	CD83
ROCK2	0.00254015	0.112906	0.527	0.478	1	1	ROCK2
TINAGL1	0.00259116	0.193876	0.588	0.558	1	1	TINAGL1
EPRS	0.00261407	0.110992	0.375	0.317	1	1	EPRS
DHX58	0.00295158	0.11221	0.162	0.12	1	1	DHX58
RNF2131	0.00316569	0.109303	0.563	0.515	1	1	RNF213
RSF1	0.00319044	0.141303	0.473	0.432	1	1	RSF1
INMT	0.00333289	0.133048	0.162	0.12	1	1	INMT
LAPTM4B	0.00364536	0.118501	0.433	0.381	1	1	LAPTM4B
EVA1B	0.00447477	0.103551	0.412	0.361	1	1	EVA1B
H2AFY	0.00463726	0.102707	0.531	0.502	1	1	H2AFY
YIF1A	0.00531551	0.111944	0.399	0.353	1	1	YIF1A
JOSD2	0.00596693	0.118861	0.335	0.291	1	1	JOSD2
CCPG1	0.00635121	0.113652	0.467	0.418	1	1	CCPG1
FDFT11	0.00665928	0.102141	0.309	0.262	1	1	FDFT1
CORO1B	0.00694694	0.110476	0.478	0.439	1	1	CORO1B
C8orf331	0.00715808	0.101339	0.33	0.285	1	1	C8orf33
TRIM69	0.00767429	0.106773	0.267	0.221	1	1	TRIM69
EIF2AK2	0.00912177	0.104104	0.465	0.436	1	1	EIF2AK2
RGS5	0	2.6279	0.798	0.044	0	2	RGS5
APOE	0	2.31605	0.831	0.093	0	2	APOE
COL1A2	0	2.14646	0.925	0.166	0	2	COL1A2
NDUFA4L2	0	2.07833	0.795	0.026	0	2	NDUFA4L2
COL1A1	0	2.07653	0.806	0.153	0	2	COL1A1
COL3A1	0	2.00911	0.902	0.113	0	2	COL3A1
ACTA2	0	1.86168	0.744	0.049	0	2	ACTA2
COL6A2	0	1.53731	0.925	0.172	0	2	COL6A2
COL6A1	0	1.35342	0.867	0.201	0	2	COL6A1
TPM2	0	1.27364	0.794	0.091	0	2	TPM2
THY1	0	1.22573	0.759	0.057	0	2	THY1
SERPINF1	0	1.22249	0.812	0.044	0	2	SERPINF1
STEAP4	0	1.21418	0.747	0.01	0	2	STEAP4
PDGFRB	0	1.18402	0.819	0.015	0	2	PDGFRB
COL6A3	0	1.18128	0.793	0.025	0	2	COL6A3
PRRX1	0	1.13016	0.837	0.018	0	2	PRRX1
CPE	0	1.12476	0.844	0.071	0	2	CPE
SYNPO2	0	1.11806	0.711	0.017	0	2	SYNPO2
C1S	0	1.08425	0.747	0.084	0	2	C1S
PCOLCE	0	1.06657	0.797	0.051	0	2	PCOLCE
BGN	0	1.05127	0.762	0.084	0	2	BGN
CD441	0	1.00543	0.834	0.091	0	2	CD44
NOTCH3	0	0.981423	0.726	0.011	0	2	NOTCH3
COX4I2	0	0.960755	0.675	0.011	0	2	COX4I2
ID4	0	0.960521	0.638	0.017	0	2	ID4
MFGE8	0	0.954284	0.83	0.185	0	2	MFGE8
SOD3	0	0.905211	0.704	0.036	0	2	SOD3
GEM	0	0.861899	0.575	0.062	0	2	GEM
ABCC9	0	0.744989	0.647	0.006	0	2	ABCC9
ZEB2	0	0.728785	0.715	0.072	0	2	ZEB2
CRYAB	0	0.696637	0.585	0.036	0	2	CRYAB
CRISPLD2	0	0.685458	0.506	0.031	0	2	CRISPLD2
FAM162B	0	0.678275	0.622	0.04	0	2	FAM162B
AEBP1	0	0.67449	0.631	0.077	0	2	AEBP1
2022-09-04	0	0.668836	0.649	0.033	0	2	2022-09-04
PTN	0	0.663072	0.494	0.009	0	2	PTN
FXYD1	0	0.659517	0.672	0.019	0	2	FXYD1
RASD1	0	0.657642	0.599	0.068	0	2	RASD1
ADRA2A	0	0.636748	0.553	0.007	0	2	ADRA2A
MT1M1	0	0.616264	0.665	0.069	0	2	MT1M
GPM6B	0	0.615043	0.593	0.031	0	2	GPM6B
HIGD1B	0	0.592285	0.44	0.006	0	2	HIGD1B
GUCY1A2	0	0.564912	0.548	0.007	0	2	GUCY1A2
ITGA7	0	0.561761	0.573	0.01	0	2	ITGA7
LPL	0	0.55407	0.436	0.01	0	2	LPL
TPPP3	0	0.550324	0.61	0.059	0	2	TPPP3
AVPR1A	0	0.545122	0.537	0.005	0	2	AVPR1A
LGALS3BP2	0	0.537069	0.65	0.078	0	2	LGALS3BP
COL5A2	0	0.534731	0.573	0.041	0	2	COL5A2
LGI4	0	0.524946	0.557	0.007	0	2	LGI4
TWIST1	0	0.507581	0.425	0.01	0	2	TWIST1
KCNJ8	0	0.503837	0.538	0.004	0	2	KCNJ8
LRP1	0	0.502699	0.448	0.018	0	2	LRP1
AXL	0	0.498557	0.556	0.007	0	2	AXL
FRZB	0	0.495867	0.506	0.013	0	2	FRZB
RERG	0	0.487232	0.53	0.003	0	2	RERG
VASN	0	0.486465	0.51	0.014	0	2	VASN
ZNF703	0	0.468381	0.509	0.022	0	2	ZNF703
ITM2C	0	0.455357	0.538	0.029	0	2	ITM2C
CPM1	0	0.453977	0.544	0.042	0	2	CPM
SLC7A2	0	0.451379	0.517	0.006	0	2	SLC7A2
ADCY3	0	0.45019	0.548	0.029	0	2	ADCY3
LMOD1	0	0.449856	0.484	0.006	0	2	LMOD1
FGF7	0	0.446881	0.451	0.015	0	2	FGF7
CLEC11A	0	0.437349	0.498	0.012	0	2	CLEC11A
AGTR1	0	0.43574	0.408	0.004	0	2	AGTR1
SMOC2	0	0.418136	0.462	0.008	0	2	SMOC2
COL5A3	0	0.408317	0.474	0.005	0	2	COL5A3
ABCA8	0	0.402889	0.365	0.004	0	2	ABCA8
CD248	0	0.386661	0.391	0.007	0	2	CD248
MRVI1	0	0.374885	0.479	0.008	0	2	MRVI1
MRGPRF	0	0.372347	0.45	0.006	0	2	MRGPRF
EFHD1	0	0.369784	0.506	0.021	0	2	EFHD1
CARMN	0	0.365776	0.43	0.003	0	2	CARMN
ADAMTS5	0	0.365117	0.441	0.017	0	2	ADAMTS5
PDE5A	0	0.362055	0.473	0.007	0	2	PDE5A
ARHGEF17	0	0.356952	0.49	0.026	0	2	ARHGEF17
PARM1	0	0.354133	0.527	0.044	0	2	PARM1
EGFLAM	0	0.346449	0.472	0.003	0	2	EGFLAM
RASL12	0	0.345737	0.443	0.003	0	2	RASL12
ENPEP	0	0.333541	0.367	0.003	0	2	ENPEP
MT1F	0	0.333021	0.444	0.016	0	2	MT1F
HNMT	0	0.332736	0.481	0.024	0	2	HNMT
OLFML2B	0	0.332441	0.389	0.002	0	2	OLFML2B
EDNRA	0	0.32954	0.365	0.002	0	2	EDNRA
ECM2	0	0.32303	0.422	0.006	0	2	ECM2
ANO1	0	0.322136	0.427	0.004	0	2	ANO1
DAAM2	0	0.321105	0.436	0.01	0	2	DAAM2
SCN4B	0	0.320978	0.425	0.003	0	2	SCN4B
NGFR	0	0.320494	0.354	0.006	0	2	NGFR
EMX2	0	0.315722	0.367	0.003	0	2	EMX2
KCNE4	0	0.31263	0.355	0.003	0	2	KCNE4
HSPB2	0	0.312509	0.426	0.005	0	2	HSPB2
SEMA5A	0	0.294184	0.404	0.003	0	2	SEMA5A
TBX2	0	0.293591	0.34	0.003	0	2	TBX2
ARHGAP15	0	0.288487	0.409	0.005	0	2	ARHGAP15
NCKAP5	0	0.283095	0.379	0.005	0	2	NCKAP5
ANGPT1	0	0.277116	0.368	0.006	0	2	ANGPT1
HSPB6	0	0.274175	0.375	0.01	0	2	HSPB6
ARHGAP6	0	0.268703	0.412	0.01	0	2	ARHGAP6
ATP1B2	0	0.251018	0.365	0.005	0	2	ATP1B2
SMARCD3	0	0.247569	0.362	0.006	0	2	SMARCD3
REM1	0	0.239388	0.355	0.003	0	2	REM1
CD4	0	0.214723	0.355	0.004	0	2	CD4
RHOBTB3	5.61381e-307	0.349799	0.492	0.036	1.63603e-302	2	RHOBTB3
EBF2	1.09605e-301	0.23592	0.331	0.004	3.19423e-297	2	EBF2
Z97200.1	2.19023e-300	0.210948	0.315	0.002	6.38298e-296	2	Z97200.1
SDC2	6.48092e-300	0.361906	0.443	0.026	1.88873e-295	2	SDC2
SNHG18	6.38739e-299	0.214737	0.351	0.008	1.86148e-294	2	SNHG18
SMIM3	6.8904e-297	0.337719	0.447	0.028	2.00807e-292	2	SMIM3
MT1A	1.93486e-296	0.712272	0.463	0.033	5.63877e-292	2	MT1A
SYTL2	7.84588e-296	0.333446	0.393	0.016	2.28652e-291	2	SYTL2
CDH6	5.84522e-291	0.197502	0.3	0.001	1.70347e-286	2	CDH6
ARHGEF25	9.25541e-289	0.185934	0.306	0.002	2.6973e-284	2	ARHGEF25
LURAP1L	7.58798e-286	0.268641	0.418	0.023	2.21136e-281	2	LURAP1L
LINC02381	6.58265e-282	0.17382	0.304	0.003	1.91838e-277	2	LINC02381
TMEM176A	2.48241e-280	0.331297	0.382	0.017	7.23449e-276	2	TMEM176A
C1R	3.02612e-279	0.993776	0.797	0.186	8.81903e-275	2	C1R
GPNMB	1.72054e-277	0.398446	0.411	0.024	5.01416e-273	2	GPNMB
PTGER3	3.16953e-277	0.219432	0.299	0.003	9.23695e-273	2	PTGER3
MT1E1	7.74174e-277	0.67755	0.744	0.143	2.25617e-272	2	MT1E
TAGLN1	1.34698e-276	1.64473	0.859	0.278	3.9255e-272	2	TAGLN
IGFBP5	1.19268e-275	1.09083	0.592	0.081	3.47583e-271	2	IGFBP5
DCLK1	3.65023e-275	0.248411	0.322	0.007	1.06379e-270	2	DCLK1
MXRA8	1.18337e-270	0.422771	0.391	0.021	3.44869e-266	2	MXRA8
PRKAR2B	2.21364e-268	0.249607	0.36	0.015	6.45122e-264	2	PRKAR2B
F10	1.19114e-266	0.256597	0.31	0.006	3.47132e-262	2	F10
RARRES2	3.86377e-266	0.493972	0.638	0.089	1.12602e-261	2	RARRES2
VIPR1	1.76106e-265	0.268113	0.32	0.008	5.13225e-261	2	VIPR1
TEX41	8.55996e-264	0.18103	0.286	0.003	2.49463e-259	2	TEX41
ASPN	8.88986e-261	0.340109	0.302	0.006	2.59077e-256	2	ASPN
PTGIR	8.61353e-259	0.195887	0.278	0.002	2.51024e-254	2	PTGIR
TBX2-AS1	2.63997e-258	0.188285	0.282	0.003	7.69365e-254	2	TBX2-AS1
LZTS1	9.35891e-257	0.163046	0.27	0.001	2.72747e-252	2	LZTS1
HOPX	2.49671e-256	0.593433	0.591	0.089	7.27615e-252	2	HOPX
CEBPB	3.21834e-256	0.918278	0.741	0.164	9.37921e-252	2	CEBPB
C5orf38	1.75455e-253	0.195357	0.284	0.004	5.11329e-249	2	C5orf38
SSTR2	1.01287e-250	0.261594	0.279	0.004	2.95181e-246	2	SSTR2
NEGR1	2.74217e-249	0.220585	0.275	0.003	7.99151e-245	2	NEGR1
PMEPA1	6.66156e-249	0.530127	0.657	0.121	1.94138e-244	2	PMEPA1
DDR2	9.77256e-249	0.353465	0.613	0.091	2.84802e-244	2	DDR2
ECM1	3.03575e-247	0.294165	0.35	0.017	8.84709e-243	2	ECM1
PPP1R12B	1.99252e-246	0.341924	0.501	0.058	5.80681e-242	2	PPP1R12B
TPM11	2.31856e-246	1.0198	0.923	0.391	6.75699e-242	2	TPM1
ANTXR1	1.52285e-245	0.22766	0.339	0.015	4.43805e-241	2	ANTXR1
GALNT16	4.45513e-244	0.164429	0.267	0.003	1.29836e-239	2	GALNT16
CTSK	2.56355e-243	0.719777	0.477	0.052	7.47096e-239	2	CTSK
DLX5	1.66801e-242	0.171289	0.257	0.002	4.86107e-238	2	DLX5
NFATC4	7.22865e-242	0.212639	0.339	0.016	2.10665e-237	2	NFATC4
PPP1R14A2	1.03038e-240	0.486121	0.598	0.085	3.00284e-236	2	PPP1R14A
TMEM176B	1.91826e-240	0.333018	0.373	0.023	5.59039e-236	2	TMEM176B
AC100793.2	6.13209e-239	0.223289	0.329	0.014	1.78708e-234	2	AC100793.2
PAG1	7.86116e-239	0.216983	0.325	0.014	2.29098e-234	2	PAG1
PLEKHA4	7.60787e-238	0.335364	0.534	0.07	2.21716e-233	2	PLEKHA4
CYP26B1	1.60216e-237	0.388637	0.277	0.006	4.66916e-233	2	CYP26B1
ITGB51	9.65768e-237	0.304291	0.479	0.052	2.81454e-232	2	ITGB5
MYL91	3.03701e-236	1.34349	0.899	0.431	8.85074e-232	2	MYL9
TBX15	3.63768e-236	0.162771	0.254	0.002	1.06013e-231	2	TBX15
KANK2	3.46233e-235	0.402271	0.656	0.118	1.00903e-230	2	KANK2
MAP1A	1.27044e-229	0.206372	0.321	0.015	3.70245e-225	2	MAP1A
MYO1B1	1.46351e-229	0.645583	0.765	0.192	4.2651e-225	2	MYO1B
FAT1	4.90622e-229	0.165492	0.246	0.002	1.42982e-224	2	FAT1
HOXC9	5.54455e-229	0.156158	0.25	0.003	1.61585e-224	2	HOXC9
OLFM2	1.84312e-227	0.237429	0.292	0.01	5.3714e-223	2	OLFM2
SELENBP1	4.68024e-227	0.393111	0.603	0.103	1.36396e-222	2	SELENBP1
DCN	1.89828e-224	1.89539	0.721	0.177	5.53215e-220	2	DCN
COL14A1	2.29638e-224	0.386619	0.286	0.009	6.69235e-220	2	COL14A1
SYNGR1	4.96273e-224	0.257804	0.416	0.039	1.44629e-219	2	SYNGR1
PRRX2	2.48244e-223	0.330323	0.343	0.022	7.23458e-219	2	PRRX2
RAB34	1.1717e-222	0.385427	0.596	0.103	3.41469e-218	2	RAB34
CSRNP3	1.36222e-218	0.173265	0.284	0.01	3.96992e-214	2	CSRNP3
ADAMTS2	9.15557e-218	0.189886	0.253	0.005	2.66821e-213	2	ADAMTS2
LOXL1	9.70868e-217	0.190471	0.285	0.01	2.8294e-212	2	LOXL1
ANPEP	1.06792e-216	0.175652	0.263	0.006	3.11223e-212	2	ANPEP
LRRC17	2.61798e-216	0.152509	0.272	0.008	7.62957e-212	2	LRRC17
CLMN1	8.98924e-216	0.201071	0.379	0.031	2.61974e-211	2	CLMN
NDN	1.98222e-215	0.362914	0.581	0.097	5.7768e-211	2	NDN
ADH1B	3.34044e-215	0.403153	0.284	0.01	9.73505e-211	2	ADH1B
MAP1B1	9.42429e-215	0.552041	0.773	0.2	2.74652e-210	2	MAP1B
CHCHD10	2.3396e-214	0.481664	0.716	0.161	6.81829e-210	2	CHCHD10
ISYNA1	8.76458e-214	0.393065	0.574	0.101	2.55426e-209	2	ISYNA1
FMO3	1.48439e-213	0.223092	0.239	0.003	4.32595e-209	2	FMO3
C20orf27	1.04116e-212	0.563631	0.718	0.187	3.03425e-208	2	C20orf27
PLAC9	1.92873e-212	0.742569	0.864	0.277	5.62089e-208	2	PLAC9
PLEKHH2	9.58765e-210	0.219035	0.304	0.015	2.79413e-205	2	PLEKHH2
HRC	1.55705e-209	0.130925	0.228	0.002	4.53772e-205	2	HRC
FBLIM11	2.75161e-209	0.203823	0.455	0.053	8.01901e-205	2	FBLIM1
INPP4B	1.80423e-208	0.282488	0.43	0.049	5.25807e-204	2	INPP4B
PLPPR4	3.00936e-207	0.202644	0.342	0.024	8.77018e-203	2	PLPPR4
RRAD	5.33467e-207	0.431497	0.422	0.048	1.55468e-202	2	RRAD
RASGRP2	2.5986e-206	0.170417	0.355	0.028	7.57311e-202	2	RASGRP2
PCDH18	3.01351e-206	0.146488	0.231	0.003	8.78226e-202	2	PCDH18
HOXC6	7.41419e-203	0.142086	0.224	0.003	2.16072e-198	2	HOXC6
SLIT3	1.85322e-202	0.436212	0.459	0.062	5.40083e-198	2	SLIT3
GJC1	3.86758e-200	0.22257	0.372	0.035	1.12713e-195	2	GJC1
DMD	7.2818e-199	0.158684	0.29	0.015	2.12214e-194	2	DMD
EFEMP2	3.39585e-198	0.337789	0.595	0.11	9.89651e-194	2	EFEMP2
PRKG1	9.29913e-198	0.187196	0.358	0.031	2.71004e-193	2	PRKG1
MTHFD2	1.76611e-196	0.438468	0.596	0.12	5.14696e-192	2	MTHFD2
LSP1	3.71946e-196	0.258956	0.322	0.023	1.08396e-191	2	LSP1
PLPP31	5.51115e-196	0.806753	0.809	0.264	1.60611e-191	2	PLPP3
C11orf961	1.82746e-195	1.04793	0.822	0.288	5.32577e-191	2	C11orf96
CCDC102B	1.11788e-194	0.278846	0.459	0.063	3.25784e-190	2	CCDC102B
VGLL3	2.39021e-194	0.193939	0.231	0.005	6.96579e-190	2	VGLL3
APOC1	1.12093e-193	0.249021	0.296	0.018	3.26673e-189	2	APOC1
INAFM1	1.35729e-193	0.281602	0.509	0.082	3.95555e-189	2	INAFM1
TGFBI	1.48442e-193	0.404951	0.407	0.047	4.32605e-189	2	TGFBI
EMX2OS	3.2097e-193	0.134748	0.22	0.003	9.35404e-189	2	EMX2OS
NEXN	2.53635e-191	0.212476	0.329	0.026	7.39168e-187	2	NEXN
GJA41	1.51311e-190	0.323001	0.613	0.117	4.40966e-186	2	GJA4
SSPN	1.92711e-190	0.24473	0.379	0.039	5.61618e-186	2	SSPN
CCL8	3.50995e-190	0.604587	0.315	0.023	1.02291e-185	2	CCL8
CFD	1.55513e-189	1.94426	0.632	0.159	4.53211e-185	2	CFD
IGFBP6	1.60937e-189	0.46089	0.45	0.063	4.69019e-185	2	IGFBP6
LGALS12	3.91891e-189	1.00877	0.97	0.657	1.14209e-184	2	LGALS1
FRMD3	1.81539e-188	0.30154	0.499	0.081	5.2906e-184	2	FRMD3
OLFML3	1.81208e-187	0.238652	0.292	0.018	5.28094e-183	2	OLFML3
ARHGAP10	1.05348e-186	0.223194	0.414	0.051	3.07016e-182	2	ARHGAP10
ISLR	1.56074e-186	0.219499	0.279	0.015	4.54848e-182	2	ISLR
CYGB	3.33669e-186	0.722776	0.776	0.246	9.72412e-182	2	CYGB
COL25A1	5.62172e-185	0.13883	0.213	0.003	1.63834e-180	2	COL25A1
LUM	1.29146e-184	1.05204	0.487	0.081	3.76369e-180	2	LUM
[truncated: 3,547 more rows]

## Sheet: KC subtype markers
	p_val	avg_logFC	pct.1	pct.2	p_val_adj	cluster	gene
KRT15	0	2.2645	0.945	0.123	0	Basal	KRT15
COL17A1	0	2.25589	0.977	0.151	0	Basal	COL17A1
KRT14	0	2.23545	1	0.545	0	Basal	KRT14
DST	0	2.18217	0.977	0.249	0	Basal	DST
POSTN	0	2.14959	0.867	0.046	0	Basal	POSTN
KRT5	0	1.72529	0.999	0.482	0	Basal	KRT5
SYT8	0	1.72413	0.847	0.247	0	Basal	SYT8
CXCL14	0	1.66563	0.998	0.817	0	Basal	CXCL14
CYR61	0	1.56326	0.803	0.21	0	Basal	CYR61
CCL2	0	1.43029	0.42	0.058	0	Basal	CCL2
S100A2	0	1.32763	0.981	0.354	0	Basal	S100A2
FTH1	0	1.23426	0.992	0.742	0	Basal	FTH1
TGFBI	0	1.03838	0.695	0.195	0	Basal	TGFBI
MT2A	0	1.00435	0.847	0.574	0	Basal	MT2A
ITGB1	0	0.984144	0.746	0.264	0	Basal	ITGB1
COL7A1	0	0.97836	0.62	0.072	0	Basal	COL7A1
S100A6	0	0.946582	0.848	0.326	0	Basal	S100A6
IFITM3	0	0.941304	0.737	0.319	0	Basal	IFITM3
PDLIM1	0	0.936816	0.849	0.522	0	Basal	PDLIM1
ASS1	0	0.929901	0.602	0.04	0	Basal	ASS1
FTL	0	0.91921	0.976	0.877	0	Basal	FTL
NR4A1	0	0.904235	0.826	0.582	0	Basal	NR4A1
CAV1	0	0.869208	0.8	0.416	0	Basal	CAV1
WNT4	0	0.860363	0.616	0.287	0	Basal	WNT4
ITGB4	0	0.848014	0.626	0.079	0	Basal	ITGB4
IGFBP3	0	0.827806	0.335	0.081	0	Basal	IGFBP3
ZFP36L2	0	0.818435	0.904	0.718	0	Basal	ZFP36L2
COL18A1	0	0.797293	0.592	0.08	0	Basal	COL18A1
ATF3	0	0.772266	0.92	0.785	0	Basal	ATF3
ANXA1	0	0.767926	0.955	0.749	0	Basal	ANXA1
S100A10	0	0.765283	0.982	0.848	0	Basal	S100A10
MEF2A	0	0.76439	0.667	0.346	0	Basal	MEF2A
FOS	0	0.754927	0.922	0.879	0	Basal	FOS
CTNNAL1	0	0.753727	0.526	0.022	0	Basal	CTNNAL1
KRT31	0	0.753675	0.488	0.032	0	Basal	KRT31
LIMA1	0	0.749413	0.709	0.382	0	Basal	LIMA1
JUNB	0	0.738392	0.99	0.958	0	Basal	JUNB
LAMB3	0	0.738294	0.54	0.076	0	Basal	LAMB3
EGR1	0	0.735402	0.906	0.84	0	Basal	EGR1
CAVIN1	0	0.734858	0.676	0.332	0	Basal	CAVIN1
SERPINH1	0	0.728206	0.447	0.089	0	Basal	SERPINH1
SDCBP	0	0.72518	0.599	0.151	0	Basal	SDCBP
UBE2S	0	0.719086	0.713	0.532	0	Basal	UBE2S
JUN	0	0.714975	0.969	0.912	0	Basal	JUN
RND3	0	0.709998	0.855	0.763	0	Basal	RND3
LAMB4	0	0.705897	0.474	0.043	0	Basal	LAMB4
SAT1	0	0.693431	0.808	0.609	0	Basal	SAT1
ERRFI1	0	0.689708	0.623	0.424	0	Basal	ERRFI1
ITGA2	0	0.685575	0.528	0.107	0	Basal	ITGA2
FAM213A	0	0.68086	0.801	0.549	0	Basal	FAM213A
ITGA6	0	0.677327	0.526	0.13	0	Basal	ITGA6
JAG2	0	0.670183	0.471	0.028	0	Basal	JAG2
ATP1B3	0	0.664235	0.943	0.832	0	Basal	ATP1B3
APCDD1	0	0.650563	0.671	0.377	0	Basal	APCDD1
GADD45A	0	0.6499	0.676	0.474	0	Basal	GADD45A
MALAT1	0	0.63887	0.993	0.938	0	Basal	MALAT1
IGFBP5	0	0.629611	0.397	0.108	0	Basal	IGFBP5
GDPD2	0	0.622829	0.448	0.022	0	Basal	GDPD2
THBS2	0	0.621436	0.366	0.035	0	Basal	THBS2
IL18	0	0.619923	0.814	0.642	0	Basal	IL18
ALDH3A1	0	0.61641	0.55	0.259	0	Basal	ALDH3A1
TNFRSF12A	0	0.613762	0.575	0.315	0	Basal	TNFRSF12A
DDIT3	0	0.612762	0.499	0.378	0	Basal	DDIT3
EFEMP1	0	0.607627	0.473	0.067	0	Basal	EFEMP1
TNFRSF18	0	0.60722	0.654	0.355	0	Basal	TNFRSF18
WNT3	0	0.594661	0.462	0.132	0	Basal	WNT3
SH3PXD2A	0	0.591279	0.475	0.129	0	Basal	SH3PXD2A
CXCL2	0	0.591074	0.284	0.112	0	Basal	CXCL2
SPARC	0	0.586586	0.439	0.049	0	Basal	SPARC
TGIF1	0	0.584907	0.62	0.378	0	Basal	TGIF1
SQSTM1	0	0.58485	0.791	0.703	0	Basal	SQSTM1
TXNIP	0	0.584465	0.812	0.667	0	Basal	TXNIP
DCN	0	0.58392	0.575	0.333	0	Basal	DCN
SLC20A1	0	0.578556	0.483	0.184	0	Basal	SLC20A1
COPZ2	0	0.577128	0.498	0.117	0	Basal	COPZ2
CLSTN1	0	0.575744	0.597	0.335	0	Basal	CLSTN1
FGFR2	0	0.574096	0.526	0.24	0	Basal	FGFR2
FOSB	0	0.560494	0.936	0.848	0	Basal	FOSB
GADD45B	0	0.559274	0.816	0.7	0	Basal	GADD45B
LFNG	0	0.556324	0.371	0.017	0	Basal	LFNG
CAV2	0	0.554494	0.675	0.4	0	Basal	CAV2
GAMT	0	0.553539	0.565	0.275	0	Basal	GAMT
ARL4C	0	0.550729	0.388	0.052	0	Basal	ARL4C
ARID5B	0	0.545043	0.571	0.429	0	Basal	ARID5B
PTGS2	0	0.54392	0.271	0.036	0	Basal	PTGS2
GSTM3	0	0.54205	0.634	0.415	0	Basal	GSTM3
FLNA	0	0.539741	0.566	0.309	0	Basal	FLNA
CD81	0	0.537124	0.777	0.733	0	Basal	CD81
DKK3	0	0.53607	0.429	0.055	0	Basal	DKK3
SOCS3	0	0.53101	0.536	0.276	0	Basal	SOCS3
CRIP1	0	0.53048	0.763	0.588	0	Basal	CRIP1
RETREG1	0	0.529515	0.361	0.029	0	Basal	RETREG1
BGN	0	0.524916	0.438	0.129	0	Basal	BGN
BDKRB1	0	0.524032	0.336	0.068	0	Basal	BDKRB1
TAX1BP3	0	0.523014	0.619	0.388	0	Basal	TAX1BP3
FBXW7	0	0.519809	0.785	0.65	0	Basal	FBXW7
TOB1	0	0.519456	0.78	0.66	0	Basal	TOB1
DUSP1	0	0.519367	0.949	0.924	0	Basal	DUSP1
IER2	0	0.515405	0.962	0.922	0	Basal	IER2
TNNI2	0	0.511099	0.347	0.051	0	Basal	TNNI2
MYADM	0	0.510433	0.414	0.124	0	Basal	MYADM
MT1E	0	0.509877	0.655	0.462	0	Basal	MT1E
AES	0	0.507294	0.713	0.557	0	Basal	AES
PHLDB2	0	0.504603	0.34	0.056	0	Basal	PHLDB2
ARL4A	0	0.502471	0.722	0.616	0	Basal	ARL4A
CCND2	0	0.501394	0.374	0.034	0	Basal	CCND2
ASCL2	0	0.493612	0.373	0.068	0	Basal	ASCL2
PARK7	0	0.492702	0.736	0.539	0	Basal	PARK7
ITGA3	0	0.492048	0.397	0.064	0	Basal	ITGA3
PKM	0	0.491288	0.895	0.832	0	Basal	PKM
PCDH7	0	0.485392	0.442	0.158	0	Basal	PCDH7
ADAMTS1	0	0.483649	0.285	0.065	0	Basal	ADAMTS1
EEF1D	0	0.483177	0.974	0.966	0	Basal	EEF1D
SOX15	0	0.482454	0.733	0.604	0	Basal	SOX15
AC020916.1	0	0.48191	0.531	0.343	0	Basal	AC020916.1
NFKBIA	0	0.47851	0.971	0.935	0	Basal	NFKBIA
DUSP14	0	0.477666	0.558	0.337	0	Basal	DUSP14
ADH5	0	0.47612	0.496	0.172	0	Basal	ADH5
DLK2	0	0.472154	0.352	0.015	0	Basal	DLK2
FGFR3	0	0.471729	0.773	0.644	0	Basal	FGFR3
IFRD1	0	0.471299	0.723	0.588	0	Basal	IFRD1
ACKR3	0	0.47015	0.309	0.127	0	Basal	ACKR3
BRD2	0	0.469167	0.869	0.803	0	Basal	BRD2
BASP1	0	0.468736	0.363	0.063	0	Basal	BASP1
MATN2	0	0.467273	0.373	0.044	0	Basal	MATN2
ANTXR1	0	0.46544	0.354	0.039	0	Basal	ANTXR1
ERF	0	0.463789	0.489	0.238	0	Basal	ERF
SELENOW	0	0.460409	0.934	0.894	0	Basal	SELENOW
GPSM2	0	0.458458	0.452	0.178	0	Basal	GPSM2
FSCN1	0	0.457183	0.563	0.351	0	Basal	FSCN1
TIMP1	0	0.45587	0.353	0.044	0	Basal	TIMP1
SPON2	0	0.452382	0.375	0.11	0	Basal	SPON2
CDH13	0	0.448216	0.365	0.039	0	Basal	CDH13
TSC22D3	0	0.446622	0.416	0.137	0	Basal	TSC22D3
TUBA1B	0	0.445128	0.874	0.815	0	Basal	TUBA1B
SOD1	0	0.443641	0.848	0.762	0	Basal	SOD1
UAP1	0	0.440529	0.397	0.181	0	Basal	UAP1
C12orf57	0	0.438708	0.885	0.829	0	Basal	C12orf57
FBXO32	0	0.43841	0.388	0.141	0	Basal	FBXO32
UGDH	0	0.437727	0.355	0.115	0	Basal	UGDH
TNNT1	0	0.436876	0.476	0.218	0	Basal	TNNT1
FJX1	0	0.431926	0.324	0.034	0	Basal	FJX1
DLL1	0	0.431761	0.305	0.012	0	Basal	DLL1
HNRNPH1	0	0.429882	0.836	0.773	0	Basal	HNRNPH1
ABRACL	0	0.424315	0.511	0.304	0	Basal	ABRACL
GUK1	0	0.420849	0.959	0.935	0	Basal	GUK1
HINT1	0	0.419748	0.971	0.951	0	Basal	HINT1
CYB5R1	0	0.419266	0.684	0.569	0	Basal	CYB5R1
CYBRD1	0	0.419227	0.399	0.127	0	Basal	CYBRD1
SLC2A1	0	0.412905	0.69	0.6	0	Basal	SLC2A1
SOX6	0	0.411401	0.316	0.075	0	Basal	SOX6
SRPK2	0	0.411306	0.515	0.325	0	Basal	SRPK2
GEM	0	0.410148	0.238	0.02	0	Basal	GEM
IRX4	0	0.406399	0.376	0.094	0	Basal	IRX4
TNS4	0	0.406218	0.411	0.155	0	Basal	TNS4
SNCA	0	0.40527	0.311	0.029	0	Basal	SNCA
ZC3H12A	0	0.404986	0.717	0.624	0	Basal	ZC3H12A
MT-ND2	0	0.404797	0.987	0.971	0	Basal	MT-ND2
IFITM2	0	0.404603	0.256	0.033	0	Basal	IFITM2
LSP1	0	0.404198	0.615	0.434	0	Basal	LSP1
PLIN2	0	0.403171	0.504	0.285	0	Basal	PLIN2
PRDX5	0	0.401394	0.84	0.783	0	Basal	PRDX5
TCEAL4	0	0.400308	0.679	0.59	0	Basal	TCEAL4
LAMA5	0	0.399966	0.39	0.152	0	Basal	LAMA5
TP53AIP1	0	0.399039	0.456	0.227	0	Basal	TP53AIP1
SLC39A13	0	0.397304	0.311	0.024	0	Basal	SLC39A13
CCM2	0	0.396963	0.339	0.063	0	Basal	CCM2
CXCL3	0	0.39494	0.214	0.066	0	Basal	CXCL3
LAMA3	0	0.394618	0.328	0.055	0	Basal	LAMA3
CDCA7L	0	0.393001	0.335	0.044	0	Basal	CDCA7L
GAS6	0	0.392655	0.637	0.513	0	Basal	GAS6
TUSC1	0	0.391805	0.393	0.155	0	Basal	TUSC1
YBX1	0	0.390301	0.959	0.933	0	Basal	YBX1
RBBP8	0	0.390123	0.374	0.168	0	Basal	RBBP8
LINC01315	0	0.389499	0.351	0.104	0	Basal	LINC01315
PTMA	0	0.388861	0.999	0.997	0	Basal	PTMA
NEAT1	0	0.388204	0.962	0.856	0	Basal	NEAT1
ASPN	0	0.387963	0.239	0.019	0	Basal	ASPN
ACTB	0	0.387038	0.991	0.987	0	Basal	ACTB
PDGFA	0	0.384734	0.292	0.042	0	Basal	PDGFA
TUBB	0	0.38405	0.768	0.694	0	Basal	TUBB
FHL2	0	0.382269	0.488	0.279	0	Basal	FHL2
PPP1R18	0	0.379833	0.369	0.145	0	Basal	PPP1R18
INTS6	0	0.378297	0.705	0.601	0	Basal	INTS6
COX7A2L	0	0.378175	0.745	0.658	0	Basal	COX7A2L
JDP2	0	0.37682	0.304	0.08	0	Basal	JDP2
HSPA2	0	0.375395	0.7	0.608	0	Basal	HSPA2
EDN1	0	0.374291	0.255	0.05	0	Basal	EDN1
NPC2	0	0.372649	0.733	0.658	0	Basal	NPC2
HMGN2	0	0.37193	0.766	0.7	0	Basal	HMGN2
NASP	0	0.370969	0.613	0.498	0	Basal	NASP
CBR3	0	0.368845	0.429	0.272	0	Basal	CBR3
FOXQ1	0	0.366471	0.394	0.254	0	Basal	FOXQ1
NUDT14	0	0.365793	0.362	0.119	0	Basal	NUDT14
TP63	0	0.364403	0.662	0.57	0	Basal	TP63
MT-CYB	0	0.36425	0.991	0.975	0	Basal	MT-CYB
AL078639.1	0	0.359407	0.245	0.091	0	Basal	AL078639.1
CBR1	0	0.356701	0.758	0.72	0	Basal	CBR1
MMP28	0	0.355694	0.421	0.238	0	Basal	MMP28
TGFB1	0	0.355687	0.335	0.097	0	Basal	TGFB1
MORF4L1	0	0.352953	0.716	0.651	0	Basal	MORF4L1
NPM1	0	0.348614	0.96	0.954	0	Basal	NPM1
ACTG1	0	0.348008	0.996	0.993	0	Basal	ACTG1
XIST	0	0.347974	0.546	0.399	0	Basal	XIST
SLC6A6	0	0.347821	0.3	0.078	0	Basal	SLC6A6
SLC6A8	0	0.347715	0.348	0.156	0	Basal	SLC6A8
NRG1	0	0.344856	0.264	0.019	0	Basal	NRG1
NFIB	0	0.342048	0.616	0.497	0	Basal	NFIB
TRIP6	0	0.341357	0.56	0.428	0	Basal	TRIP6
TRAF4	0	0.340085	0.347	0.141	0	Basal	TRAF4
TMEM237	0	0.33858	0.457	0.282	0	Basal	TMEM237
IMPA2	0	0.338191	0.834	0.786	0	Basal	IMPA2
HNRNPA1	0	0.337646	0.959	0.957	0	Basal	HNRNPA1
OAT	0	0.3354	0.629	0.53	0	Basal	OAT
IRF1	0	0.331224	0.721	0.588	0	Basal	IRF1
LRRFIP1	0	0.331204	0.613	0.494	0	Basal	LRRFIP1
NFIC	0	0.330338	0.694	0.627	0	Basal	NFIC
LY6E	0	0.329687	0.529	0.374	0	Basal	LY6E
TCF4	0	0.326549	0.458	0.305	0	Basal	TCF4
EIF4A2	0	0.325953	0.874	0.836	0	Basal	EIF4A2
SERTAD1	0	0.325942	0.826	0.796	0	Basal	SERTAD1
AGRN	0	0.325506	0.267	0.044	0	Basal	AGRN
HTRA1	0	0.321418	0.294	0.062	0	Basal	HTRA1
GAS1	0	0.316192	0.328	0.143	0	Basal	GAS1
KREMEN2	0	0.315012	0.232	0.06	0	Basal	KREMEN2
MT-ND3	0	0.311122	0.986	0.966	0	Basal	MT-ND3
NAP1L1	0	0.310359	0.739	0.719	0	Basal	NAP1L1
CKS1B	0	0.309111	0.507	0.368	0	Basal	CKS1B
C9orf3	0	0.308595	0.639	0.532	0	Basal	C9orf3
GPNMB	0	0.305663	0.838	0.779	0	Basal	GPNMB
DLX2	0	0.304837	0.227	0.085	0	Basal	DLX2
AC116565.1	0	0.304565	0.213	0.031	0	Basal	AC116565.1
PDGFC	0	0.304356	0.226	0.014	0	Basal	PDGFC
WNT10A	0	0.302999	0.252	0.026	0	Basal	WNT10A
SESN3	0	0.30095	0.279	0.074	0	Basal	SESN3
LTBP4	0	0.299454	0.327	0.135	0	Basal	LTBP4
DDB2	0	0.29908	0.437	0.266	0	Basal	DDB2
MXRA5	0	0.297918	0.293	0.107	0	Basal	MXRA5
WLS	0	0.296406	0.365	0.197	0	Basal	WLS
KIAA1217	0	0.295161	0.3	0.115	0	Basal	KIAA1217
CIRBP	0	0.294543	0.907	0.897	0	Basal	CIRBP
C2orf40	0	0.293375	0.199	0.026	0	Basal	C2orf40
S100A13	0	0.292796	0.355	0.163	0	Basal	S100A13
CIB1	0	0.291686	0.384	0.214	0	Basal	CIB1
SAP18	0	0.291589	0.91	0.923	0	Basal	SAP18
C1R	0	0.289962	0.233	0.04	0	Basal	C1R
VAPA	0	0.288397	0.786	0.767	0	Basal	VAPA
FUS	0	0.288262	0.813	0.758	0	Basal	FUS
MCL1	0	0.287359	0.822	0.775	0	Basal	MCL1
SPRY1	0	0.283282	0.296	0.159	0	Basal	SPRY1
CRTAP	0	0.282895	0.384	0.24	0	Basal	CRTAP
AJUBA	0	0.282714	0.316	0.163	0	Basal	AJUBA
SLC7A1	0	0.280986	0.303	0.139	0	Basal	SLC7A1
COL6A2	0	0.278506	0.238	0.059	0	Basal	COL6A2
ARPC2	0	0.276247	0.931	0.933	0	Basal	ARPC2
SLC43A3	0	0.274183	0.227	0.021	0	Basal	SLC43A3
DUSP6	0	0.273423	0.251	0.111	0	Basal	DUSP6
RSL24D1	0	0.271684	0.735	0.709	0	Basal	RSL24D1
SMAD3	0	0.270452	0.263	0.067	0	Basal	SMAD3
IFITM1	0	0.269767	0.177	0.025	0	Basal	IFITM1
RAPGEF1	0	0.269194	0.212	0.028	0	Basal	RAPGEF1
USP31	0	0.268351	0.254	0.086	0	Basal	USP31
UBC	0	0.266719	0.994	0.99	0	Basal	UBC
PAMR1	0	0.265541	0.204	0.014	0	Basal	PAMR1
NOP53	0	0.264887	0.919	0.926	0	Basal	NOP53
LDHA	0	0.264624	0.945	0.943	0	Basal	LDHA
RASSF6	0	0.263012	0.204	0.026	0	Basal	RASSF6
PHYHIP	0	0.262431	0.289	0.132	0	Basal	PHYHIP
SNHG8	0	0.26147	0.9	0.891	0	Basal	SNHG8
ANKRD10	0	0.26027	0.336	0.182	0	Basal	ANKRD10
TSPAN4	0	0.25988	0.246	0.062	0	Basal	TSPAN4
ABCA1	0	0.259428	0.263	0.117	0	Basal	ABCA1
DSC2	0	0.258745	0.382	0.195	0	Basal	DSC2
KLF9	0	0.258046	0.271	0.131	0	Basal	KLF9
SLC1A5	0	0.256092	0.269	0.093	0	Basal	SLC1A5
RPL36AL	0	0.254678	0.922	0.933	0	Basal	RPL36AL
MT-CO2	0	0.254327	0.994	0.976	0	Basal	MT-CO2
SLC7A5	0	0.251707	0.24	0.072	0	Basal	SLC7A5
HNRNPA2B1	0	0.251627	0.906	0.904	0	Basal	HNRNPA2B1
CHD3	0	0.249686	0.282	0.127	0	Basal	CHD3
MOB3B	0	0.245562	0.205	0.029	0	Basal	MOB3B
ANP32A	0	0.244008	0.322	0.157	0	Basal	ANP32A
FAM49B	0	0.243688	0.359	0.211	0	Basal	FAM49B
CTSF	0	0.243612	0.275	0.105	0	Basal	CTSF
ICA1	0	0.243611	0.221	0.042	0	Basal	ICA1
MXRA7	0	0.243296	0.219	0.082	0	Basal	MXRA7
BCAM	0	0.242958	0.282	0.106	0	Basal	BCAM
EMP3	0	0.242455	0.21	0.071	0	Basal	EMP3
MT-CO3	0	0.236756	0.992	0.979	0	Basal	MT-CO3
ARL9	0	0.235924	0.176	0.01	0	Basal	ARL9
RYR1	0	0.235847	0.192	0.024	0	Basal	RYR1
ARPC1B	0	0.233003	0.241	0.071	0	Basal	ARPC1B
GGA2	0	0.232806	0.232	0.064	0	Basal	GGA2
C12orf75	0	0.232044	0.382	0.211	0	Basal	C12orf75
MEGF6	0	0.231762	0.233	0.093	0	Basal	MEGF6
HMGB1	0	0.230533	0.941	0.944	0	Basal	HMGB1
SLC16A1	0	0.230453	0.242	0.088	0	Basal	SLC16A1
P3H2	0	0.228641	0.207	0.028	0	Basal	P3H2
TOMM7	0	0.226454	0.926	0.937	0	Basal	TOMM7
H3F3B	0	0.226105	0.997	0.992	0	Basal	H3F3B
STXBP6	0	0.225775	0.243	0.087	0	Basal	STXBP6
TMSB4X	0	0.225555	0.989	0.99	0	Basal	TMSB4X
TNS1	0	0.224631	0.174	0.014	0	Basal	TNS1
LARGE2	0	0.223963	0.24	0.082	0	Basal	LARGE2
GOLGA7B	0	0.22366	0.211	0.048	0	Basal	GOLGA7B
SYNPO2	0	0.222885	0.161	0.015	0	Basal	SYNPO2
ZBTB10	0	0.222058	0.183	0.04	0	Basal	ZBTB10
SLC47A2	0	0.22164	0.157	0.047	0	Basal	SLC47A2
NTRK2	0	0.220004	0.212	0.069	0	Basal	NTRK2
CPNE8	0	0.21895	0.185	0.029	0	Basal	CPNE8
PHLDB1	0	0.217489	0.184	0.019	0	Basal	PHLDB1
MARVELD1	0	0.217334	0.175	0.019	0	Basal	MARVELD1
GPRC5C	0	0.216528	0.261	0.102	0	Basal	GPRC5C
COL6A1	0	0.215834	0.208	0.067	0	Basal	COL6A1
ZNF704	0	0.214624	0.164	0.017	0	Basal	ZNF704
HSPG2	0	0.214358	0.201	0.063	0	Basal	HSPG2
SLC12A4	0	0.212294	0.172	0.014	0	Basal	SLC12A4
KRTCAP3	0	0.210806	0.243	0.08	0	Basal	KRTCAP3
ETV5	0	0.210564	0.176	0.026	0	Basal	ETV5
FOXP2	0	0.209498	0.204	0.081	0	Basal	FOXP2
ZNF503	0	0.209421	0.211	0.067	0	Basal	ZNF503
ORAI3	0	0.207675	0.188	0.039	0	Basal	ORAI3
ERAP2	0	0.20683	0.171	0.046	0	Basal	ERAP2
FXYD5	0	0.206114	0.195	0.063	0	Basal	FXYD5
SERTAD4	0	0.205847	0.203	0.058	0	Basal	SERTAD4
VSIG8	0	0.20539	0.224	0.088	0	Basal	VSIG8
VAMP5	0	0.20082	0.2	0.08	0	Basal	VAMP5
SUMO2	0	0.200718	0.923	0.93	0	Basal	SUMO2
CD276	0	0.197224	0.185	0.04	0	Basal	CD276
KCNJ2	0	0.197062	0.15	0.027	0	Basal	KCNJ2
AP2B1	0	0.195227	0.232	0.097	0	Basal	AP2B1
AAED1	0	0.195067	0.222	0.086	0	Basal	AAED1
KITLG	0	0.191564	0.163	0.03	0	Basal	KITLG
BNC1	0	0.18964	0.212	0.076	0	Basal	BNC1
MOXD1	0	0.18963	0.174	0.028	0	Basal	MOXD1
EEF1A1	0	0.188583	0.999	0.999	0	Basal	EEF1A1
RPLP1	0	0.188058	1	0.999	0	Basal	RPLP1
BTF3	0	0.187151	0.987	0.98	0	Basal	BTF3
TPT1	0	0.184492	0.998	0.996	0	Basal	TPT1
SLC38A5	0	0.180187	0.178	0.026	0	Basal	SLC38A5
CDIP1	0	0.179966	0.197	0.066	0	Basal	CDIP1
FBLN1	0	0.17919	0.193	0.073	0	Basal	FBLN1
TGIF2	0	0.178297	0.178	0.044	0	Basal	TGIF2
TMEM263	0	0.177841	0.2	0.078	0	Basal	TMEM263
GNAQ	0	0.176578	0.178	0.053	0	Basal	GNAQ
CRLF1	0	0.176363	0.142	0.032	0	Basal	CRLF1
SPRED1	0	0.174615	0.168	0.05	0	Basal	SPRED1
SCUBE2	0	0.170718	0.124	0.006	0	Basal	SCUBE2
CDH3	0	0.170197	0.179	0.052	0	Basal	CDH3
CCDC127	0	0.169798	0.166	0.045	0	Basal	CCDC127
TP53I11	0	0.16924	0.15	0.034	0	Basal	TP53I11
DAPK2	0	0.167957	0.168	0.046	0	Basal	DAPK2
ALOX15B	0	0.165659	0.132	0.025	0	Basal	ALOX15B
ST5	0	0.16365	0.155	0.039	0	Basal	ST5
NRG2	0	0.163629	0.12	0.006	0	Basal	NRG2
LPGAT1	0	0.159419	0.141	0.035	0	Basal	LPGAT1
NPR3	0	0.156498	0.137	0.031	0	Basal	NPR3
NCKAP5L	0	0.152241	0.155	0.037	0	Basal	NCKAP5L
TP73	0	0.152101	0.131	0.019	0	Basal	TP73
ARHGEF10	0	0.149353	0.134	0.022	0	Basal	ARHGEF10
TENM2	0	0.148987	0.148	0.025	0	Basal	TENM2
SLCO2A1	0	0.148938	0.108	0.004	0	Basal	SLCO2A1
LCAT	0	0.148236	0.113	0.008	0	Basal	LCAT
ELF4	0	0.14478	0.128	0.03	0	Basal	ELF4
SPRED2	0	0.143651	0.146	0.04	0	Basal	SPRED2
DRAM1	0	0.141722	0.126	0.014	0	Basal	DRAM1
SLC1A4	0	0.141409	0.123	0.009	0	Basal	SLC1A4
LAMC1	0	0.141302	0.141	0.035	0	Basal	LAMC1
NEDD9	0	0.138245	0.125	0.018	0	Basal	NEDD9
SLC39A14	0	0.13527	0.132	0.026	0	Basal	SLC39A14
LHFPL6	0	0.132382	0.114	0.014	0	Basal	LHFPL6
CLIP2	0	0.128818	0.113	0.011	0	Basal	CLIP2
NREP	0	0.128147	0.111	0.017	0	Basal	NREP
AC019205.1	0	0.127935	0.116	0.016	0	Basal	AC019205.1
SHISA4	0	0.126712	0.103	0.016	0	Basal	SHISA4
ANXA3	0	0.120632	0.123	0.027	0	Basal	ANXA3
MTHFS	0	0.118057	0.134	0.037	0	Basal	MTHFS
SECTM1	0	0.11763	0.106	0.011	0	Basal	SECTM1
ZCCHC3	0	0.117056	0.121	0.024	0	Basal	ZCCHC3
RAB32	0	0.113211	0.111	0.024	0	Basal	RAB32
ARID5A	0	0.106577	0.103	0.014	0	Basal	ARID5A
MT-ND1	1.94515e-307	0.235916	0.983	0.968	5.66875e-303	Basal	MT-ND1
ACSL4	7.25343e-307	0.12283	0.118	0.03	2.11387e-302	Basal	ACSL4
SRSF7	9.2124e-306	0.334	0.826	0.793	2.68477e-301	Basal	SRSF7
LMO1	3.61281e-304	0.14795	0.135	0.039	1.05288e-299	Basal	LMO1
MT-ND4	5.79316e-304	0.247656	0.989	0.973	1.6883e-299	Basal	MT-ND4
FNDC3B	9.74224e-303	0.164928	0.162	0.056	2.83918e-298	Basal	FNDC3B
RPS27A	3.59891e-301	0.134683	0.998	0.995	1.04883e-296	Basal	RPS27A
NCOR2	3.03631e-300	0.263931	0.315	0.178	8.84872e-296	Basal	NCOR2
MDFI	5.20599e-298	0.116746	0.117	0.03	1.51718e-293	Basal	MDFI
SLC27A1	6.10348e-298	0.114506	0.122	0.033	1.77874e-293	Basal	SLC27A1
ACER3	2.88624e-297	0.140853	0.152	0.05	8.41137e-293	Basal	ACER3
RRAS	5.65493e-297	0.240934	0.273	0.139	1.64802e-292	Basal	RRAS
ERAP1	7.88155e-297	0.186713	0.197	0.081	2.29692e-292	Basal	ERAP1
APOBEC3C	1.51001e-296	0.144327	0.146	0.046	4.40061e-292	Basal	APOBEC3C
PHLDA1	2.74291e-296	0.214338	0.174	0.064	7.99365e-292	Basal	PHLDA1
MYL12A	7.22895e-296	0.230531	0.842	0.833	2.10673e-291	Basal	MYL12A
ITGB8	9.77631e-296	0.20235	0.226	0.1	2.84911e-291	Basal	ITGB8
CCDC102A	1.4329e-293	0.127271	0.135	0.04	4.17589e-289	Basal	CCDC102A
H3F3A	5.43252e-293	0.14966	0.982	0.984	1.5832e-288	Basal	H3F3A
PRNP	1.27171e-292	0.302107	0.726	0.687	3.70616e-288	Basal	PRNP
PRR7	2.04528e-292	0.298743	0.342	0.205	5.96056e-288	Basal	PRR7
TUBB4B	4.49778e-290	0.286249	0.955	0.949	1.31079e-285	Basal	TUBB4B
MGST3	3.54312e-288	0.249081	0.808	0.744	1.03257e-283	Basal	MGST3
EGR2	4.56411e-288	0.292282	0.341	0.197	1.33012e-283	Basal	EGR2
NTF4	1.40969e-287	0.119374	0.116	0.03	4.10826e-283	Basal	NTF4
BTG2	1.16832e-284	0.391474	0.849	0.777	3.40483e-280	Basal	BTG2
HES1	1.41417e-284	0.506661	0.838	0.812	4.12131e-280	Basal	HES1
CAVIN3	5.40177e-284	0.211219	0.235	0.11	1.57424e-279	Basal	CAVIN3
PTMS	1.79442e-282	0.306755	0.841	0.828	5.22947e-278	Basal	PTMS
RPS27	5.18201e-282	0.154215	0.998	0.996	1.51019e-277	Basal	RPS27
CCNI	2.42719e-281	0.243675	0.797	0.797	7.07356e-277	Basal	CCNI
DNAJA1	5.01934e-281	0.312551	0.92	0.899	1.46279e-276	Basal	DNAJA1
HIP1	7.15728e-281	0.176325	0.193	0.079	2.08585e-276	Basal	HIP1
MICA	3.98067e-279	0.152899	0.175	0.067	1.16009e-274	Basal	MICA
RAB34	6.73462e-279	0.227282	0.317	0.178	1.96267e-274	Basal	RAB34
RARRES3	3.54517e-278	0.114243	0.12	0.034	1.03317e-273	Basal	RARRES3
BLCAP	5.1808e-278	0.299166	0.506	0.396	1.50984e-273	Basal	BLCAP
FRMD4A	2.4999e-277	0.273325	0.298	0.167	7.28544e-273	Basal	FRMD4A
NR4A2	3.75457e-277	0.337921	0.39	0.251	1.09419e-272	Basal	NR4A2
BMP4	4.38258e-277	0.216231	0.27	0.14	1.27721e-272	Basal	BMP4
COL16A1	6.34875e-277	0.25235	0.275	0.146	1.85022e-272	Basal	COL16A1
TJAP1	9.82081e-277	0.1054	0.102	0.024	2.86208e-272	Basal	TJAP1
PLEK2	3.09118e-276	0.236819	0.285	0.155	9.00861e-272	Basal	PLEK2
GRK6	2.27774e-275	0.186004	0.209	0.093	6.63803e-271	Basal	GRK6
EMX2	5.05271e-274	0.14024	0.145	0.049	1.47251e-269	Basal	EMX2
MT1M	1.51948e-273	0.136283	0.113	0.03	4.42822e-269	Basal	MT1M
SLC43A1	1.01832e-272	0.141867	0.147	0.05	2.9677e-268	Basal	SLC43A1
FERMT1	1.54044e-272	0.313364	0.448	0.326	4.4893e-268	Basal	FERMT1
MYL12B	1.132e-271	0.176664	0.95	0.951	3.29898e-267	Basal	MYL12B
C12orf65	1.87748e-270	0.231632	0.281	0.151	5.47153e-266	Basal	C12orf65
HNRNPA0	2.33061e-270	0.325701	0.706	0.672	6.79209e-266	Basal	HNRNPA0
SVIL	3.46746e-270	0.268006	0.386	0.247	1.01052e-265	Basal	SVIL
XPC	2.52823e-269	0.225022	0.275	0.148	7.36803e-265	Basal	XPC
HIVEP3	1.16753e-265	0.145909	0.167	0.064	3.40255e-261	Basal	HIVEP3
IRX2	4.91872e-263	0.313381	0.519	0.407	1.43346e-258	Basal	IRX2
AQP3	4.36728e-261	0.14702	0.967	0.91	1.27276e-256	Basal	AQP3
CDON	7.92911e-261	0.159386	0.162	0.062	2.31078e-256	Basal	CDON
RPS6KA1	1.10684e-259	0.143849	0.169	0.065	3.22567e-255	Basal	RPS6KA1
CD63	1.28437e-259	0.242078	0.734	0.71	3.74303e-255	Basal	CD63
AHCYL2	1.04491e-258	0.170735	0.172	0.07	3.04519e-254	Basal	AHCYL2
COTL1	3.26707e-255	0.104959	0.117	0.035	9.52122e-251	Basal	COTL1
PHF1	5.65828e-255	0.171551	0.214	0.099	1.64899e-250	Basal	PHF1
CCDC3	3.57551e-254	0.30259	0.453	0.337	1.04201e-249	Basal	CCDC3
EIF5	4.23551e-254	0.254216	0.835	0.825	1.23435e-249	Basal	EIF5
EID1	7.02821e-254	0.269839	0.595	0.512	2.04823e-249	Basal	EID1
DNAJB1	7.36614e-251	0.241913	0.939	0.921	2.14671e-246	Basal	DNAJB1
ADIRF	4.60076e-250	0.238085	0.444	0.32	1.3408e-245	Basal	ADIRF
PPP1R15A	2.44056e-249	0.206273	0.941	0.895	7.11251e-245	Basal	PPP1R15A
XYLT2	6.77408e-245	0.121643	0.111	0.033	1.97417e-240	Basal	XYLT2
IFI27L2	1.68652e-243	0.283949	0.5	0.38	4.91503e-239	Basal	IFI27L2
CARD10	4.50534e-243	0.116037	0.107	0.03	1.31299e-238	Basal	CARD10
TMEM98	2.47198e-242	0.113819	0.125	0.04	7.20408e-238	Basal	TMEM98
ARHGAP21	2.63204e-242	0.161858	0.171	0.071	7.67055e-238	Basal	ARHGAP21
IGFBP2	7.75736e-242	0.228868	0.159	0.063	2.26073e-237	Basal	IGFBP2
ANP32B	1.35958e-241	0.253896	0.716	0.704	3.96223e-237	Basal	ANP32B
ZFP36	3.64663e-241	0.418221	0.961	0.934	1.06274e-236	Basal	ZFP36
WNT7B	7.28344e-239	0.262952	0.309	0.19	2.12261e-234	Basal	WNT7B
SLC3A2	1.84939e-238	0.24469	0.762	0.733	5.38968e-234	Basal	SLC3A2
SSBP4	1.32332e-236	0.150536	0.178	0.076	3.85655e-232	Basal	SSBP4
SGK1	2.82131e-236	0.305373	0.639	0.546	8.22216e-232	Basal	SGK1
P4HA2	3.82937e-235	0.146536	0.18	0.077	1.11599e-230	Basal	P4HA2
ID1	9.63049e-235	0.43332	0.716	0.634	2.80661e-230	Basal	ID1
MT-ATP6	1.7174e-234	0.316766	0.99	0.974	5.00502e-230	Basal	MT-ATP6
EIF3E	7.34985e-234	0.200303	0.89	0.914	2.14197e-229	Basal	EIF3E
CD151	3.21772e-232	0.245534	0.459	0.331	9.37741e-228	Basal	CD151
MIPEP	5.73289e-232	0.248645	0.356	0.237	1.67074e-227	Basal	MIPEP
NME4	1.88278e-231	0.180169	0.232	0.118	5.487e-227	Basal	NME4
SDHA	1.5917e-230	0.199122	0.297	0.174	4.6387e-226	Basal	SDHA
CKB	3.08335e-229	0.33044	0.764	0.762	8.9858e-225	Basal	CKB
ETS2	7.97566e-229	0.23767	0.806	0.732	2.32435e-224	Basal	ETS2
ME2	4.184e-228	0.150905	0.162	0.067	1.21934e-223	Basal	ME2
PXN	2.00763e-227	0.115373	0.125	0.043	5.85085e-223	Basal	PXN
HSPB11	2.16443e-227	0.250564	0.495	0.393	6.3078e-223	Basal	HSPB11
IFI16	1.09058e-226	0.252195	0.536	0.427	3.17827e-222	Basal	IFI16
GLUL	3.14006e-224	0.350266	0.496	0.399	9.15108e-220	Basal	GLUL
JUND	3.85813e-224	0.368685	0.855	0.882	1.12437e-219	Basal	JUND
PTPN14	6.49692e-224	0.263763	0.34	0.223	1.8934e-219	Basal	PTPN14
NCOA7	1.16657e-223	0.346448	0.482	0.352	3.39972e-219	Basal	NCOA7
HSPB8	2.20732e-223	0.185295	0.245	0.129	6.4328e-219	Basal	HSPB8
RILPL2	3.5908e-223	0.115084	0.133	0.048	1.04647e-218	Basal	RILPL2
NFIX	3.59209e-222	0.328702	0.568	0.505	1.04684e-217	Basal	NFIX
BFAR	1.27493e-221	0.164847	0.196	0.092	3.71552e-217	Basal	BFAR
EPB41L4A-AS1	1.64891e-221	0.250797	0.633	0.578	4.80543e-217	Basal	EPB41L4A-AS1
MET	9.42413e-221	0.162537	0.187	0.087	2.74647e-216	Basal	MET
ABHD3	1.74593e-220	0.17462	0.222	0.113	5.08817e-216	Basal	ABHD3
CTSZ	2.43846e-220	0.109356	0.107	0.032	7.10641e-216	Basal	CTSZ
ZNF462	3.57237e-220	0.131499	0.142	0.054	1.0411e-215	Basal	ZNF462
SET	1.99917e-218	0.237746	0.816	0.82	5.82617e-214	Basal	SET
GNAI2	2.57527e-217	0.263049	0.411	0.295	7.50512e-213	Basal	GNAI2
TENT5C	4.2899e-217	0.213266	0.257	0.141	1.25021e-212	Basal	TENT5C
TNFRSF10B	2.01568e-216	0.129545	0.133	0.049	5.8743e-212	Basal	TNFRSF10B
FOXP1	7.72775e-216	0.232437	0.303	0.188	2.2521e-211	Basal	FOXP1
ST13	2.4279e-215	0.213986	0.788	0.807	7.07564e-211	Basal	ST13
LMAN1	1.30578e-214	0.255501	0.413	0.297	3.80545e-210	Basal	LMAN1
ANKRD37	1.62259e-214	0.48854	0.458	0.361	4.72871e-210	Basal	ANKRD37
EIF2AK2	2.17477e-214	0.179767	0.234	0.122	6.33792e-210	Basal	EIF2AK2
GALT	5.96662e-213	0.183626	0.236	0.126	1.73885e-208	Basal	GALT
BCAR1	1.469e-211	0.110836	0.122	0.043	4.28111e-207	Basal	BCAR1
PRDX3	2.29976e-211	0.177958	0.307	0.185	6.70219e-207	Basal	PRDX3
H2AFZ	2.9807e-209	0.317113	0.864	0.888	8.68664e-205	Basal	H2AFZ
KLF4	4.73073e-208	0.23972	0.89	0.88	1.37868e-203	Basal	KLF4
RPL34	4.74697e-208	0.12289	0.997	0.996	1.38341e-203	Basal	RPL34
WEE1	1.39368e-207	0.290298	0.471	0.36	4.0616e-203	Basal	WEE1
THOC6	2.07573e-207	0.209938	0.335	0.218	6.04931e-203	Basal	THOC6
PLAU	1.10999e-206	0.469744	0.308	0.2	3.23484e-202	Basal	PLAU
EIF1	1.14946e-206	0.137752	0.996	0.992	3.34988e-202	Basal	EIF1
SRSF2	2.20995e-206	0.210279	0.884	0.877	6.44044e-202	Basal	SRSF2
ITSN1	2.23535e-206	0.132539	0.145	0.059	6.51449e-202	Basal	ITSN1
RGS16	3.0974e-206	0.205133	0.165	0.073	9.02675e-202	Basal	RGS16
NUCKS1	1.34171e-205	0.250555	0.728	0.702	3.91016e-201	Basal	NUCKS1
GPX4	3.64252e-204	0.166247	0.784	0.751	1.06154e-199	Basal	GPX4
HIGD2A	1.14364e-203	0.224447	0.692	0.658	3.33292e-199	Basal	HIGD2A
SMARCAD1	2.44472e-203	0.220937	0.241	0.136	7.12464e-199	Basal	SMARCAD1
PSMB9	1.3035e-201	0.224399	0.351	0.226	3.79878e-197	Basal	PSMB9
HRH1	1.63964e-199	0.130828	0.142	0.058	4.77839e-195	Basal	HRH1
HNRNPU	2.12156e-199	0.257702	0.766	0.752	6.18287e-195	Basal	HNRNPU
PCBD1	8.23731e-199	0.205851	0.345	0.227	2.4006e-194	Basal	PCBD1
IL11RA	4.35258e-198	0.141093	0.136	0.054	1.26847e-193	Basal	IL11RA
KDM6B	9.67685e-196	0.329101	0.545	0.464	2.82012e-191	Basal	KDM6B
CALR	1.6569e-195	0.241766	0.792	0.792	4.8287e-191	Basal	CALR
GNAS	1.55106e-194	0.257499	0.803	0.813	4.52026e-190	Basal	GNAS
MYLIP	1.71364e-194	0.274763	0.553	0.473	4.99407e-190	Basal	MYLIP
CD40	4.81001e-192	0.17258	0.225	0.122	1.40178e-187	Basal	CD40
SH3RF1	5.69971e-192	0.118559	0.14	0.058	1.66107e-187	Basal	SH3RF1
ID3	2.05376e-191	0.364196	0.674	0.606	5.98529e-187	Basal	ID3
PLA2R1	3.61033e-191	0.12072	0.121	0.046	1.05216e-186	Basal	PLA2R1
AC245297.3	1.21089e-189	0.113193	0.129	0.051	3.52889e-185	Basal	AC245297.3
TCEAL3	4.05442e-189	0.212444	0.265	0.161	1.18158e-184	Basal	TCEAL3
CRYAB	4.08975e-189	0.274432	0.565	0.466	1.19188e-184	Basal	CRYAB
SUMO1	4.78187e-188	0.215245	0.702	0.703	1.39358e-183	Basal	SUMO1
RPL30	5.39133e-187	0.119599	0.997	0.993	1.5712e-182	Basal	RPL30
LIMCH1	1.43189e-185	0.19277	0.231	0.13	4.17295e-181	Basal	LIMCH1
SPATS2	3.86433e-185	0.229979	0.364	0.261	1.12618e-180	Basal	SPATS2
PRRX2	1.24822e-183	0.209558	0.27	0.167	3.63768e-179	Basal	PRRX2
GNG5	2.02598e-183	0.221279	0.807	0.82	5.90432e-179	Basal	GNG5
MST1R	1.56848e-182	0.145967	0.153	0.069	4.57102e-178	Basal	MST1R
PDIA3	1.82275e-182	0.241049	0.693	0.682	5.31204e-178	Basal	PDIA3
PRKD3	1.26896e-181	0.143543	0.174	0.084	3.69812e-177	Basal	PRKD3
COL4A5	1.36893e-181	0.136584	0.156	0.071	3.98948e-177	Basal	COL4A5
KLF10	2.30487e-180	0.281813	0.763	0.718	6.71708e-176	Basal	KLF10
REL	3.44225e-180	0.266118	0.68	0.641	1.00317e-175	Basal	REL
IL20RA	3.44987e-180	0.24352	0.323	0.222	1.0054e-175	Basal	IL20RA
ADRB2	8.55221e-180	0.339955	0.569	0.489	2.49237e-175	Basal	ADRB2
MAPKBP1	4.72749e-178	0.18748	0.234	0.135	1.37773e-173	Basal	MAPKBP1
HELZ	5.22424e-178	0.159763	0.208	0.111	1.5225e-173	Basal	HELZ
BPGM	2.54416e-177	0.158698	0.193	0.101	7.41444e-173	Basal	BPGM
TRIM47	7.60003e-176	0.164633	0.194	0.101	2.21488e-171	Basal	TRIM47
BTG1	1.0166e-175	0.178454	0.965	0.96	2.96267e-171	Basal	BTG1
CALM1	2.47823e-175	0.198224	0.93	0.933	7.22232e-171	Basal	CALM1
PYGL	4.93334e-175	0.189224	0.28	0.175	1.43772e-170	Basal	PYGL
CCNG2	1.84253e-174	0.175156	0.256	0.152	5.36968e-170	Basal	CCNG2
CDCP1	3.25107e-174	0.237564	0.359	0.259	9.47459e-170	Basal	CDCP1
SOCS1	3.77263e-173	0.354223	0.364	0.271	1.09946e-168	Basal	SOCS1
CRIM1	1.49185e-172	0.181428	0.25	0.148	4.34769e-168	Basal	CRIM1
MLF1	2.44753e-172	0.22036	0.287	0.186	7.13284e-168	Basal	MLF1
OBSL1	1.85755e-171	0.13398	0.154	0.072	5.41345e-167	Basal	OBSL1
HCFC1R1	1.51384e-170	0.249177	0.442	0.354	4.41178e-166	Basal	HCFC1R1
CCNB1IP1	2.59046e-170	0.215788	0.392	0.289	7.54937e-166	Basal	CCNB1IP1
TRERF1	9.61444e-170	0.110995	0.124	0.051	2.80194e-165	Basal	TRERF1
GABRE	1.11579e-167	0.116525	0.127	0.053	3.25175e-163	Basal	GABRE
BOC	1.50085e-167	0.225205	0.328	0.229	4.37392e-163	Basal	BOC
MIR99AHG	4.51879e-166	0.16881	0.205	0.113	1.31691e-161	Basal	MIR99AHG
SRSF3	8.76187e-166	0.205373	0.915	0.911	2.55347e-161	Basal	SRSF3
SKA2	1.3122e-165	0.168646	0.218	0.125	3.82415e-161	Basal	SKA2
RNF145	1.98902e-165	0.217525	0.373	0.276	5.7966e-161	Basal	RNF145
SPINT2	4.18706e-164	0.171104	0.874	0.891	1.22024e-159	Basal	SPINT2
RGCC	7.32601e-162	0.237448	0.25	0.154	2.13502e-157	Basal	RGCC
STMN1	2.68458e-160	0.198977	0.293	0.185	7.82366e-156	Basal	STMN1
VMP1	2.52841e-159	0.311884	0.465	0.393	7.36853e-155	Basal	VMP1
NEDD4L	1.81332e-158	0.131581	0.207	0.113	5.28456e-154	Basal	NEDD4L
PMEPA1	3.01411e-157	0.207085	0.285	0.187	8.78401e-153	Basal	PMEPA1
CERS2	3.35796e-157	0.113446	0.167	0.083	9.7861e-153	Basal	CERS2
FAM107B	2.47082e-156	0.245063	0.343	0.249	7.2007e-152	Basal	FAM107B
CDKN1C	1.37559e-155	0.161658	0.18	0.094	4.00888e-151	Basal	CDKN1C
ARF4	2.93017e-155	0.257261	0.694	0.699	8.5394e-151	Basal	ARF4
PHF3	4.80794e-155	0.27568	0.427	0.345	1.40118e-150	Basal	PHF3
NFIA	6.99415e-155	0.257811	0.455	0.374	2.03831e-150	Basal	NFIA
LAG3	1.43329e-154	0.110332	0.112	0.045	4.17704e-150	Basal	LAG3
MT-ND5	3.15967e-154	0.207627	0.95	0.939	9.20824e-150	Basal	MT-ND5
WFDC5	9.37386e-154	0.276294	0.466	0.379	2.73182e-149	Basal	WFDC5
PFN1	1.46311e-152	0.160547	0.936	0.948	4.26393e-148	Basal	PFN1
EPAS1	2.945e-151	0.218067	0.319	0.227	8.58262e-147	Basal	EPAS1
GALNT2	5.10425e-151	0.134606	0.141	0.068	1.48753e-146	Basal	GALNT2
MIR22HG	1.12908e-150	0.250522	0.624	0.593	3.29047e-146	Basal	MIR22HG
RPS6KA5	6.22661e-150	0.184861	0.249	0.156	1.81462e-145	Basal	RPS6KA5
ADIPOR1	7.42044e-149	0.233989	0.559	0.522	2.16254e-144	Basal	ADIPOR1
PLEKHA3	2.30832e-148	0.131603	0.206	0.117	6.72714e-144	Basal	PLEKHA3
RTN4	6.30075e-146	0.16772	0.904	0.912	1.83623e-141	Basal	RTN4
SERTAD3	3.8206e-145	0.220643	0.359	0.268	1.11344e-140	Basal	SERTAD3
BMP2	2.03318e-144	0.2862	0.437	0.35	5.92529e-140	Basal	BMP2
CXCL1	5.04803e-144	0.194934	0.115	0.049	1.47115e-139	Basal	CXCL1
CAPN2	1.00678e-142	0.103565	0.155	0.077	2.93405e-138	Basal	CAPN2
H1FX	1.5263e-142	0.240093	0.731	0.695	4.44811e-138	Basal	H1FX
UBE2D3	7.55876e-142	0.186838	0.777	0.798	2.20285e-137	Basal	UBE2D3
GSTO1	1.38088e-141	0.206645	0.437	0.352	4.02429e-137	Basal	GSTO1
CCNL1	1.58794e-141	0.198375	0.874	0.836	4.62773e-137	Basal	CCNL1
CIC	2.52841e-141	0.155006	0.219	0.132	7.36855e-137	Basal	CIC
RILPL1	2.03393e-140	0.111715	0.124	0.057	5.92748e-136	Basal	RILPL1
UGP2	4.40241e-140	0.229981	0.439	0.373	1.28299e-135	Basal	UGP2
MFGE8	5.25048e-140	0.167809	0.262	0.169	1.53015e-135	Basal	MFGE8
TPBG	1.54506e-139	0.203998	0.295	0.205	4.50278e-135	Basal	TPBG
RAP2B	3.13819e-139	0.313735	0.506	0.442	9.14564e-135	Basal	RAP2B
KDSR	1.13167e-138	0.223008	0.548	0.501	3.29804e-134	Basal	KDSR
IER3	1.42375e-138	0.154499	0.94	0.882	4.14924e-134	Basal	IER3
POLR1D	1.72741e-137	0.165713	0.82	0.829	5.03418e-133	Basal	POLR1D
ZBTB20	2.34442e-137	0.205002	0.296	0.204	6.83235e-133	Basal	ZBTB20
RAB30	3.46444e-136	0.113616	0.131	0.062	1.00964e-131	Basal	RAB30
APP	1.52317e-135	0.191268	0.539	0.476	4.43899e-131	Basal	APP
UBE2B	1.89059e-135	0.187535	0.734	0.73	5.50975e-131	Basal	UBE2B
SLC25A4	1.4862e-134	0.139192	0.214	0.128	4.33124e-130	Basal	SLC25A4
SAT2	1.49946e-134	0.205093	0.442	0.363	4.36989e-130	Basal	SAT2
PNRC1	1.5314e-134	0.109575	0.947	0.933	4.46297e-130	Basal	PNRC1
CALM2	4.9098e-133	0.179109	0.89	0.919	1.43086e-128	Basal	CALM2
ANGPTL4	9.0972e-132	0.15882	0.194	0.112	2.6512e-127	Basal	ANGPTL4
TXNDC17	2.00722e-131	0.23548	0.611	0.595	5.84965e-127	Basal	TXNDC17
ATF1	8.20972e-131	0.175738	0.284	0.197	2.39256e-126	Basal	ATF1
CITED2	8.88303e-131	0.268097	0.574	0.516	2.58878e-126	Basal	CITED2
CDKN2AIP	1.00695e-129	0.220347	0.356	0.273	2.93454e-125	Basal	CDKN2AIP
SMARCA1	3.19459e-129	0.10546	0.123	0.058	9.31e-125	Basal	SMARCA1
SNRPN	1.78553e-127	0.17508	0.292	0.207	5.20356e-123	Basal	SNRPN
MSN	7.65076e-127	0.225353	0.435	0.364	2.22966e-122	Basal	MSN
RRAS2	1.26984e-126	0.130397	0.191	0.112	3.70069e-122	Basal	RRAS2
IER5L	2.17244e-126	0.348076	0.357	0.284	6.33115e-122	Basal	IER5L
ARHGDIB	3.64432e-126	0.176671	0.266	0.18	1.06206e-121	Basal	ARHGDIB
ALDH7A1	2.22675e-125	0.165228	0.319	0.229	6.48943e-121	Basal	ALDH7A1
B2M	3.61893e-125	0.135473	0.998	0.991	1.05467e-120	Basal	B2M
ATP1A1	3.04213e-124	0.184254	0.635	0.569	8.86569e-120	Basal	ATP1A1
PDLIM4	4.87265e-123	0.215921	0.467	0.401	1.42004e-118	Basal	PDLIM4
ATP2B1	3.72443e-122	0.218427	0.537	0.479	1.08541e-117	Basal	ATP2B1
PMAIP1	5.54734e-122	0.229961	0.751	0.71	1.61666e-117	Basal	PMAIP1
HNRNPDL	6.75256e-122	0.157723	0.812	0.821	1.9679e-117	Basal	HNRNPDL
SMARCD3	3.6716e-121	0.105329	0.115	0.054	1.07002e-116	Basal	SMARCD3
ODC1	3.69e-121	0.217627	0.305	0.221	1.07538e-116	Basal	ODC1
TNF	1.81255e-120	0.190278	0.138	0.072	5.28231e-116	Basal	TNF
CFAP45	6.17014e-120	0.1066	0.114	0.053	1.79816e-115	Basal	CFAP45
IFNGR1	2.16185e-119	0.221898	0.478	0.42	6.30029e-115	Basal	IFNGR1
SNAPC1	1.97414e-118	0.165507	0.272	0.189	5.75324e-114	Basal	SNAPC1
LAMC2	2.80801e-118	0.141276	0.184	0.11	8.18338e-114	Basal	LAMC2
HSPA5	3.50397e-118	0.202612	0.838	0.828	1.02116e-113	Basal	HSPA5
TAF1D	4.5607e-117	0.195503	0.593	0.562	1.32912e-112	Basal	TAF1D
IL6R	4.16206e-115	0.105881	0.131	0.067	1.21295e-110	Basal	IL6R
TEF	2.71853e-114	0.13667	0.178	0.106	7.92261e-110	Basal	TEF
SPRY2	2.61554e-113	0.114123	0.152	0.085	7.62246e-109	Basal	SPRY2
IVNS1ABP	3.56195e-113	0.196426	0.52	0.464	1.03806e-108	Basal	IVNS1ABP
MIB2	5.07856e-113	0.212434	0.621	0.608	1.48005e-108	Basal	MIB2
TRIM8	1.12381e-112	0.198486	0.344	0.268	3.27513e-108	Basal	TRIM8
CENPH	1.81067e-112	0.10533	0.151	0.083	5.27685e-108	Basal	CENPH
ING1	2.11313e-112	0.215646	0.385	0.316	6.15829e-108	Basal	ING1
ESD	2.4566e-112	0.194849	0.595	0.561	7.15927e-108	Basal	ESD
HSPA1A	3.80056e-112	0.186336	0.972	0.95	1.1076e-107	Basal	HSPA1A
DEK	5.0387e-112	0.197607	0.605	0.587	1.46843e-107	Basal	DEK
SNRPD2	1.52492e-111	0.136652	0.816	0.852	4.44408e-107	Basal	SNRPD2
PSMG1	2.21098e-111	0.18506	0.399	0.326	6.44345e-107	Basal	PSMG1
CEP68	2.30768e-111	0.126058	0.161	0.091	6.72527e-107	Basal	CEP68
RFX2	9.54654e-111	0.12307	0.159	0.091	2.78215e-106	Basal	RFX2
CASP3	3.67964e-110	0.170973	0.268	0.189	1.07236e-105	Basal	CASP3
DDX5	5.14e-110	0.188962	0.941	0.943	1.49795e-105	Basal	DDX5
RNF227	5.54226e-110	0.208019	0.348	0.272	1.61518e-105	Basal	RNF227
TES	1.46269e-109	0.195882	0.342	0.268	4.26272e-105	Basal	TES
GRN	2.66833e-109	0.205566	0.679	0.676	7.77632e-105	Basal	GRN
RIN1	4.15218e-109	0.173715	0.285	0.205	1.21007e-104	Basal	RIN1
HEXIM1	4.17309e-109	0.177779	0.643	0.612	1.21616e-104	Basal	HEXIM1
PACSIN3	5.45344e-109	0.160896	0.287	0.204	1.5893e-104	Basal	PACSIN3
TCEAL1	4.46419e-108	0.138503	0.204	0.13	1.301e-103	Basal	TCEAL1
TRA2B	4.80298e-108	0.174616	0.734	0.727	1.39973e-103	Basal	TRA2B
RSL1D1	8.86385e-108	0.164643	0.706	0.712	2.58319e-103	Basal	RSL1D1
HNRNPC	3.66353e-106	0.152095	0.801	0.812	1.06766e-101	Basal	HNRNPC
HAUS4	4.62511e-106	0.106365	0.163	0.094	1.3479e-101	Basal	HAUS4
LGALS3BP	1.38588e-105	0.137951	0.187	0.114	4.03888e-101	Basal	LGALS3BP
NCL	2.13625e-105	0.139684	0.846	0.861	6.22567e-101	Basal	NCL
SF1	2.28004e-104	0.196252	0.616	0.606	6.64473e-100	Basal	SF1
CELSR1	3.48259e-104	0.143694	0.185	0.114	1.01493e-99	Basal	CELSR1
RDX	3.92286e-104	0.206468	0.367	0.299	1.14324e-99	Basal	RDX
TANC2	1.64875e-103	0.140144	0.179	0.11	4.80496e-99	Basal	TANC2
ISOC1	5.82157e-103	0.185896	0.34	0.27	1.69658e-98	Basal	ISOC1
MAP1LC3B	5.58421e-102	0.182088	0.825	0.842	1.62741e-97	Basal	MAP1LC3B
CTBS	1.33634e-101	0.200216	0.321	0.252	3.8945e-97	Basal	CTBS
NME3	1.61746e-101	0.201018	0.522	0.481	4.71378e-97	Basal	NME3
SSBP2	1.67735e-101	0.201121	0.365	0.297	4.8883e-97	Basal	SSBP2
VASP	3.13856e-101	0.195788	0.385	0.323	9.1467e-97	Basal	VASP
GLI3	6.36179e-101	0.111773	0.165	0.097	1.85402e-96	Basal	GLI3
TMEM243	1.22573e-100	0.156571	0.268	0.193	3.57215e-96	Basal	TMEM243
SOD3	1.8787e-100	0.112532	0.116	0.059	5.47508e-96	Basal	SOD3
RYK	3.14394e-99	0.193646	0.279	0.208	9.16238e-95	Basal	RYK
ZNF281	5.641e-99	0.108598	0.164	0.097	1.64396e-94	Basal	ZNF281
2022-09-10	8.36597e-99	0.204441	0.485	0.434	2.43809e-94	Basal	2022-09-10
XAF1	1.28971e-98	0.118134	0.126	0.067	3.75861e-94	Basal	XAF1
PANX1	1.3273e-98	0.145074	0.19	0.122	3.86815e-94	Basal	PANX1
DMD	4.98824e-96	0.10026	0.13	0.071	1.45372e-91	Basal	DMD
KLF13	5.11152e-96	0.233219	0.519	0.482	1.48965e-91	Basal	KLF13
EEF2	8.15256e-96	0.139079	0.941	0.965	2.3759e-91	Basal	EEF2
SYNE2	1.15094e-95	0.242326	0.667	0.643	3.35419e-91	Basal	SYNE2
FLOT1	3.65017e-95	0.103304	0.147	0.084	1.06377e-90	Basal	FLOT1
EFHC1	9.90396e-95	0.103791	0.146	0.084	2.88631e-90	Basal	EFHC1
IFNGR2	7.99785e-94	0.201554	0.396	0.339	2.33081e-89	Basal	IFNGR2
ANXA5	3.13763e-93	0.176033	0.417	0.355	9.14399e-89	Basal	ANXA5
TP53I13	3.59416e-93	0.120208	0.178	0.111	1.04745e-88	Basal	TP53I13
MBIP	1.48102e-92	0.196814	0.383	0.327	4.31613e-88	Basal	MBIP
HNRNPF	2.30928e-92	0.166079	0.692	0.729	6.72992e-88	Basal	HNRNPF
SEC62	4.21596e-92	0.179509	0.591	0.591	1.22866e-87	Basal	SEC62
PPFIBP1	4.92982e-92	0.189975	0.289	0.221	1.4367e-87	Basal	PPFIBP1
CAMTA1	9.80133e-92	0.191586	0.581	0.569	2.8564e-87	Basal	CAMTA1
KCNQ1OT1	1.57898e-91	0.246329	0.366	0.293	4.60161e-87	Basal	KCNQ1OT1
IL20RB	2.32654e-91	0.197532	0.573	0.539	6.78022e-87	Basal	IL20RB
PDE4DIP	5.29281e-91	0.146506	0.207	0.14	1.54248e-86	Basal	PDE4DIP
CDHR1	9.4034e-90	0.20324	0.598	0.544	2.74043e-85	Basal	CDHR1
RSRP1	1.47678e-89	0.141747	0.859	0.845	4.30377e-85	Basal	RSRP1
ZNF395	7.2916e-89	0.170238	0.253	0.186	2.12499e-84	Basal	ZNF395
LASP1	9.63079e-89	0.14781	0.272	0.202	2.8067e-84	Basal	LASP1
PTGER4	6.08785e-88	0.193271	0.27	0.204	1.77418e-83	Basal	PTGER4
IRF2BPL	8.05546e-88	0.17064	0.255	0.188	2.3476e-83	Basal	IRF2BPL
ATIC	1.22743e-87	0.115505	0.189	0.122	3.57711e-83	Basal	ATIC
SMAD7	2.71505e-86	0.141001	0.19	0.125	7.91247e-82	Basal	SMAD7
FBXO17	4.54401e-86	0.105005	0.16	0.097	1.32426e-81	Basal	FBXO17
DSG3	9.80958e-86	0.149794	0.462	0.389	2.85881e-81	Basal	DSG3
PCNA	1.14557e-85	0.170651	0.369	0.308	3.33854e-81	Basal	PCNA
PKD1	1.32909e-85	0.153233	0.242	0.172	3.87337e-81	Basal	PKD1
DDX24	1.69726e-85	0.194743	0.602	0.603	4.94633e-81	Basal	DDX24
BNIP3	1.83229e-85	0.132138	0.323	0.245	5.33984e-81	Basal	BNIP3
CCDC50	3.14673e-85	0.129192	0.221	0.154	9.17052e-81	Basal	CCDC50
GCLC	3.62232e-85	0.145173	0.228	0.161	1.05565e-80	Basal	GCLC
SINHCAF	1.50362e-83	0.164535	0.371	0.31	4.38201e-79	Basal	SINHCAF
SP100	1.67858e-83	0.170915	0.325	0.261	4.89189e-79	Basal	SP100
ZFAS1	1.89473e-83	0.13304	0.928	0.942	5.52181e-79	Basal	ZFAS1
DYNLL2	2.68226e-83	0.184648	0.341	0.28	7.81691e-79	Basal	DYNLL2
IFT22	4.74056e-83	0.108071	0.165	0.104	1.38154e-78	Basal	IFT22
VEZF1	4.76181e-83	0.129746	0.216	0.15	1.38773e-78	Basal	VEZF1
ATXN1	1.49995e-82	0.146579	0.247	0.181	4.37131e-78	Basal	ATXN1
C6orf48	2.55763e-82	0.161846	0.373	0.309	7.45371e-78	Basal	C6orf48
RBMX	2.96083e-82	0.178738	0.565	0.557	8.62874e-78	Basal	RBMX
DDR1	7.12488e-82	0.182487	0.458	0.41	2.0764e-77	Basal	DDR1
DLG5	1.26761e-81	0.169021	0.268	0.205	3.69421e-77	Basal	DLG5
CKS2	1.53066e-81	0.282476	0.633	0.635	4.46079e-77	Basal	CKS2
CENPC	2.2428e-81	0.17514	0.285	0.221	6.5362e-77	Basal	CENPC
FGD6	3.62426e-81	0.148826	0.211	0.147	1.05622e-76	Basal	FGD6
SH3BGRL	3.86576e-81	0.181529	0.553	0.529	1.1266e-76	Basal	SH3BGRL
WDR34	4.62882e-81	0.10102	0.156	0.097	1.34898e-76	Basal	WDR34
ZFAND5	1.70396e-80	0.152759	0.696	0.687	4.96584e-76	Basal	ZFAND5
RBM39	2.07563e-80	0.136866	0.801	0.817	6.04901e-76	Basal	RBM39
NIPSNAP2	2.53705e-79	0.144368	0.284	0.216	7.39373e-75	Basal	NIPSNAP2
EHD2	3.53142e-79	0.102385	0.147	0.09	1.02916e-74	Basal	EHD2
CERS6	6.76941e-79	0.184206	0.338	0.281	1.97281e-74	Basal	CERS6
PLEC	1.47946e-78	0.236831	0.497	0.477	4.3116e-74	Basal	PLEC
TLE4	1.77764e-78	0.185544	0.532	0.498	5.18058e-74	Basal	TLE4
C1orf21	2.26294e-78	0.172079	0.66	0.657	6.5949e-74	Basal	C1orf21
SHMT1	3.66462e-78	0.143742	0.234	0.171	1.06798e-73	Basal	SHMT1
TGFBR3	1.06776e-77	0.168784	0.249	0.186	3.11177e-73	Basal	TGFBR3
RNASET2	2.15705e-77	0.135805	0.289	0.22	6.28629e-73	Basal	RNASET2
RPA3	9.58517e-77	0.150517	0.327	0.266	2.79341e-72	Basal	RPA3
SUMO3	2.52328e-76	0.185629	0.4	0.353	7.35358e-72	Basal	SUMO3
TIPARP	2.81997e-75	0.137882	0.666	0.65	8.21824e-71	Basal	TIPARP
ETFA	8.33138e-75	0.199505	0.49	0.472	2.42802e-70	Basal	ETFA
PGF	8.51879e-75	0.123192	0.17	0.112	2.48263e-70	Basal	PGF
PPP1R10	1.1476e-74	0.149842	0.587	0.541	3.34445e-70	Basal	PPP1R10
OTUD1	3.72931e-74	0.183737	0.227	0.169	1.08683e-69	Basal	OTUD1
BCAP31	6.59203e-74	0.165692	0.653	0.675	1.92112e-69	Basal	BCAP31
SERPINB1	2.73307e-73	0.114479	0.223	0.159	7.96497e-69	Basal	SERPINB1
EIF1B	5.26914e-73	0.16513	0.588	0.592	1.53559e-68	Basal	EIF1B
SPTSSA	6.08377e-73	0.17462	0.516	0.481	1.77299e-68	Basal	SPTSSA
SNAI2	8.33449e-73	0.101362	0.457	0.378	2.42892e-68	Basal	SNAI2
CTDSPL	3.32399e-72	0.209726	0.415	0.38	9.68711e-68	Basal	CTDSPL
ANXA11	3.42827e-72	0.151293	0.355	0.299	9.991e-68	Basal	ANXA11
TMEM230	5.30375e-72	0.151111	0.299	0.237	1.54567e-67	Basal	TMEM230
PLAUR	5.70592e-72	0.138099	0.211	0.144	1.66288e-67	Basal	PLAUR
CHL1	5.99511e-72	0.110991	0.212	0.147	1.74716e-67	Basal	CHL1
DBP	8.53444e-72	0.170656	0.363	0.309	2.48719e-67	Basal	DBP
BCL2	5.59591e-71	0.11015	0.165	0.108	1.63082e-66	Basal	BCL2
PLSCR1	8.06114e-71	0.115074	0.16	0.105	2.34926e-66	Basal	PLSCR1
ZNF326	1.43778e-70	0.16661	0.313	0.256	4.19011e-66	Basal	ZNF326
ZYX	1.8374e-70	0.108274	0.166	0.11	5.35474e-66	Basal	ZYX
AMD1	4.10046e-70	0.241954	0.672	0.712	1.195e-65	Basal	AMD1
LMNA	5.37512e-70	0.144605	0.946	0.959	1.56647e-65	Basal	LMNA
C3orf14	6.17454e-70	0.157261	0.293	0.233	1.79945e-65	Basal	C3orf14
PPT1	7.95179e-69	0.116872	0.227	0.166	2.31739e-64	Basal	PPT1
HACD3	1.97489e-68	0.166135	0.363	0.31	5.75542e-64	Basal	HACD3
MMP14	5.09861e-68	0.148061	0.235	0.177	1.48589e-63	Basal	MMP14
CSRNP1	7.40855e-68	0.18712	0.55	0.529	2.15907e-63	Basal	CSRNP1
NENF	5.12852e-67	0.154628	0.633	0.638	1.4946e-62	Basal	NENF
MRC2	5.20179e-67	0.126345	0.197	0.14	1.51596e-62	Basal	MRC2
MYO5A	9.32962e-67	0.114397	0.15	0.098	2.71893e-62	Basal	MYO5A
SLC25A37	1.80273e-66	0.101278	0.18	0.123	5.25369e-62	Basal	SLC25A37
EIF4A3	4.49367e-66	0.184833	0.728	0.769	1.30959e-61	Basal	EIF4A3
HNRNPH3	5.13874e-66	0.17739	0.634	0.656	1.49758e-61	Basal	HNRNPH3
[truncated: 3,514 more rows]

## Sheet: TC subtype markers
	p_val	avg_logFC	pct.1	pct.2	p_val_adj	cluster	gene
[truncated: 3,532 more rows]

## Sheet: ML subtype markers
	p_val	avg_logFC	pct.1	pct.2	p_val_adj	cluster	gene
[truncated: 5,905 more rows]

[truncated: 6 more sheets: PRC and SMC sub-cluster markers, ECG sub-cluster markers, MLNC sub-cluster markers, Nerve sub-cluster markers, Mast sub-cluster markers, BC sub-cluster markers]
