# Supplementary material for: Systems-based identification of the Hippo pathway for promoting fibrotic mesenchymal differentiation in systemic sclerosis
Source: Nat Commun. 2024 Jan 3;15:210. doi: 10.1038/s41467-023-44645-6 (PMC10764940; doi:10.1038/s41467-023-44645-6)
Supplement: Supplementary file 4 — Supplementary Data 1–7 [file 41467_2023_44645_MOESM4_ESM.zip › Supplementary_Data/Supplementary_Data5.xlsx]

## Sheet: Sheet1
Genes up in fibroblast group 3 vs group 1, 2	Genes up in endothelial sub-cluster 2 vs sub-cluster 0, 1	Genes in common
IGFBP3	CPE	TAGLN
SFRP4	PRRX1	COMP
TAGLN	COL6A2	POSTN
CTGF	PDGFRB	ASPN
COMP	COL6A3	LUM
PRSS23	SERPINF1	RRAD
C1QTNF3	COL3A1	DPT
COL8A1	APOE	CTHRC1
TNFRSF12A	NDUFA4L2	FHL2
POSTN	PCOLCE	TNC
SERPINE1	COL1A2	LOXL1
ASPN	STEAP4	TUBA1C
LUM	RGS5	OAF
RRAD	NOTCH3	PHLDA2
DPT	C1S	PTGER3
IGF1	SYNPO2	CHN1
CTHRC1	ACTA2	ANO1
FHL2	SOD3	THY1
SPHK1	ABCC9	NT5DC2
LTBP2	COL6A1	CHPF
LMCD1	THY1	C11orf96
TNC	COX4I2	TNFAIP6
PPP1R14B	TPM2	MFAP5
ADAM12	MFGE8	ACTA2
GALNT1	FXYD1	PDGFA
LOXL1	FAM162B	NNMT
CD70	C1R	CRABP2
KRT7	RARRES2	NR2F1
IGFL2	2022-09-04	BGN
SRM	NR2F2	CSRP2
INHBA	BGN	LMO4
PDLIM7	CD44	COTL1
IL32	PLAC9	PAWR
LAMP5	ITGA7	CYTOR
PDLIM4	COL1A1	KCNE4
COL11A1	ID4	TPM2
FAP	AXL	TPM1
GLIS2	AEBP1	2022-09-11
S100A11	GEM	ACTN1
BHLHE40	LGI4	FHL3
CDKN2A	KCNJ8	MSC
DRAM1	HOPX	SPARC
DYNLT1	GGT5	UBE2E2
TUBA1C	RERG	GEM
SULF1	TPPP3	FAT1
BLOC1S2	AVPR1A	HAPLN3
OAF	ADRA2A	PNMA1
PHLDA2	ITM2C	COL5A2
COL10A1	DDR2	DCBLD1
PTGER3	CYGB	HIC1
CHN1	GPM6B	MIR4435-2HG
PTS	GUCY1A2	CCL2
PTHLH	SLC7A2	MYL9
FOXP1	PLEKHA4	RPSA
BDKRB1	CRYAB	RPS19
GPC1	CRISPLD2	CNN3
TNFSF4	TFPI	COPZ2
NPR3	ZEB2	PMEPA1
SMCO4	VASN	ADAMTS2
WISP1	FRZB	RUNX1
ENC1	CEBPB	PPDPF
CILP2	MRVI1	MXRA8
NEDD9	PTN	TNFAIP3
LMO7	ADCY3	PALLD
LINC01013	EFHD1	BATF3
P4HA3	CLEC11A	FKBP11
EGR2	LHFPL6	CDKN1A
RAI14	EGFLAM	LDHA
SDC1	RGS16	ADAMTS12
EDIL3	ZNF703	C1orf122
TSPAN2	COL5A3	IL6
LINC01048	NDN	SPATS2L
NGF	LMOD1	COL12A1
CDKN2B	PARM1	PDLIM2
NEFL	MRGPRF	HSPB1
EVA1A	IGFBP5	NPM1
ATP1B1	SMOC2	DNAJA1
WNT2	RHOBTB3	MLF2
LUZP2	C1QTNF1	TIMP1
SAMD11	PMEPA1	ZC3H12A
PLOD2	PDE5A	CERCAM
KIAA1217	RASL12	SPSB1
PLAT	HNMT	PPP1R18
MATN3	C20orf27	GUCY1B1
TIGAR	DCN	BASP1
MICAL2	TAGLN	TUBB2A
DOK5	CHCHD10	PGF
NOX4	CARMN	SPON2
LINC02544	MTHFD2	SH3PXD2A
NGEF	ARHGEF17	ETHE1
SLC12A8	COL5A2	INAFM1
ANO1	RPL10	UBE2S
ALDH1A3	SCN4B	BTG3
INO80C	ANO1	CALM2
LXN	INPP4B	SMIM3
KCNMA1	NUPR1	HSPB6
FGF18	TWIST1	CSNK2B
GLIS3	MT1A	CKS2
DGKI	DAAM2	SGCE
FJX1	ECM2	PLXDC1
MIR503HG	SEMA5A	TPI1
PPP1R13L	HSPB2	DNAJB1
SEC14L2	FGF7	SNHG15
KIF26B	CCDC102B	ATIC
ADAMTS6	SDC2	MRPS6
IL11	HIGD1B	TMEM70
CD200	ARHGAP6	EN1
MDK	RPL10A	PLAUR
AZIN2	ADAMTS5	BAG3
HEG1	FTL	FAS
THY1	MT1M	COL1A1
LRRC15	SLIT3	RPLP0
NT5DC2	FTH1	MTHFD2
COL4A4	AGTR1	C20orf27
SDSL	CAMK2N1	NDUFA4L2
EPHB2	SELENBP1	SNAPC1
PFN1	RASD1	MARCKS
PXDN	RPL12	UQCRH
CHPF	ARHGAP15	MRPL32
KERA	OLFML2B	CTNNAL1
GXYLT2	ADIRF	CALD1
TMSB4X	LRP1	TGFB1I1
C11orf96	CEBPD	EIF4A1
YWHAH	C11orf96	HDDC2
NRP2	RPS4X	BRK1
TNFAIP6	TGFBI	MIR22HG
MFAP5	RPS18	IER3
TRAF4	CFD	CITED2
TYMS	NCKAP5	SLC25A5
FAM198B	RPS5	NFKBIA
TNNT3	DKK3	COL5A1
POU2F2	TMEM176A	NEXN
ACTA2	EMX2	EIF1
SIX1	CD248	LURAP1L
PDGFA	FHL2	GAS7
NNMT	CTSK	RGMA
BPGM	NGFR	PARK7
PHPT1	EDNRA	TXN
GLIPR2	SRPX	INMT
S100A16	RPL7	HSPA8
NRG1	ANGPT1	KDM6B
LIF	ACKR1	IGFBP6
KCNN4	KANK2	TMED3
CRABP2	ABCA8	AP3S1
CRLF1	RPS6	IGFBP7
SERPINE2	ISYNA1	LDHB
RHOC	TMEM176B	CNN2
SULF2	PRKG1	EIF4A3
FNDC1	ATP1B2	DUSP23
NR2F1	CST3	ARHGAP1
VOPP1	RPL3	SOX4
KLK4	CD4	IAH1
BGN	SMARCD3	UGP2
CSRP2	RPL13	CHPT1
LMO4	KCNE4	DNPH1
DRD4	PPP1R12B	DCBLD2
BCAS4	POSTN	TKT
NR2F1-AS1	RPS2	MAFG
DUSP14	LBH	COL6A3
COTL1	MT1F	NPM3
UCK2	ENPEP	MDH1
C7orf50	REM1	PI16
PAWR	LPL	YWHAG
CYTOR	SSPN	VCAN
PDLIM1	SNHG18	GGT5
LINC01638	RPL15	EI24
MDFIC	SYTL2	GAPDH
KCNE4	GPNMB	TGIF1
AL356417.2	LINC01197	ATP5MC3
BBOX1-AS1	RPS3A	BAZ1A
FN1	NDRG2	SORBS3
BAX	HSPB6	LSP1
UNC5B	TMEM98	EGFLAM
TPM2	TBX2	FKBP4
TPM1	MXRA8	PRR5
2022-09-11	SYNGR1	UBA2
ISG15	CALD1	APEX1
ACTN1	MT2A	NBL1
ACOT7	ANGPT2	PROCR
ARRDC4	RPL41	RPLP1
ODC1	RPS14	RAB31
AP001453.2	PLPP3	CAMK2N1
ARPC2	RPS8	ITGBL1
POMP	SMIM3	RBM3
STARD10	RPS9	PRRX1
RARRES1	Z97200.1	TUBA1B
BAG2	SLC25A6	PRELP
NRBF2	TPM1	IMPDH2
SYNDIG1	INAFM1	FSTL1
ISOC2	MAP1B	PCBP1
LRRC32	PRRX2	EFEMP1
LOXL1-AS1	NBL1	DTWD1
CCL11	EBF2	SELENOM
DACT1	PRKAR2B	EFEMP2
CYCS	PTGER3	ATP5PO
FHL3	ARHGEF25	CH25H
HES4	RPL23A	CAMLG
MSC	CDH6	EIF5A
GGCT	PDE1A	NENF
NINJ1	RRAD	THBS4
SHB	LINC02381	LGALS1
SPARC	PAG1	CBR1
GABARAPL2	VIPR1	HCFC1R1
TIMP3	RACK1	CUTA
C12orf75	RPL21	EEF1B2
TRIB2	HGF	ALKBH7
PCSK6	RPL9	RPL28
WNT4	ARHGAP10	GLT8D2
LIMD2	MYL9	VMP1
SERINC2	COL5A1	DKK3
RAP1B	MAP1A	ZFAS1
ZNF668	F10	RCN3
PIM1	RPL13A	SIVA1
NINJ2	NEXN	MIF
PLAU	LUM	YBX1
PHLDA3	TEX41	ANP32B
BNC2	SNAI2	CYR61
ARF4	MT1E	EVA1B
ATG101	MYO1B	SMIM26
RAB23	AC100793.2	SDC2
ARPC5L	CSRNP3	RAB34
CMC2	DCLK1	FKBP10
B4GALT1	MYLK	CCDC80
EPDR1	FRMD3	BTF3
SUB1	RPS27A	AKAP12
CDH11	RPL32	SERPINH1
SPATA17	PALLD	OAT
PLK3	RPLP1	FGF7
PCDH7	ASPN	ZNF428
RHOD	LDHB	OAZ1
ARPC1B	2022-09-01	OLFML2B
ME3	RUNX1	XBP1
MAP9	ANTXR1	RSL1D1
UBE2E2	RPS3	WTAP
NME1	PFDN5	COL1A2
FDXR	EPB41L1	ESD
RPP40	ADAMTS4	LOX
RASAL2	RPL4	RPL4
R3HDM4	ARHGAP42	MFGE8
PAFAH1B3	C5orf38	PRRX2
RNF19B	RPL6
LOXL2	NEGR1
RUNX2	PTGIR
OSBPL10	SSTR2
TAX1BP3	RPLP0
MYL12A	A1BG
AVEN	RAB34
MTHFD1L	ADAMTS12
STARD3NL	OLFML3
HIGD1A	GJC1
AC245595.1	AKAP12
COX17	CBR1
GEM	RPS15
HMGN1	LURAP1L
FAT1	RPS16
EVL	CCDC80
HAPLN3	FBLN1
LINC01140	OLFM2
LAYN	RPL18A
THUMPD2	LZTS1
LINC01503	GALNT16
ZNRF1	TBX2-AS1
EMC8	RPLP2
ZNF593	RPS19
COL8A2	ECM1
SRA1	TENT5A
CDK6	VSTM4
SNX24	FAM213A
SLC25A33	GSTM3
SEC61G	EEF1D
PLPP4	CCL2
RPS27L	ADH1B
FABP5	VEGFA
TNFSF9	MARVELD1
PNMA1	APOC1
COL5A2	ZNF503
NDFIP2	PLEKHH2
PODNL1	EEF1A1
ARPC1A	EEF2
UBTD1	SH3KBP1
DCBLD1	CNN2
IKBIP	DLX5
C19orf24	CITED2
HPRT1	CPM
HIC1	ANPEP
CCDC34	RPL34
RCAN1	FAT1
UBE2V2	NOVA1
LIMK1	CYP26B1
TRIAP1	C6orf48
RAN	FKBP10
FOXC1	RPL35A
MFAP3L	RAB31
PKM	KHDRBS3
CCDC8	NT5C
TTC8	NFATC4
CDC42EP1	IMPDH2
YIF1A	PMP22
SERF2	RGMA
C19orf53	COL14A1
TSHZ3	UBA2
FZD8	MAP3K20
MED8	TBX15
GAS2L1	ADAMTS2
GFPT2	GAMT
EFHD2	RPL18
TXNL4A	SERPING1
CCM2	PLEKHH3
HAS1	IGFBP6
PFDN2	CTSC
C16orf87	MAFB
CISD1	MOCS1
TP53I3	OLFML1
MIR4435-2HG	2022-09-11
PRDX5	RASL11A
GTF3C6	TRPC6
ASTN2	HOXC9
HOXD-AS2	RPS15A
CCL2	RPL5
NDUFAF8	PAWR
ZFHX4	OAF
MYL9	ERRFI1
NXT1	RPL35
RTRAF	ZFAS1
LSM1	ZFP36L1
CCDC90B	LOXL1
CFL1	MT1X
DYNLL1	EMILIN1
LAP3	LRRC17
AIMP2	NCK2
IL27RA	SPRY2
EEF1AKMT4	DPY19L2
ABRACL	IGFBP7
ROBO3	ARHGDIB
CCT2	DTX3
PNO1	NT5DC2
FLNC	HAS2
SMYD2	TESC
WDR1	GDF11
DOK1	PLPPR4
RPSA	HDDC2
GNG5	RPL19
JPT1	ANGPTL4
HMGA1	IL1R1
RELB	RAB3IL1
MAP7D1	BASP1
WSB2	RPL31
RNF126	VGLL3
KIFC3	ISLR
OSBPL3	CNGA1
ARHGAP28	MYLIP
LHFPL2	MARCKS
GPX7	MEIS2
RPS19	PCDH18
PDCL3	HRC
HRAS	TPT1
RNPEPL1	HOXC6
ARPC3	TIMP1
MFSD12	RPS23
NAA10	FMOD
SEMA3C	ANK2
H2AFY2	NPM3
MRPL41	FBXO17
RFLNB	CLMN
HAGHL	RDH5
NREP	S100A4
CDK2AP1	LSP1
REXO2	FMO3
DAP	IRS2
ADPRHL2	CYBA
COPS3	RPL8
SAC3D1	EMX2OS
UAP1	ROBO1
DCAF13	MOB3B
DCUN1D5	LMO4
YRDC	PACSIN3
B3GALT6	NOP53
POLR3D	EFEMP2
WASHC3	PABPC1
TIMM17A	SGCE
RAB32	FAM110B
RGS19	SH3PXD2A
NTMT1	CD63
STRAP	HAPLN3
CNN3	GUCY1B1
TSKU	MSC
TRAC	RPL29
EXOSC4	ARID5B
ELN	CKB
YDJC	COL23A1
DRAP1	NR2F1
CRIP2	CSRP2
SPRYD7	UBE2S
COPZ2	CD163L1
SCCPDH	PHLDA2
AEN	IER3
STK17A	IRX2
AC093673.1	RPS20
STOML1	HEXIM1
RPL39L	CD302
TUBB6	FXYD6
HCCS	FKBP11
ADRM1	PDGFA
MED27	TMEM74B
LIMS1	TWIST2
TGFB3	COL27A1
CCDC92	RPL7A
SCARA3	UBE2E2
EEF2KMT	RPL11
MRPL17	EIF3L
RPL26L1	COL25A1
NMI	PLTP
PMEPA1	BCL3
GPR1	MYC
TUBG1	SOX4
IGSF3	RPS17
ADAMTS2	LITAF
BMP1	P2RY14
CASC15	TRIP6
AC062004.1	RPL39
SYNC	SPRY4
SRP19	MAT2A
LRRC59	SNTA1
TPMT	RCN3
RUNX1	CHRD
SMG9	C12orf57
LGR4	TGFB1I1
FDX1	GPX3
SLC52A2	PTH1R
STAC	FEZ1
MIIP	CYTOR
NOP16	TNFRSF21
PTP4A1	AC068888.1
TAP1	VCAN
GOLT1B	DCBLD2
PPDPF	EN1
GDF6	RPS13
CMPK2	BATF3
HTR2A	MITF
RRAS2	RPL27A
CDC34	TBX18
MGARP	MEST
MOSPD1	IL34
JAG1	CYP7B1
STAT1	PCDH9
KLF16	CTSF
ROGDI	RCSD1
JCAD	CYBRD1
GNPNAT1	RND3
LRRFIP1	EPB41L2
TPM4	SLC38A2
MRPL13	SH3RF1
FTSJ1	ZFHX3
MXRA8	RPL14
B4GALT2	ADGRE5
SRPX2	GAPDH
MRPL12	SLCO3A1
BOK	CHN1
ITPRIP	RPL37A
EEF1E1	ASAH1
CAPG	PTPN13
SSU72	RHOQ
TIGD5	SOWAHC
GDF10	GPRC5C
UCHL3	DMRT3
MTX2	FHL5
ZNRF2	UGP2
DDA1	EGR1
SHISA4	DNPH1
ATOX1	G0S2
AP2M1	GFRA1
RABIF	RASGRP2
TNFAIP3	KLHL21
OSTC	INTS6
GLRX3	LDB3
SUGCT	SUSD2
IFI6	RBP5
PALLD	BOC
TXNDC17	OAT
TNFRSF10B	C1orf198
DPH3	PIK3R1
CHIC2	TEAD3
COX5A	RPL26
ARHGEF40	ZC3H12A
BET1	ITGB5
NOP10	TUBB2A
BNIP1	FILIP1L
PRPSAP1	DMD
NDUFA8	CCL19
GUK1	BCL6
RNPEP	RPL17
MTCH2	FKBP4
LRIF1	KRT14
PRELID1	IL6
PTMS	NR2F2-AS1
UBE2M	FKBP5
MRPS12	LIN7A
CCT6A	RPL23
EIF6	RPS12
HMBS	MIR22HG
DUSP22	SELE
CAV2	FBL
UBALD1	BST1
H2AFY	ZCCHC24
SKAP2	CKS2
CD58	TMEM38B
LRRC42	CCR10
FARSA	SOCS1
UBE2F	EPS8
TMEM54	RPL27
MRPL15	CCNG2
FAM57A	LGALS1
SPACA9	ST5
ATP6V0B	RPS11
BATF3	PLXDC1
DBN1	KIAA0040
PRELID3B	COTL1
PARPBP	TGIF1
PLXNC1	CRTAP
PGP	ING1
NCS1	DUSP4
PFDN4	ATIC
SMIM12	ARID5A
TSPAN17	MEG3
NDUFAB1	DLC1
EPSTI1	PGF
DDX49	KLHL23
MFSD11	PODN
MSANTD3	TNFAIP3
YBEY	SPRED1
FKBP11	MAFG
TOMM40	ADI1
B4GALT7	ALDH2
FBXO22	NR4A3
CDKN1A	NABP1
MEDAG	OAZ2
FAM177A1	CCL8
LDHA	LAMC3
MRPL37	ADCYAP1R1
MAGOHB	CLSTN3
TAF10	CSPG4
ALDH1B1	SULT1A1
KRT10	AHDC1
FBLIM1	HMGN2
FKBP1A	ATF3
ANOS1	AL118516.1
ADAMTS12	SNHG19
MRPL47	BRD2
SMYD3	ATF4
C1orf122	SNHG15
LEPROTL1	PRRT2
FAAP100	NIT2
BCL7B	ARMCX1
METTL1	IRX1
POLDIP2	PRNP
ARF1	FST
IL6	NME4
PLK2	TMEM256
CTU1	NPC2
FARSB	ADCY6
CLTA	DSE
CCDC167	RPS7
BYSL	PGM5-AS1
IFRD2	TSPYL2
UBE2D1	TPBG
TCP11L1	GPI
BACE2	NUDT4
GTF2E2	SHOX2
CTU2	CHPF
NIP7	MAF
PLA2G16	HIC1
JTB	SAT2
TMEM99	NEURL1B
APOO	CCL21
RHNO1	CHPT1
FAM96B	NOTCH2
TYMP	EPHA2
NPDC1	ABHD14B
AMZ2	CDKN1A
TNFAIP1	TINAGL1
IGFBP4	NENF
SPATS2L	FMO1
KCMF1	LACTB
COL12A1	SLC2A3
PGAM1	SELP
DTD1	TMED3
COA6	PNMA1
NDUFAF4	MAN1A1
SH3BGRL3	EBF1
IMPDH1	MIR4435-2HG
CLCF1	HCFC1R1
SLC50A1	SMIM10
TFPT	ZNF385D
GSS	SOD2
ELOC	RGS2
PDLIM2	SPSB1
RCC1L	OSR2
MRPL36	ARHGAP1
SKIL	MT-CO1
OAS2	EPB41L4A-AS1
RNF181	FHL3
BBC3	SIGMAR1
EMC6	TNFAIP2
TRAPPC4	PQBP1
MYL12B	TOB2
CTPS1	NUDT1
OST4	PLCL1
LAGE3	CBR3
HSPB1	P3H3
CDCA7L	TOB1
ANAPC15	ARL4D
RNASEH1	PRR5
RPUSD1	PHLDA1
C3orf14	PTEN
MYH9	CH25H
NPM1	ADAM33
PLEKHB2	AHCY
SELENOS	RND1
DNAJA1	COPZ2
RHEB	BTF3
FXN	PROCR
GCLM	MID1IP1
TSG101	SETBP1
TFB2M	C1orf122
C9orf16	KCNAB1
MCTS1	MAP3K8
SAMD9	ZNF581
HSCB	OLFM1
GSKIP	PFKFB3
MLF2	COL16A1
TIMM23	MAP1LC3A
ACKR3	XBP1
GIPC1	RPL36A
TIMP1	PRKCA
ZFAND2A	LDHA
CTXN1	MFAP4
TMEM167A	TUBA1C
KCNMB4	NNMT
EXOSC9	BTG3
PRR16	RAMP1
IFI44L	BAG3
RUVBL1	PLEKHA5
MYO1E	MAP2K1
NPAS2	EPHX1
KPNA2	RCAN2
PRICKLE1	DCBLD1
TBRG4	TECR
TXNL1	NPM1
MYL6	DUSP23
HSPA6	AMOTL2
HINT1	LRG1
RTCA	HOTAIRM1
RHOG	ANGPTL1
IFT20	COLEC11
UROS	RGS10
ENTR1	HNRNPA1
COPS8	SCPEP1
PALM	UBE2E1
PEA15	SMTN
FADD	EEF1G
PUSL1	FRMD6
TIMMDC1	SELENOM
ZPR1	TNC
ZMAT3	THBS2
PSMD8	NBEAL1
PEX2	PTTG1
DDX39A	EPOP
NBDY	ANXA6
TOR1A	GNG12
CSK	DIXDC1
NFKBIB	HMOX1
CEMIP	C7
RFK	NT5C3B
SNAP47	MZT2A
DUSP11	SLC25A5
ZC3H12A	RNASET2
GEMIN7	FSTL1
STRN4	MRPL32
PCNA	MDH1
MKX	PEBP1
DCTPP1	TRIP10
RRP1	RPS25
CALU	ADM
PYCR1	RSL1D1
PDXK	TPD52L1
VBP1	LPP
UGCG	CCL14
SLC35C1	HSPA8
UQCC2	ASPH
AK2	EHD1
BSG	CPQ
DNTTIP1	RPS27
POLR2H	TRIB1
TSSC4	NR4A1
PSMC4	SPON2
MAPRE1	NFKBIA
LSM10	MATN2
RNF135	RASA4
MMADHC	NAP1L1
LSM4	GLT8D2
DNAJC18	CERCAM
LINC01116	PTGDS
UBE2L6	TCEA3
MIEN1	SLC25A25
CAP1	FAS
ATP6V1D	ETHE1
ABL2	ERGIC3
TAF12	HES1
TACO1	NMD3
AKIRIN1	CSKMT
MALSU1	RWDD1
RTKN	MT-CO3
EIF4E	DNAJB1
TSEN15	LAPTM4A
CSTB	AP3S1
GTPBP4	CHRDL1
TMEM126A	FOXO3
COQ9	PABPC4
RFNG	RPSA
AGRN	FAM3C
PPP2R3C	RPL28
CERCAM	CENPP
DNAL1	DTWD1
STMP1	BAIAP2
MRPS23	TUBA1B
YKT6	TMEM70
FAM89B	PNRC2
HOXB2	KDM6B
ISCU	NR4A2
GARS	DPT
THBS1	TGFBR3
DIMT1	CSF3
CCDC144NL-AS1	THUMPD3-AS1
TNFSF18	ABCA6
CCNQ	RBBP6
PSMA7	KRT1
FOSL1	TRPS1
CMTM4	PRELP
BOP1	AC100810.1
VEGFB	RPL38
RAE1	FOSB
RAB5IF	EPB41L3
PUF60	RPS29
PSMD7	APOD
RFC4	NR1H3
PFN2	SFRP2
SPSB1	CAMLG
PNP	FAU
TRAF7	SPRY1
MOB4	UXT
P4HA2	EVA1B
LINC01133	CTNNAL1
C8orf76	HOXA10
PSMA5	2022-09-07
CDK5	INMT
SLC39A3	IAH1
RBX1	INSIG1
B4GALT4	NPTX2
ZNF706	SORBS3
SUSD6	CD164
NTM	PPP1R15A
LCMT1	CPXM1
C19orf48	ANTXR2
MRPS35	PRDM1
TMEM138	CXCL14
NABP2	CRABP2
MTCH1	MRPS6
ATAD3A	COX4I1
PPP1R18	BICC1
IL33	PDK4
PRR13	SAMHD1
TRAPPC3	PLAGL1
ILF2	CCNI
GUCY1B1	PDGFRA
BASP1	H2AFX
FDFT1	PLSCR4
C17orf58	CCND2
TMEM11	C2orf40
TUBB2A	RBMS3
ILKAP	AHCYL1
CSRP1	KCNQ1OT1
METRN	CYR61
CLU	TKT
BID	PLN
PSMG3	PPP1R10
CEBPG	CIRBP
PGF	KLF9
NUDT5	PPP1R18
F3	MYADM
PDHB	H2AFJ
PKN1	PLIN2
EGOT	PDLIM2
EMC2	SEPHS2
MYDGF	SGCA
DPYSL4	EIF3E
AP2S1	ZNF331
BBIP1	F2R
SERTAD4-AS1	HLA-DQA1
ITPA	ID2
BCKDK	SPATS2L
CCDC86	COL12A1
RRM2B	SNCG
XPNPEP1	ATP5F1A
SPA17	SVEP1
PPP4C	PNRC1
RNF7	WISP2
OAS3	FHL1
MRPL3	MPRIP
ADA	EIF3F
CDR2L	TNS1
GNB2	EIF3H
TPST2	TNFAIP6
NDUFS8	UBA52
ZMYND19	NFKBIZ
LGMN	NFIX
MAPKAPK2	TOMM7
RNF121	SLC5A3
COX6A1	SUCNR1
LAMTOR2	KLF5
ANXA5	IRF1
TSR3	KPNB1
CDK7	RPL37
MORN2	EGFR
PTGES2	YPEL2
THAP9-AS1	RPS10
RASGEF1B	MGST1
MRPL18	CADM3
ADO	REV3L
RRP7A	BAZ1A
RILPL1	ANP32B
SPON2	ALKBH7
SH3PXD2A	CCL23
PARP12	CNN3
MPV17	EFEMP1
DNAJB6	RPL24
WTIP	GAS1
MSMO1	RPL22
NFKBIE	THBS4
POLR2J	NACA
HOXD8	SNAPC1
TIMM22	ERF
PPAN	MLF2
RARA	CTHRC1
CLIC4	POLR2F
TBC1D7	ANKRD10
GTF2A2	SOD1
UBE2N	HNRNPA0
ETHE1	PDGFRL
CISD2	ESD
BCAS2	CUTA
MED10	EEF1B2
DACT3	VMP1
OXLD1	UQCRH
RRP36	SNHG8
GRAMD2B	ITGBL1
SMC4	RAB3C
CCDC124	EMID1
AFAP1	MMP23B
INAFM1	ATP5MG
CCND1	FAM84B
WRB	VAMP2
NET1	ABI3BP
MRPL14	APEX1
RBP4	C3
UBAC2	SMIM26
WRAP73	MT-ND1
SKA2	TXN
UBE2S	HIGD2A
HSPA4L	EI24
TSFM	ACTN1
IRF7	YWHAG
ELOVL5	SPARC
TPD52L2	NAMPT
IFT43	AC058791.1
PDLIM5	NKD2
CLIC3	EIF4A3
KTI12	COLEC12
TP53RK	SERPINH1
PSMB9	ZNF428
TMEM9B	ATP5PO
PLIN3	PLAUR
MTERF3	CHMP4B
MRPL49	NDUFB11
RRS1	SIVA1
BTBD10	WTAP
VASP	APCDD1
PPP1CA	YBX1
CXorf40B	ST13
HSPH1	ZC3HAV1
VCPKMT	RBM3
PHLDB3	MRC2
CNIH1	PPDPF
ABHD8	CFH
TMEM8A	CACYBP
PLGRKT	GAS7
C12orf45	CEP126
LSM12	SMDT1
NDUFS6	SOCS3
ZNF787	COL18A1
BTG3	HBA1
NARFL	ATP5MC2
UNC119	TPI1
SGTA	MCL1
SLC25A11	RPL30
LTV1	CSNK2B
PANK2	MYH11
TIMM9	LOX
DOHH	SNRPD2
SPSB2	ATP5MC3
GBP1	MFAP5
UFD1	CXCL8
CHCHD5	SELENOP
BAK1	BTG1
HSD3B7	MXRA5
HDGFL3	SELENOK
AKIP1	HBA2
TMEM204	EIF3K
CALM2	PCBP1
CDC123	MT-ND2
ABCF2.1	DDIT4
MRPL39	H2AFZ
GOT1	NUCKS1
POMZP3	MT-ND4
ENO1	JUNB
TMEM14C	H3F3B
DERA	UQCRB
XYLT1	PCBP2
UTP18	DNAJA1
P3H4	COMMD6
ATP5F1E	OAZ1
MRAS	SSR2
CLPP	EIF4A1
FAM229B	EIF5A
SLC25A39	HSP90AB1
ELAVL1	CALM2
HIF1A	MIF
TXNDC9	RPL36
DAAM1	HSPB1
TGFB2	BRK1
UBE2J2	EIF1
SWI5	PARK7
VDAC1	AREG
GPRC5A	HBB
RIPK2	RPS26
DNM3	PI16
PRKRA	MT-CO2
THAP4	NEAT1
CCZ1	EID1
BOLA3	COMP
RP9
ZYX
ERI3
WNT5B
POLR3K
CIAPIN1
APOPT1
PRDX4
SMIM3
FBXO6
FIBP
LYRM9
CKLF
HSPB6
NF2
TNIP2
C1QBP
PAICS
C19orf66
METTL26
TNFAIP8L3
FAM207A
CCND3
MBD3
CTDNEP1
TMEM189
VKORC1
MRPL58
FAM118B
UTP4
SERTAD3
USB1
TESK1
GNPTAB
HAGH
FAM129B
ORMDL2
ATP5F1C
CSNK2B
RHOA
VPS25
RPF2
GPN1
CKS2
METTL5
SNAPC5
GAR1
NAT14
DNAJB4
MRPL46
PGM1
FNIP2
MRPL48
UBE2A
BCAR1
RAD51C
MRPL27
ADK
EPN1
TIMM10
PRADC1
2022-03-05
SEC61B
KLF7
HSF1
GFER
TRIM69
HTRA3
CYBC1
SERTAD1
PSMB5
CLTB
IFNGR2
RNF2
COPZ1
HMOX2
COX7B
MZT1
SSR3
GALNS
DEPTOR
VPS37A
DPH5
SGCE
TRADD
ANKRD54
MRPL42
ATP6V1G1
MBOAT2
TEN1
CCT3
TMEM134
CLIC1
PLXDC1
RWDD4
UBE2L3
MMP11
ACAA2
NUTF2
STX18
TPI1
RCC2
OAS1
TIMM50
SCO1
DAPK3
ALKBH2
MCUB
ACTR1A
GTF2F2
MRPL50
CREM
CFAP298
GLRX5
MPLKIP
PDZD11
DRG1
CHMP1A
SFXN4
ZNF580
GPR68
STARD3
CHCHD3
LENG1
COA4
MEA1
DNAJB1
SNRPG
YIF1B
TEX30
DCPS
NKIRAS2
GTF2H2
LYRM1
YAF2
SNHG15
HOMER3
KCNK15
IMPA2
DLD
FAM96A
ACTG1
CDIP1
TRMT61A
ERAL1
ATIC
ACTB
MRPS6
ITM2A
DPM2
SMS
RBM7
EXOSC5
NSFL1C
TRAF3
SNRPC
CPTP
TMEM70
CMTM3
MNAT1
WDR45
MDH2
ARMT1
PPIC
MRPL4
C11orf24
RAC1
MRPL52
MLF1
THOC6
ALYREF
BTF3L4
UBL7
NAA60
NECAP2
GTF3A
DEAF1
VRK2
TARS
RDH10
KXD1
BLOC1S4
MPDU1
ZNF205
ARL8A
EN1
IFI27
PSMD14
CRY1
PLAUR
CASP3
P4HB
B3GALNT1
KIFAP3
ZNF32
UQCRFS1
MRPS17
MTMR2
SMIM15
BAG3
MRPL35
UCHL1
FAS
COL1A1
MRPS11
UQCR10
PIGF
NADK2
SRRD
RPLP0
PSMB2
TRIOBP
ARV1
RUSC1
MTHFD2
HAUS1
CCT8
COX7A2L
ZNF444
KDELR2
ITGAV
CCT5
NEK7
NIPA2
LRWD1
PSMB8
C20orf27
GRB10
MLST8
RPS6KA4
RIOK2
RRP9
MBOAT7
UBE2D2
MCRS1
C1orf43
CXCL1
STX6
GLTP
GLRX2
MRPS10
ATP6V0D1
PRKAB2
NDUFA4L2
RELA
MRPS7
EXOSC1
VAMP5
KLF10
ALG13
EIF2S1
ENAH
METTL21A
NDUFAF1
CXCL3
PSMA2
DNAJC15
SNAPC1
BANF1
TIMM17B
RABGGTB
MARCKS
SSH1
MICALL2
AHSA1
CDK16
NDUFA6
LLPH
PSMD6
VPS26B
ZBTB8OS
MRTO4
UQCRH
MTHFS
CDKN2AIPNL
PDCD5
GTPBP8
SLC10A3
CRIPT
C1QTNF6
SGCD
MRPL32
FDX2
SMARCB1
SNRNP40
C19orf25
ARF6
SYNPO
DESI1
SDHAF2
CTNNAL1
MAZ
RFLNA
CALD1
WARS
ARF5
NR2F6
MLX
GNL3
PEF1
PSMC2
SAR1B
GGPS1
SMIM37
MRPL51
CTNNBIP1
GALNT10
HDDC3
ACTL6A
PSMA1
POP4
SORCS2
PTRH2
SHKBP1
SRP9
CBFB
CMSS1
LYAR
COBLL1
GSK3A
CAPZA2
TGFB1I1
EIF4A1
SCYL1
TFG
ATP5F1B
MAD2L2
NSMCE1
CADM1
ENOPH1
TGFB1
MLXIP
HSPB11
PPP6C
SNRPB
ZNF226
NUP37
HDDC2
EGR3
LIMA1
UQCR11
SSNA1
PML
MRGBP
RRAGC
AKIRIN2
NAE1
BRK1
PEX10
IKBKG
RPS19BP1
ENY2
VDAC2
AP1S1
PLXDC2
GOSR2
RER1
PSMF1
PPIA
IDH3A
RPP30
POLD4
RIC8A
RPP38
NUBP1
ELOVL1
UTP6
NME7
PIDD1
HYAL2
RABEPK
AK6
ZNRD1
RANBP1
CCDC25
SNRPD1
SLC3A2
MIR22HG
DDAH1
RAB18
SCX
SGK1
TPGS1
MRPS15
SDC4
FOSL2
2022-03-02
IER3
NPLOC4
CERS5
PIGP
TMEM250
IER5
STX5
FLYWCH2
ZMAT5
TSPAN5
CITED2
ARFRP1
SLC49A3
MOB2
TUSC1
MPG
COQ10B
RPIA
EBNA1BP2
LAMTOR5
BUD31
JOSD2
BEND6
SCN1B
CRAT
JKAMP
CYB5B
DPY30
CIAO1
CHMP5
HMG20B
RAB13
LIMS2
NRAS
GPATCH4
ATP10A
SLC25A5
IER3IP1
STIP1
SRSF8
MINOS1
FSTL3
THAP11
KPNA3
PSMD11
NFKBIA
IER5L
AURKAIP1
ATP5PB
FAM162A
RALB
NUDT22
SSBP1
ARMC10
LSM7
GORASP2
IFT22
PSMA4
UBE2G1
COL5A1
PARP6
PREB
PDCD2
PRMT5
MAST2
COX19
CMIP
SNU13
TATDN1
IFT27
SNAP29
CKAP4
PLEKHJ1
PLOD1
SLC20A1
TBCB
PRDX1
DPM1
PPP1R11
SCOC
SPCS1
NEXN
ALPK2
G6PC3
EIF4EBP1
NECTIN2
ACADM
PGM3
AK1
EIF1
SYNJ2
PPP2CA
U2AF1L4
PPIL3
WDR34
BRIX1
CETN2
TRIM22
GYG1
MICU2
MGAT4B
DTYMK
TUSC2
LURAP1L
KRT17
TOMM22
HAT1
TAF9
NIFK
RALA
SMIM20
GTF2H5
BORCS7
SDAD1
SHISA5
GAS7
COMMD5
FAM136A
CGRRF1
RGMA
PCGF2
DYRK2
TMEM222
CNST
PSMD1
UTP11
MUL1
TRABD
TBC1D10A
DYRK4
ALG14
AKT1S1
PARK7
G6PD
IMP4
COX8A
DNAJC4
BRMS1
DDX56
GLIPR1
SCG2
KIF5B
FN3KRP
VPS72
ST3GAL4
BABAM2
CHMP1B
TXN
VPS28
POLR2C
SNX17
COPS5
CDK2AP2
JMJD4
SMIM30
MRPL28
NDUFB5
SUMO1
FAM3A
INMT
PHLDB1
SLC39A6
PRMT1
MEAF6
ORAI2
SH2D4A
TUBB2B
HSPA8
STOML2
FAM104A
RPA3
UGDH
BTBD6
SERTAD4
RAB11A
ACSL3
WDR41
SRP54
SLBP
ACP1
NOV
SH3BP5
MAP2K2
SERP1
TSEN34
PPID
CHMP6
ATP6V1F
GDE1
EEF1AKMT1
METRNL
SNX3
PARP9
C11orf58
GMPPA
E2F4
SCAMP3
PICALM
DAP3
STX12
GRSF1
METTL9
KDM6B
IGFBP6
DNAJC30
TMED3
ASPSCR1
LACTB2
ATG4B
TAF13
PITPNA
PLRG1
GNAI3
NDUFB3
HTRA2
CCT7
PARP16
EIF3M
URM1
FLOT1
HSBP1
AC092807.3
MICU1
PSMD13
PAXX
FUNDC1
KEAP1
BUB3
C3orf38
SKP1
AP3S1
C11orf68
NANS
C1D
TMEM141
DUSP12
AKAP8L
GADD45A
RBM18
SMIM10L1
MRPS18A
NCLN
PPHLN1
SLC25A28
NAGK
STK16
PSMB6
OTUB1
TSPAN6
PARL
KDELR3
NOC4L
IGFBP7
TIPRL
LDHB
MAPK1IP1L
ATG3
MED21
COX7A2
SNAPC2
FIS1
CNN2
SLC7A1
STK19
ANAPC10
NAA20
PCSK5
RPS6KB2
USE1
NEK6
COMMD3
DUSP3
AC084033.3
P3H1
ACOT13
ITGA11
POP7
TSTA3
HIKESHI
ARAP1
AIMP1
TMEM160
EIF4A3
NUDCD2
RSPRY1
TWF1
STK11
JAGN1
EPS8L2
AKT1
ZFAND2B
POLR2K
TMEM216
RPF1
SLC12A4
CNIH4
DUSP23
PIN1
NUDT14
ARHGAP1
INPP1
SOX4
DBNL
RPN2
MRPS33
CD83
DGCR6L
SQOR
TRAPPC1
C16orf91
TM2D2
ATP13A3
SCNM1
FAM174A
EIF4E2
SH3GL1
RAB5C
ZNF524
MRPL21
IAH1
DNAJC2
GPR137
ALG3
RBM8A
LIMCH1
CDC42SE1
VTA1
DCTN6
TIMM8B
LY96
NCBP2
CCDC85B
AATF
PSMC6
CSNK2A2
NFU1
SURF2
ANXA7
MRPS2
UGP2
CHPT1
DNPH1
DCBLD2
PSMD3
MVB12A
CD320
WNK1
CYTH2
GPX8
MFAP2
MRPS30
FBXW2
SLC35B1
SDHAF3
NELFE
BOD1
TKT
ARMCX6
DDX21
PDRG1
PWP1
MRPS16
PSMC1
PHETA2
PLEKHM2
VPS4A
POP5
CCNH
ATG5
SLC39A13
FAM92A
MAFG
MRPS31
SERPINB6
TMEM60
TMX2
UACA
COL6A3
CHTOP
PPP1R2
EMC7
ACTR10
ARPC5
DYNLRB1
MFF
BST2
RING1
PITPNB
UBQLN1
FH
ITGA5
LARP6
SNAPIN
NDUFV2
RNASEH2B
TXNDC12
NPM3
MDH1
ARL1
ADIPOR1
PI16
DAZAP1
ZDHHC24
CD151
ANXA2
SEC13
RBPMS
ZCRB1
YWHAG
SAP30
COX20
PAK1IP1
MAP4K4
PPP4R2
WBP4
TMEM147
SPAG7
EZR
NDUFS2
PRAF2
ISCA1
EMC10
VCAN
GGT5
CTIF
SLC38A5
ARL2BP
EI24
TMEM208
GAPDH
HGS
IFI35
NDUFA9
SUPT4H1
UBE2I
HSPE1
ETFRF1
COQ4
CMC1
MRPL55
RFXANK
SUGT1
APOL2
TGIF1
PRDX6
ATP5MC3
CTBP1
TBCA
SIAH1
BAZ1A
UQCRC2
BLCAP
CIB1
RHBDD2
SLC35B2
KLHDC2
TOLLIP
MCRIP1
MAF1
PLXNA1
REEP3
CYC1
TMEM230
CDC37L1
FGF2
FBXO32
THOC7
SH3GLB1
COPE
C1orf52
GNL1
CREB3
PPFIBP1
IFI27L1
EIF3J
CDC42EP5
OSER1
SORBS3
DDB2
CAPZA1
GDF15
NDUFAF2
KLC1
ATP5MC1
SF3B6
PSMB3
NUAK1
RTCB
LSP1
LAMTOR1
CHMP4A
COPS7A
PLEKHA1
LSM8
MAGEF1
ERGIC2
PRKAG1
EIF2S2
WDR46
PSMG1
PKDCC
TP53TG1
LYRM4
AL139393.2
FAM104B
EGFLAM
FBXW5
GADD45GIP1
MED19
PSMB1
TUBA1A
SAMM50
FKBP4
MTX1
C14orf119
TTC1
RARS
CD2BP2
SHC1
EMD
CDV3
WDR83OS
TRIO
TOMM34
ZC3H15
SRPRB
EIF5
KRAS
ORMDL1
TMEM100
ILK
CCT4
ERCC1
PRR5
ZFPL1
DERL2
CALHM2
C5orf15
SEC11C
UBA2
FBXL15
TMEM219
NSMCE3
APEX1
LSM3
NDUFA12
HLA-B
APOBEC3C
GSPT1
PPCS
NBL1
RAB11B
CHCHD1
SF3B4
CCDC12
ZFPM1
NAA38
TCP1
FAM50A
NHP2
ANKLE2
PROCR
UBE2J1
YWHAE
ELOF1
MRPS18C
MMP19
PGLS
MRPL57
SRPK2
STX4
ASCC3
COA3
SUMO2
FAM168A
FNTA
DDT
APRT
PDE4DIP
MRPL40
TMED10
ARL6IP4
CCNY
NRBP1
MDM2
DPYSL3
CFAP20
PINK1
ASF1A
RTF2
RNPS1
ACTR3
RBM42
NAA50
MRPL54
MGMT
NEDD8
ATP1B3
HDAC2
PITHD1
ASNA1
VAPA
ATP6V1E1
RASSF1
CAPN1
RPLP1
PSENEN
DCTD
GTPBP6
KRCC1
RAB31
HAX1
RNF114
CAMK2N1
PPM1G
MYL6B
OSTF1
UBE2Z
RAB22A
TRIR
SELENOT
TSPO
UFC1
VAMP3
TMEM126B
IFIT3
NDUFC1
VPS29
TMEM115
CXCL2
MANF
MPC2
COPS4
MORF4L2
ANAPC13
PPP1R7
CGREF1
TSNAX
PSMD9
NAPA
ZFAND6
PGK1
PSMC3
IFITM3
SSSCA1
RAD23A
GOLGA7
NDUFB10
ITGBL1
SNRPA1
EMP3
SELENOH
BHLHE41
RBM3
PRRX1
DMAC1
UBE2B
STUB1
GOSR1
ALG5
TUBA1B
DESI2
PSME2
[truncated: 336 more rows]
