# Supplementary material for: Systems-based identification of the Hippo pathway for promoting fibrotic mesenchymal differentiation in systemic sclerosis
Source: Nat Commun. 2024 Jan 3;15:210. doi: 10.1038/s41467-023-44645-6 (PMC10764940; doi:10.1038/s41467-023-44645-6)
Supplement: Supplementary file 4 — Supplementary Data 1–7 [file 41467_2023_44645_MOESM4_ESM.zip › Supplementary_Data/Supplementary_Data4.xlsx]

## Sheet: FB pseudotime expr patterns
Pattern A	Pattern B	Pattern C	Pattern D	Pattern E
LEPR	DPT	CTGF	COL6A5	PTGDS
WIF1	C1QTNF3	IGFBP3	MALAT1	APOD
APCDD1	SFRP4	TAGLN	ZFP36L1	CFD
COL18A1	CTHRC1	COMP	RASD1	CFH
F13A1	PRSS23	TNFAIP6	RGS2	PLPP3
PDGFRA	THY1	TNFRSF12A	SPARCL1	ADIRF
TCF4	MFAP5	RRAD	ID2	MT-ND4L
SPRY1	LUM	SERPINE1	PHLDA1	TNXB
ZBTB20	POSTN	SPHK1	F5	LTBP4
MAMDC2	TIMP1	C11orf96	JUN	MT-ND1
COL23A1	PI16	CRABP2	ID1	MT-ND2
F10	SERPINE2	FHL2	PCSK1N	CES1
LAMC3	SPARC	LTBP2	AKAP6	PAM
GREM2	PPP1R14B	BGN	PTGS2	CD9
NKD2	ASPN	LMCD1	NRN1	AHNAK
RPS27	ELN	CCL2	RPS29	SOD3
HSPB3	S100A11	HTRA3	LSAMP	GSN
ROBO2	NNMT	TIMP3	STC1	SELENOP
ENHO	COL8A1	KRT7	RPL36A	ADH1B
MT-ND3	IGF1	IFI27	HES1	MT-ND5
CYP26B1	RPS27L	IGFL2	LINC00327	MAN1A1
SYNE1	IGFBP6	CD70	STMN1	DST
DPYSL2	MDK	ADAM12	PTMA	REV3L
AXIN2	ACKR3	TMSB4X	ANTXR1	GLUL
COL21A1	PTX3	SRM	FOSB	PIK3R1
AC007952.4	TPM1	FN1	DDIT4	GLDN
Z93241.1	PFN1	TNC	AMD1	XIST
EMX2	CLU	CRLF1	PRSS12	COL6A1
SVIL	FAP	S100A16	RPS23	CP
RPL13A	COL1A1	LOXL1	TLE4	FXYD1
PREX2	MRPS6	SH3BGRL3	GPSM2	NEAT1
MT-ATP8	C12orf75	CDKN2A	TWIST1	ZFP36L2
CCBE1	PHPT1	ISG15	MYO10	C1QTNF7
HIST1H4C	OAF	RHOC	EIF4B	GAS1
TMTC2	HLA-B	ACTA2	SLC38A2	CLEC3B
ITM2C	SERF2	BAX	CCNL1	PNRC1
RPL37	ARF4	PHLDA2	EDNRA	SERPING1
ARRDC3	EFEMP1	GXYLT2	RPL38	COL6A2
HS3ST6	SEMA3C	IL6	BMP4	MT1E
RPS21	IFI6	MYL9	TBX3	SLIT3
COL13A1	COL5A2	GLIS2	SNHG8	SGCG
KCTD12	COPZ2	GALNT1	NUDT4	CYBRD1
KLF9	LRRC15	TUBA1C	MEOX2	ISM1
NKD1	PLAU	BLOC1S2	SPRED1	AL078639.1
RSPO1	WISP2	TPM2	SEMA5A	MCOLN3
IL16	COL12A1	SULF1	BOC	MT1M
CD44	CAPG	PDLIM4	PTGS1	PLAGL1
MEF2A	CYTOR	LAMP5	PLCB1	DDX17
PTBP2	POMP	PDLIM7	PLXNA4	FOS
AC103591.3	PPIC	DRAM1	RPL37A	ITIH5
RPL31	BASP1	PHLDA3	RORB	ANKRD12
WLS	MYL12A	CDKN1A	FST	TSC22D3
NPTX2	CXCL2	DYNLT1	MAFB	SEMA3D
EPHB6	SPON2	BHLHE40	EIF4A2	GPNMB
SON	LDHA	RTRAF	PLCB4	NTN1
COL4A1	CHN1	RAB32	KAT6B	CNTN1
DIRAS3	NME1	2022-09-11	RPL23	IGSF10
TBX18	PTGER3	NEFL	GADD45G	ANGPTL1
CLEC2A	PDLIM2	PMEPA1	EMB	LAMB2
RPS20	INHBA	IGFBP4	EMILIN3	TNRC6B
CRIP1	MGP	BDKRB1	OLFM2	RBPJ
ZEB2	NPR3	IL32	TC2N	ALDH3A2
TNFRSF19	DKK1	CCL11	TNFRSF21	ANPEP
RPL34	COL11A1	PTHLH	EPB41L4A-AS1	PLAC9
ZNF704	PRDX4	ARPC2	HSPA2	SCARA5
LAMA2	VEGFB	LINC01013	RSRP1	MT-ND4
RPL35A	YIF1A	TYMP	PAG1	RAB11FIP2
NCKAP5	ACTB	IER3	WNT11	C3
THSD4	C7orf50	SUB1	MPHOSPH8	ADAM33
CNTFR	NDUFAF8	PFDN2	PHACTR3	RPL27A
PID1	TAX1BP3	LMO4	PPP1R10	OSR2
NOP53	THBS1	TSPAN2	TCEAL2	CADM3
ZNF608	CDK2AP1	LINC01048	GRIA4	NFIX
RPL17	IFITM3	TNFSF4	XPC	LHFPL6
LONRF1	REXO2	HIGD1A	ZEB1	SRSF5
MBNL1	METRNL	HSPA6	GRK3	SGCA
FGD4	MYL12B	IGFBP7	HOXB-AS3	CRYBG3
PHACTR2	ANXA5	RAN	TRA2B	MT-CO3
RPS11	VKORC1	DYNLL1	RPL22	SPTBN1
INHBB	SEC61G	CSRP2	TIPARP	CDON
TMEM52	RAP1B	TIGAR	SHISAL1	LEPROT
LPAR1	ACTG1	STARD10	NUFIP2	AC093496.1
NUCKS1	LOX	CHPF	HDAC9	IL11RA
THBD	CSTB	UAP1	TTC39C	MT-CYB
ENTPD1	OSTC	GLIPR2	BRD2	ECM2
MOB3B	B2M	CYCS	DCHS2	CD302
CEP126	CXCL1	NEDD9	ESRRG	MT-ATP6
AHRR	MXRA8	ENC1	HOXB3	SAMHD1
ABCA5	B4GALT1	C19orf24	KCNQ3	NFIA
C1orf198	PIM1	NINJ1	GOLGA8B	PDGFD
COL4A2	FKBP1A	GABARAPL2	RMRP	PTPN13
LAMB1	P4HA3	TNFAIP3	FILIP1L	VIT
NFIC	ANXA2	PKM	INTS6	ADGRA2
MYLIP	GUK1	SAMD11	RPL21	FHL1
FNBP1	TXNL4A	TRIAP1	HNRNPA1	MEG3
EPB41L2	OST4	PPDPF	SMC5	EPHX1
HSPB7	CDH11	YWHAH	HMOX1	PLEKHH2
CHD6	ARPC3	TYMS	MT1F	SYNE2
SNAI1	FSTL1	CLTB	BTG1	COLEC12
TLR4	COL10A1	CFL1	KMT2E-AS1	SH3D19
RAPH1	KCNE4	RPS19	TPPP	IL6ST
TRMT9B	KDELR2	EGR2	ETV1	LUC7L3
ADRB2	CILP	NGF	RPL30	APLP2
IRS1	CILP2	PDLIM1	HSP90AB1	EMX2OS
DIAPH2	COL1A2	TUBB2A	ADAMTS9	MAML2
CREBRF	PALM	MRPL41	NTM	PRPF4B
PREX1	CYR61	PTS	MLLT1	METTL7A
TMX4	WASHC3	PGAM1	APOE	CD109
RCAN2	CTSB	GGCT	BMP3	SLC44A1
SNTB2	C9orf16	WNT2	PERP	FUS
HAS2	ZMAT3	SMCO4	RND3	MYADM
SSPN	HINT1	ODC1	RPL10A	PLSCR4
RNF217	FDXR	EVA1A	NCL	EFNA5
RIF1	COPS8	THBS4	RPL3	NORAD
KANSL1	CERCAM	C19orf53	EEF1D	SVEP1
IRS2	ITGBL1	PGF	RPS16	PSAP
FRMD4B	CNN3	TXN	RPL14	COX6C
ADAM22	GAS6	PRDX5	MAP7	TWIST2
TM9SF3	WISP1	RPSA	RPS4Y1	CAST
ZNF395	LUZP2	STRAP	CENPC	KITLG
SERINC1	CCDC85B	PXDN	RPL26	LAMA4
KREMEN1	DRAP1	NDUFS8	LRRC17	MT1X
PLEKHA2	NAA10	CLIC1	TMEM132B	HNRNPU
AMOTL1	TAF10	STAT1	LUZP1	ARL6IP5
NR3C2	C1orf122	FDCSP	AKAP7	PDK4
ANO6	LRRC32	KRT10	TNK2	SKI
LINC01091	FAM96B	ISCU	COL27A1	MUC20-OT1
SEC62	AC245595.1	BSG	HMG20A	PNISR
TRPS1	SULF2	UBE2L6	AL360012.1	KLF13
MIB1	SEC61B	FOXP1	EPC1	DAAM2
RPS25	MYDGF	ARPC1B	RPS10	PTPRG
TCIM	CALU	GTF3C6	PTK7	HP1BP3
ADGRE5	ATOX1	NXT1	TFAP2C	VPS13C
DDHD1	NDUFS6	CCL5	VIM	ANK2
ZNHIT6	ATP6V0B	COTL1	EEF1A1	EXPH5
NCOA1	PCSK5	DUSP14	TMEM132C	TACC1
SLC1A2	TP53I3	CDC42EP1	AAED1	ZRANB2
ABCB4	LGMN	METTL26	PGRMC1	PHF3
KCNMB1	P4HB	WNT4	SBSPON	FREM1
LRIG1	MYL6	SRA1	FAM204A	NKTR
ESYT2	STMN2	LAP3	WNT5A	PROS1
SRRM1	PPIB	MEDAG	PABPC1	HLF
HNRNPA3	NT5DC2	FAM198B	ZDHHC11B	ARHGAP12
IRX2	LMO7	RBX1	RPS28	SAV1
OGFRL1	C1QBP	MIR503HG	OSBPL1A	PLA2R1
AKAP9	CLTA	HMGN1	EFCC1	SMARCA2
KMT2C	COX5A	GPC1	ANKFN1	ARGLU1
CWF19L2	ADAMTS2	ATP1B1	NFIL3	FBLN1
RPS17	TXNDC17	CSNK2B	EMP1	CCNG2
TUT4	COL4A4	CCDC90B	CYTH3	AHR
NCAM1	AP2S1	ARPC5L	HSP90AA1	NOVA1
TTLL7	ALDH1A3	RFNG	BEX5	LRRN4CL
TOB2	GNG5	BAG2	YTHDC1	FGFBP2
USP34	NREP	CXCL9	KIF26A	ZNF292
BDP1	MTCH1	HRAS	DYSF	PPL
ANTXR2	SPCS1	SSU72	ABI2	N4BP2L2
SECTM1	B4GALT2	SDC1	FAM213A	NTRK2
CCDC186	EIF6	HEG1	AP000692.2	GREM1
CDC14B	PRELID1	JTB	FGFR2	PHIP
PTPN11	TMED3	SCX	AFF4	IRX5
PCM1	SCCPDH	ADRM1	EIF5B	BPTF
PTH1R	OGN	MIR4435-2HG	CEBPD	IQGAP1
SEMA6D	STMP1	LSM1	NFATC2	FGL2
RHOJ	NDUFAB1	EMP3	RPL10	RECK
TCF7L1	GPX7	PSMD8	TSC22D1	ZNF91
ZFYVE16	LSP1	UBE2M	KIAA2026	WDR74
PRRC2C	ABL2	NOP10	SIK3	ZBTB16
KDM5A	TXNL1	HSD3B7	CPNE8	KCNQ1OT1
SIRT1	LINC01503	FAT1	RPL32	NFATC4
PRRC2B	PCOLCE	ILF2	SOD2	DPYD
TLN1	LHFPL2	FDX1	SLC2A3	GALNT16
VSIR	VAMP5	RPL26L1	RPL5	PSIP1
CACNA2D1	RBM3	EMC8	RAX	SNED1
CFLAR	EFEMP2	GADD45A	RPS15A	ANGPTL5
P4HA1	CPXM1	NOX4	PCSK2	SELENBP1
SPATA6	NDUFA6	SLC12A8	RPL39	SRRM2
ZNF280D	NOV	PLOD2	HBB	FAM214A
KIF1B	GTF2H5	EDIL3	IFRD1	ATOH8
ZNF721	CD151	FABP5	MTRNR2L12	RGS22
YAP1	COX6A1	ZNF593	CUX1	ITGA1
COL7A1	RHEB	MDFIC	AL355075.4	H6PD
EFCAB14	TMSB10	TSKU	AC087239.1	PSD3
EMID1	MCUB	GEM	RASL11A	RNF19A
NDRG2	ENO1	UBE2E2	FOXO3	MIA3
SLC16A2	FGF7	COPS3	ARID4B	WDFY2
RAB38	IFNGR2	PLAT	RPS8	MDM4
CREBBP	MRPL14	DOK5	TRIM56	ASH1L
KIAA1841	ATP6V0D1	TPM4	PDZD2	KIF13A
SACS	GTF2A2	NRBF2	FAM43A	STARD9
PDS5B	PLPP4	ISOC2	HBA2	DDX3X
PLEKHA5	PSMB5	CYP26A1	RBM39	APP
OSBP2	PLIN3	RNF7	INTU	GSTM3
MRGPRF	PRDX6	ACTN1	SPRY4	ATRX
AKAP13	FBN1	MRPL3	CLK4	PTGIS
AL450998.2	MATN3	CXCL3	RPL11	DNM1
TBL1X	ZNF668	MICAL2	SLC40A1	TET1
EMP2	ATP5MC3	CCDC124	RPL12	GTF2I
FZD10	LAMTOR2	PSMA5	NRP1	NUMA1
FIGN	SF3B6	CCT2	NSA2	OSR1
PTPN14	RUNX1	DBN1	RPS27A	BCLAF1
SP3	PRDX1	DGKI	ELF2	BOD1L1
GIGYF2	SCARA3	WDR1	KDR	SYNE3
RBM25	TIMM8B	CDKN2B	EIF2AK4	DDX24
SUPT16H	COPZ1	UBE2F	PRDM1	FAM107A
KIAA0232	UGCG	PPP1R13L	COL15A1	USP53
ZMAT1	CCDC80	NFKBIA	CCDC88A	THRA
ADAMTS9-AS2	PTN	SSBP1	ID3	UTRN
TSHZ1	SSR4	ATG101	SRSF7	SLPI
ZC3H6	LY6E	CALM2	RPS14	PJA2
SMC1A	HMGA1	CRIP2	STON1	MTSS1
KIDINS220	HTRA1	KIAA1217	MARF1	PCOLCE2
THOC2	LAMTOR5	MRPL17	FGD5-AS1	FTX
RYK	FTH1	EVL	LDLR	KIAA1109
PTPRS	CPE	IKBIP	FBL	WSB1
STAG1	BET1	UCK2	PCF11	CTSF
MLLT3	RER1	MRPL47	FAM217B	NR3C1
WASF3	ATP6V0E1	UBE2V2	CNTRL	C1QTNF1
PRKAR2B	LINC02544	SNU13	RPL6	CPED1
SAMD5	ADAMTS12	PRR13	FMOD	ABCA8
IRX6	FAM89B	ACOT7	RPL23A	MED13L
MAOB	CISD1	CCT6A	U2SURP	CPQ
DEK	FSTL3	MRPL12	NAMPT	C16orf45
UPF2	BNC2	PRELP	TSPAN11	THBS2
PWWP2A	GDF15	MRPL13	HMGB1	ZNF638
STAG2	PSMB1	COX7A2L	RAPGEF3	RUNX1T1
ANKRD36B	GLIS3	MLF2	JARID2	SF3B1
CAV1	SCG2	PSMA7	HEXIM1	TFDP2
ZNF518A	PYCR1	BMP1	BTG2	OGT
PER2	GDF10	PTP4A1	AC116351.2	FKBP9
IGF1R	PPP4C	DAP	RPL9	ARNT
ARHGAP5	NTMT1	ELOC	PELI1	ABI3BP
RFC1	KERA	VOPP1	RPS4X	DPP7
ZNF516	DAD1	TUBB6	FBLN7	DOCK9
IL17RD	UQCR10	PSMB9	HS6ST2	CD46
PNRC2	FKBP11	VDAC2	PSEN2	ABCA6
PTEN	2022-03-02	LRRFIP1	SPON1	NIPBL
UNC13C	DHRS3	KCNMA1	PLD5	PTPRA
JAM3	SNX3	ATP6V1G1	ERO1B	KIAA1324L
DYNC1I2	COX7B	BRK1	ITGA8	VPS13B
MAP2	TNNT3	NMI	SENP7	TCF12
CEP162	CHCHD2	KIF26B	DNMBP	AR
ARSD	LSM7	GNB2	DYNLL2	ZHX3
HIST2H2AC	KDELR3	EPHB2	TCAF1	SETD2
CNOT4	SDSL	MED8	YPEL2	FAM184A
TOR1AIP1	CMTM3	MED10	SPECC1	EPM2AIP1
TAF7	SLC52A2	R3HDM4	RSF1	RILPL2
ZNF254	PSMA4	TMEM11	PTGER4	HIST1H1E
AP2B1	SH3BP5	PKN1	TMEM158	CEP350
CMYA5	STOML2	AP2M1	RUNX3	TFPI
DHX40	PAWR	CD200	APBB2	ECE1
ATG14	BACE2	RAI14	HOXB7	SHPRH
MLLT6	TUBA1B	ATP5F1C	STAT3	GPATCH2L
PEAK1	ATP5PB	RPS19BP1	CD163L1	TPCN1
PAXBP1	PSMB8	LIMS1	HCG11	DIO3OS
SNRK	NR2F1	H2AFY	KAT6A	TPR
TTLL3	RPN2	LSM4	DUSP6	NBPF19
HOOK3	ATP6V1F	GLRX3	HERC2	CLDN11
WDR60	COPRS	MMP11	PFDN5	GOLGA4
MEF2C	SERP1	RHOA	CEP112	BAZ2B
PTPN12	HEXA	RARRES1	GALNTL6	ATXN7L3B
PUM2	MTCH2	CTDNEP1	FAM133B	FAXDC2
HADHA	ABRACL	RGCC	PROSER2	ANKRD36C
RGS16	AGTRAP	TRAF4	FNIP1	SMAD5
HUWE1	ANGPTL2	RNF181	GFOD1	ARFGEF3
HBZ	ERCC1	TNFSF9	ZFAND5	SUN1
SETD5	UBE2A	RHOD	TGFBR3L	KMT2A
AP1S2	PLXDC1	NDUFA4L2	SRCIN1	SASH1
IRX1	MT2A	SNRPD1	RPS9	GNAI1
PRKAR1A	SLC25A5	UQCC2	HIF3A	ARHGAP6
APPL1	SUMO2	FIBP	SOCS2	PHKG1
BRD8	HSPB6	POU2F2	TSPYL2	GHR
CBX7	SYNDIG1	CSRP1	DDX3Y	SUSD5
ZNF141	CHRDL1	INO80C	LCORL	MYO9A
SYDE2	NUPR1	MAP7D1	ATP1A2	RNASE4
LINC02381	PSMA1	MRPS12	RNASEK	ADGRL2
RAP2A	ZFHX4	EIF1	PLXNA2	GOLGA8A
QKI	MGST1	MRPL15	ETS1	TNRC6A
MYO1B	MIEN1	RPLP0	MTMR12	ARHGAP29
LINC00908	TMEM230	VPS28	NTF3	EZH1
RSPO4	LGALS3BP	ADAMTS6	ATP2C1	PRDM2
HNRNPL	CHMP5	BCAS2	HIST2H2AA4	PER3
ZADH2	TNFSF18	UFD1	ADGRE2	ZNF385D
KCNT2	MCTS1	TSR3	RTF1	ATM
WWTR1	FGF18	DCUN1D5	KIAA1143	CAPS
KRT2	SMOC2	SSR3	HMGN3	GSTM5
NRDE2	MGARP	C17orf58	RSPO3	CD81
AC145625.1	RAB5IF	POLR2J	GLI3	ZBTB4
BRAF	LAGE3	AIMP2	STK3	CPNE3
NEO1	TMEM208	MSC	TAF15	SYT1
RFTN1	BRI3	NGEF	KIF2A	AHI1
ACP5	IFT20	PSMB6	DHX36	ZNF644
NSUN6	CLCF1	ARPC1A	NSRP1	PRDX2
EP300	CD99	RAB23	NKAPD1	CAMSAP2
NIN	PSMA3	UQCRFS1	CDK18	ERAP2
SLC9A3R2	DCAF13	IL11	NAP1L1	MKLN1
AL161935.3	DNTTIP1	UBE2D2	ZC3H13	BRD1
C1QTNF2	TPGS1	HAPLN3	CTSC	MICAL1
PTCH2	TMEM50A	RGS5	MAN1A2	XRN1
RC3H1	DEPTOR	ANO1	MYLK	ECHDC2
ZNF43	ASTN2	LSM10	HCN1	CPLANE1
TANC1	VPS25	AK2	PNN	SOCS1
RBMX	NUDT5	SRP19	FRS2	ARHGEF12
RPS6KA5	MTX2	CCND1	ROMO1	PCMTD1
CATSPERZ	PCDH7	CHIC2	CTDSPL2	PLEKHG1
ZNF160	PSMB3	AURKAIP1	EVC	SLC9A9
WIPF1	TRAC	PLK3	C3orf58	CA5B
EEF1G	NRP2	COX8A	KAT7	BICC1
LONP2	AKR1C3	CAPZA2	SURF6	PCYOX1
CCND2	CTSK	TMEM167A	NOTUM	KDELC2
GSTT2B	AP3S1	RCAN1	HNRNPA2B1	CHCHD10
CDK14	PENK	TAF12	MKNK1	SETX
SH3KBP1	RCN3	LAMTOR1	COL4A5	NID1
AC240274.1	ANAPC11	LRRC59	C2orf40	MYSM1
AKT3	JPT1	CLIC3	CEBPB	FNBP4
TMEM132E	GSTP1	GLRX5	C17orf80	OLFML1
ZBTB38	UCHL1	IFI44L	GPR37	ALDH2
HOXB4	NDUFB3	TRAPPC4	RSRC2	SMARCC2
SLK	CEMIP	BPGM	ESF1	APELA
YWHAZ	B4GALT4	GADD45GIP1	AC245014.3	NBEAL1
JUP	PARK7	LINC01116	SORCS1	PKD1
CLSTN1	BUD31	DDA1	SFPQ	CNTN3
ACAP2	JCAD	MPG	RACK1	IRF2BPL
LYN	BTF3L4	PSMD7	LPAR4	RALGAPA1
SMC3	NDUFB10	TPI1	ZMYM4	DYNC2H1
KRT1	HCFC1R1	UROS	LNX1	DPP4
PPP6R3	CD59	APOPT1	ARID4A	ZNF532
USP47	HAGH	IFIT3	ABCF1	NFAT5
PPARA	MTHFD1L	UCHL3	ZC3HAV1	DKK2
ZDHHC21	GPX8	SHISA4	AP005271.1	PTGFR
PURA	CD248	SELENOS	TRA2A	TMEM123
KDM3B	INMT	TMEM14C	MSH6	MAPT
ZNF37A	PSMC2	DPH3	NCALD	ASPH
EEF2	TEN1	C11orf58	KLHL15	LNPEP
2022-09-10	SRI	MRPL52	ADAMTS1	USP33
KIT	MRPL51	SELENOM	ILF3	DCLK1
CCDC144A	MPC2	ACP1	KIAA1549	AFF1
ZNF431	GTPBP4	EFHD2	KAZN	TTBK2
ECHDC3	FIS1	TMEM160	KMT2E	DUSP4
NBPF1	NDUFAF3	SRP9	MT-ND6	KIF13B
ELK4	NDUFA4	COL8A2	CYP20A1	CHD2
ST3GAL1	DSEL	TATDN1	IER2	LRIG3
LPP	MMP3	PDHB	AL445472.1	MACF1
RFX2	ECM1	PSMA2	NRARP	FKBP5
STAT5B	NSMCE1	CMC2	ST13	FCGRT
PLA2G4A	PXDC1	ZYX	SLC25A27	OSBPL8
THRAP3	AK6	P4HA2	AGO1	CEP85L
CDK12	TUBA1A	UQCRH	PTPRN2	COL4A3BP
RGS12	POLR2K	WDR45	RLIM	SMG1
POLK	CCT5	BTG3	HACD4	DYNC1H1
RAMP3	ASNA1	PYURF	ATP2A2	STAT6
AIG1	EMC7	PDCD5	FAM3C	MT-CO1
CEBPZ	FTL	TUSC1	SNHG19	SEMA3A
LINC02256	SUGCT	TMEM9B	SNHG9	DICER1
FAU	MALSU1	BBOX1-AS1	MSL1	ZFHX3
NCOA2	TMED10	METTL5	CCDC151	SIRPA
IVD	OAS1	GFPT2	ATE1	PHF10
RBM26	SLC29A1	PSMB2	CSKMT	AQP1
RBFOX2	GPR1	SNRPG	PARD6G-AS1	LYST
BBX	KCNK15	LXN	LINC00891	ABCA9
RHOB	TMEM147	RNF126	PCDHGB6	TBX5-AS1
CENPJ	TM4SF1	TOMM40	ACIN1	RNPC3
GPRASP1	NR2F1-AS1	CCDC34	TPT1	CAT
PPDPFL	DDT	NDFIP2	THUMPD1	SLC7A2
RPRD2	RFK	ERI3	DDX5	LGALS3
CCNI	HIC1	EEF1E1	WFDC1	PER1
MSH3	ME3	SUMO1	CMKLR1	RBL2
HNRNPUL1	MDH1	FJX1	BCL6	NAAA
MYO18A	NPC2	C1D	ANKFY1	LRRC58
WDR70	RALA	LSM3	PPFIBP1	NR2C1
MECP2	PSMG2	COX17	RPL36	KDM3A
TET2	JOSD2	ZNF706	NAALADL1	VEZF1
USP8	LURAP1L	ANXA7	DUSP1	NOTCH2
CASC3	AC062004.1	CDC34	ZNF250	LRRC2
ZNF322	EIF4EBP1	ARRDC4	HIRIP3	ZKSCAN1
ELMSAN1	RPL28	TFG	LIX1L	LRCH3
CLDN12	GARS	MRPL36	RPL41	PHC3
IARS2	PGLS	APRT	ZNF844	MAGT1
CALM1	SQSTM1	SNX24	COL24A1	SPEN
SNHG25	RABAC1	MRPL27	RGS7	APC
NBPF14	MIR22HG	SAC3D1	PLCG2	MRC2
AC016831.7	CBR3	GTF3A	AC092683.1	ANKRD36
SIK2	YRDC	SNRNP40	KLHL11	NCOA3
CD8B	MAGED1	STK17A	ST5	DOCK4
LONRF3	MGST3	CAV2	RCAN3	ATP2B4
RERE	IAH1	ENY2	KANK2	NR1D2
POLR2A	PRRX1	EIF3M	PHF8	ETAA1
ALDOC	MEGF6	SNRPB	HS3ST2	ZNF791
ZNF217	GPX4	MRPL54	PALD1	ARHGAP18
UBE2V1	DDAH2	ATP5MC1	DTX4	ZFC3H1
CCNT2	IMPA2	TSG101	RPL24	HIPK3
SHANK2	CCDC51	SLC3A2	TSC1	OXR1
MTR	GPX3	WDR83OS	SOCS3	EPS15
SAMD4A	KLF10	TMEM70	ETS2	RORA
GATC	TSSC4	LIMK1	SOX15	IRAK3
DCAF16	NANS	PPIA	SSH2	NIPAL2
CAMK1D	CALD1	PFDN4	MXD1	INO80D
TMCC1	FAM229B	GOLT1B	FAM84A	MAP4
DIP2A	KXD1	ANXA4	LOXL3	HNRNPH1
AP2A2	LINC01638	SIX1	RNF24	MYCBP2
TTC21B	SSNA1	UBAC2	ITSN2	ARMCX1
ZNF302	CIB1	COA6	CNR1	TIMP2
ROCK2	NDFIP1	FHL3	ACVR2A	TSPAN18
XRRA1	COPE	DUSP22	SYCP2	EGFR
CWC22	HTR2A	ATP5F1B	ZNF100	ATXN3
PDLIM3	PRADC1	WSB2	CLEC12A	CTSO
ZNF354C	AEBP1	MFSD12	WDR59	NSD1
PIP4K2B	ACTR3	NRG1	H2AFZ	NPIPB5
GOLGA8N	TRIM22	C1orf43	ABHD3	PRKD3
NOTCH2NL	WNT5B	CDC123	EPN2	ALDH3A1
2022-09-01	MTHFD2	AMZ2	RALGDS	GFRA1
CBLB	NEDD8	SWI5	AK5	THRB
GTF2A1	TMEM219	RNPEPL1	LBR	VSTM4
SPIDR	SMS	C3orf14	FOXN2	FGFR1
TSPOAP1	NDUFA11	PUF60	NBPF26	ZNF273
FRYL	CHID1	SKP1	FXYD6	KLF4
TBX5	PLK2	NINJ2	ATF3	CDKN1B
MAT2A	TGFB3	RBM8A	CDK5RAP2	FCHO2
MAP3K2	S100A10	ITPA	PALM2-AKAP2	INPP5A
MICAL3	SNX17	OSBPL3	CRNKL1	CYP2U1
ANKRD11	EIF4E2	CREB3	DMPK	MLH3
VHL	SLC25A11	HES4	MBD5	TNS2
PCDHB2	SKIL	C3orf80	AKAP2	TBL1XR1
ASPA	CST3	RELB	ZC3H12B	UBR2
CSRNP3	PEX2	ELOB	CHD1	DDX6
BEND5	KLF16	CCT8	NASP	PKN2
FAM126B	P3H4	TRIB2	LPIN2	PAMR1
RNF169	STOML1	DRD4	RPL35	AHCTF1
ORC2	ERH	EPSTI1	RSBN1	CHD9
HAUS3	PLGRKT	SEC14L2	TBCE	KIAA1551
FOXD1	LYRM1	ACTR10	PURB	PDCD4
XPNPEP3	NEXN	TRAPPC1	TTC4	TCP11L2
ZSCAN16-AS1	PYCARD	CNIH1	INPP4B	OLFM1
PPM1K	LTBP1	NDUFV2	CABCOCO1	CORIN
CCDC3	SRSF9	STUB1	RPS24	ADARB1
RIC3	ROBO3	IGKC	CHORDC1	ARHGAP32
MARK1	ZNF385A	EMC2	CCDC47	TMEM192
CBX5	HSPG2	MMADHC	TFAM	NEGR1
CDKL5	GPRC5A	ZNRF1	HIST2H4B	ATF7IP
RIPOR2	SEC13	LOXL2	WRN	SCARB2
ESYT3	C19orf70	AP1S1	HIST1H4H	ZNF33A
PTPRK	TACO1	ACTR1A	SUSD1	NAALADL2
MATR3.1	ATP6V1D	IFIT1	ARID1A	ANKAR
CTBP2	LGR4	TMEM99	TOP1	HMGN3-AS1
HOXC6	CASC15	SERINC2	EIF3J-DT	MAP3K4
MXI1	GGT5	PLA2G16	GPHN	EPC2
RDX	MANF	CHPT1	SMIM10	METTL24
C5orf24	EIF5A	B4GALT7	NRCAM	STC2
USP27X	GLT8D2	GAPDH	KCNK2	TBC1D5
SHOX2	2022-03-05	RRP36	BDNF	RAD21
STXBP3	MORF4L2	ARL1	AVPR1A	WNT16
TMEM170B	ADA	PSMC4	SNHG18	LENG8
LRRC37A2	MAGOHB	MDH2	SMC2	SBF2
EXOC6B	C1QTNF6	COX7A2	CNOT1	CLCC1
NFATC2IP	ALPK2	BBC3	ITSN1	TTC17
CAPN7	ITGAV	DYNLRB1	DLG2	TBC1D4
ZNF451	PPP1R14A	CYFIP2	PTPRE	TMEM176B
HS2ST1	MPLKIP	NENF	GABPA	MBTPS1
FARP2	SEC61A1	PEA15	AL031599.1	GSTM2
BX322562.1	CHMP2A	YWHAE	ZC3H4	PRPF8
RSRC1	FKBP10	EXOSC4	TOPORS	CNKSR2
MAB21L1	CKAP4	NPM1	RGL3	SMARCD2
DCC	ITGB1BP1	TBCB	BIRC3	TMEM43
TRBC2	METTL1	RANBP1	TMEM107	ENPP2
CAVIN1	CUTA	NDUFA8	AL390198.1	MIGA1
ANKRD10	A2M	ATF5	TANC2	HUNK
RAB3D	HNRNPF	HAPLN1	SLC6A6	GOLGA2
RAB30	DERL2	CMPK2	AL391121.1	ATP8B1
CASP8AP2	FAAP100	CNIH4	BMP2	BAZ2A
CEBPA	CD320	VDAC1	ZBTB7A	IL13RA1
MSANTD4	HM13	PCSK6	PRKG1	FTO
RBM28	MPV17	RPP40	IPO8	VWC2
PXMP2	SNAPC1	ADPRHL2	POU3F3	SFXN3
ZFX	CAMK2N1	ALYREF	RBM24	OPHN1
CA11	COMT	DCTPP1	ENOX1	HOXA9
GAN	MARCKS	CCDC167	NCAM2	COX7A1
DOPEY1	YIPF3	DTD1	FAM189A2	HAND2-AS1
BX284668.5	ANAPC10	PNO1	NRF1	PBXIP1
CSGALNACT1	SDCBP	NOP16	HIST2H2BF	ZHX2
AADAT	LINC01133	MRPL18	AC083880.1	BMPR1A
NFX1	PHB	COA4	SALL2	TNFAIP2
ARPIN	GYG1	HSBP1	RIMKLB	TENT2
HIST4H4	PTGES2	PRKRA	AC245452.1	ATP9B
ICK	TFPT	NPDC1	G3BP1	ENTPD4
SRSF11	UFC1	UQCR11	SOCS5	FYCO1
PTPN1	ICAM1	LARP6	RIPOR3	JUND
DSTN	NUDT22	AL356417.2	FXYD5	GPBP1
LOR	FBXO6	GCLM	BCAS1	ZNF652
ZNF658	SNF8	TMEM217	GNG7	CDK13
ZNF483	RELT	MRPL37	SWT1	SSBP3
LPIN3	OAZ1	TIMM23	MTMR4	CCDC14
NDNF	CREB3L1	TSPO	CETN3	PLP1
EPB41L1	MAFG-DT	CKLF	PAFAH1B2	ABCA1
DHX38	SMIM12	PIN1	ARIH1	USF3
PRRT2	ATP5PO	POLDIP2	ZC2HC1A	LRFN5
TP53BP2	GNPTAB	SNRPC	DCAF5	CCNL2
TNRC6C	PPA1	TMEM126A	PGAP1	GALT
SYTL2	FAM198A	CCT3	RNF168	PHACTR1
FBXO11	CD63	NDUFB5	EFNB2	RBM5
DIS3L2	NDUFB2	FXN	TAF1D	ST3GAL5
GABBR1	DUSP23	PSME2	NDUFB1	BRWD3
PREPL	RFC4	VAPA	NUDT10	EIF4EBP2
CRTAP	ESD	PCNA	FBXW4	ALDH6A1
GPR155	DEF8	ILKAP	RFX3	AXL
TGFBI	TRAPPC3	MRPS15	C10orf105	TRAF3IP2
NFXL1	MRPL20	CXCL8	MGA	UBN2
SLC20A2	RASGEF1B	ZFAND2A	TWSG1	GPATCH8
EHMT1	CDS1	NHP2	FLT3LG	PDGFRB
CABLES1	TIMMDC1	MRPL39	EPHX2	SMARCA1
HSF2	ADK	BANF1	MOK	ANKRD35
AMOT	GATA6	NDUFA9	ARL4D	RNF213
SLC35E2A	SGCD	CYC1	FOXF2	RBMS3
AC013394.1	FOSL2	ARF1	PAFAH1B1	SECISBP2L
GATAD2B	KLF2	MAPRE1	ABLIM3	SREK1
DENND1A	OSBPL10	ZPR1	CDC42EP3	BCL2
SMARCA5	RHBDD2	PRR5L	PLEKHH3	HLA-E
NES	NDUFA12	PDXK	BDH1	AGTPBP1
NFAM1	SLC25A39	ARL2BP	UNC119B	C2orf49
NMNAT3	URM1	GTF2E2	CCDC174	MAN2B2
HNRNPUL2	SLC7A6	EMC6	FAM122C	C1orf21
SLF2	KCND3	POLR2H	PTBP3	FAT4
CLIP2	PGM3	LIF	BRI3BP	GLRB
MAP3K13	DDOST	NIFK	ARHGAP35	SFT2D2
HDAC6	CALR	PPP1CA	LGI1	PEBP1
FOXN3	SCP2	AP001453.2	FOXQ1	ADD1
HOXC8	IMPDH1	MRPL4	GRIK5	MORC3
PKD2	LSM5	FZD8	MOXD1	NELL2
RTL5	ZNRF2	EEF1AKMT4	POLD3	AC145124.1
GOLGA3	GMPPB	MAPKAPK2	ZBED1	WASF1
BCL9L	NUAK2	MRPL55	UBQLN4	ACACB
PATJ	P3H1	YIF1B	MPP5	SRGAP3
ADGRB1	LINC00310	TIMM50	TOMM7	MSI2
FAM172A	CKS1B	KLK4	TRIM24	SRGAP2
CBX1	DCTN3	RNF19B	ZNF486	EIF2S3
USP51	SSR2	MAP4K4	ZBTB47	ZBTB10
KRTDAP	CAPNS1	LGALS1	CSGALNACT2	UBR3
NAA16	RAD51C	AC093673.1	PROX1	CACHD1
RASA2	MMP2	TMEM54	IQCN	PRKAA1
PYGO1	NECAB2	SIVA1	ZFR	ZBTB44
GBP5	OAT	ELAVL1	TEF	SP5
HECTD4	GLTP	BAALC	CPXM2	MATN2
DOCK5	SAR1A	ARL6IP4	MIDN	TGOLN2
MBTD1	ITM2A	TRIOBP	ASXL2	AIDA
SERBP1	GNL3	TIMM17A	TMEM65	KIAA1328
FARP1	RASAL2	RAC1	ROCK1	UVSSA
AC105446.1	RIPK2	UQCRC2	EHD3	GTF2IRD2B
FBXL17	SDHC	SCT	LY75	ANKRD17
TCEAL3	METTL9	KCNN4	HCFC1	TARSL2
ATXN1	PLXNC1	CCM2	ERC1	TTC14
FZD3	SLBP	ZNF544	SMARCE1	CREBZF
RHOU	ANAPC13	ATP5F1D	POLG2	AGO3
ZNF337	SLC5A3	PSMF1	CORO1C	DTNA
WASL	SQOR	TUSC2	RPS13	ARID1B
PCDH9	BID	RPL39L	TRAF3IP1	FAM117A
C14orf132	GUCY1B1	PSMG3	ATF6	AC068888.1
PPP1R3G	TMEM45A	CEBPG	SPART	CLEC11A
AL591845.1	SDF2L1	UBE2I	SH3RF3	RNF112
ZYG11B	PDE1A	MRPS10	TSC22D2	LARP1
LINC01515	CCDC8	MRPS7	PFKFB3	SCAF11
WWC3	PRR16	UGP2	PRKCA	GPC3
SDC2	NECAP2	GJB2	NUDT3	GALNT15
JMJD1C	SF3B5	ANAPC15	DLL1	TRIP12
ADCY1	TM2D2	MFGE8	SPTY2D1OS	MPP6
ACOT11	CALM3	SH3GL1	TFPI2	PCDHGC3
AL662796.1	UBE2E3	ARF5	TXNDC16	SLC38A1
WDR48	MYO1E	MRPS23	EIF3L	ATP11B
ERVMER34-1	SRRD	NCS1	USPL1	SUN2
BTBD8	GAR1	PDCL3	PDGFC	CHD8
CALCRL	EPHB3	C11orf68	R3HDM2	ZNF503
CEP57	DEAF1	CHCHD5	RHPN1	KLHL24
KRT5	GADD45B	PGP	MTREX	RHOBTB2
MPRIP	DEPP1	TUBB	AL365205.1	ERAP1
CDK19	IFT22	IGLC2	HOXB5	TRAM2
WDR82	CDKN3	FAAP20	FOXJ3	TNPO2
MAP3K3	COBLL1	SMIM37	ADAMTS8	POU2F1
NAT10	FAM57A	TOR1A	NXF1	AC138150.1
ADCY9	IFI27L1	PLAUR	RPS3	WASHC4
WBP11	TEAD4	ANOS1	CCDC68	ERCC6L2
TMOD3	FOSL1	HCCS	UVRAG	IL6R
ARTN	IFT43	LEPROTL1	PABPC4	GRID1
NCOR1	ARHGAP28	BCAS4	PCDHGA3	FAM69A
IK	PSMD11	YBEY	STXBP4	PTPN4
PCDHGB7	JAG1	GNPNAT1	CASP1	TNPO1
GULP1	DAP3	MZT2B	STX7	GOLGB1
USP28	DACT1	PRELID3B	MTPN	PARD3B
MIR4458HG	ARMCX6	DGCR6L	GCDH	BIRC6
AACS	STX11	ATP5F1E	RASSF9	RFTN2
CEP70	PCBD1	IER3IP1	SDR42E2	TTC37
DCP2	MFAP4	NUTF2	ZNF711	ICE1
PHF12	SDC4	SHB	HOXA10-AS	EEF2K
RAD50	TMEM59	TXNDC9	MARK3	FBXL3
DDX18	JMJD4	PDZD11	RRAGB	AP1G1
ANKRD49	DCPS	IFI35	TBP	EP400
MIR29B2CHG	ITM2B	MFAP2	RLF	GRIK2
EFR3B	CKS2	BABAM2	TAB2	SLFN5
Z93930.2	DBNL	GDI2	TAS1R1	ACKR4
NHS	MRPS26	PSMD13	ROR2	GRIN3A
PELI2	RILPL1	RNPEP	EMSY	FNDC3A
OSBPL5	GALNT10	MAF1	MACROD2	PLEC
OTULIN	COL3A1	HSPB1	GBGT1	PM20D2
ZMYM2	MAP1LC3B	NBL1	AC067750.1	PABPN1
TES	ALG3	NIP7	CEP295	GNG12
BAZ1B	SERPINH1	FAM162A	AFDN	ZMYND8
ZNF660	SLC1A1	PEAR1	SMAP2	DMTF1
DDX46	GSTO1	KIFC3	AP000911.1	DNAJC3
ZNF281	CYB5R3	DUSP11	ZBTB1	SLC25A36
TRIM2	CHEK2	FBXO22	TEX9	DDR2
CHD3	TMEM115	TTC8	CD2AP	PCDH18
CTNND1	MED27	FLNC	BCL2L2	ZNF407
CRBN	SGK1	PVT1	HS6ST1	PCBP2
H3F3A	GLT8D1	SLC39A3	ABAT	UST
SH3BP5-AS1	ATG3	AKT1	PRR34-AS1	ENPP4
TCEA1	CH25H	EIF1B	LINC00685	IRF3
TERF1	HLA-C	DDX49	RAB11FIP1	ARHGEF10
HOXA13	ASPHD2	CCT7	AC016831.5	STK24
OLFML2A	MFAP3L	EEF2KMT	ZMYM3	PHKB
MTRNR2L8	RUVBL1	SURF2	WAC	DDX39B
AC239800.3	OLFML2B	THOC7	SYF2	DCD
IQSEC1	DAPK2	ARPC5	PLEKHA4	SERINC3
RABEP1	POP4	GAP43	ARHGEF5	SNRNP200
DONSON	ANKRD9	ECHS1	TRAK2	AC058791.1
FAM161B	PDE7A	COL5A1	ZBTB40	TRIP11
CEP250	ALG5	PCBP1	SUZ12	ELANE
DHX9	INAFM1	MEAF6	ZBTB20-AS2	FAM19A2
ATP5ME	ELOVL1	TNFAIP8L3	NACA	CAMKK2
METTL17	CTSA	KCMF1	ACSM5	SNX13
PCCA	NUP50-DT	PRRX2	RAB24	KANSL1L
CEP170	GPR68	NUDC	SRSF3	SPG7
BRD9	SPATA17	SAR1B	CAMK2D	DHX8
BCL2L11	TRMT112	EDF1	CHML	CDC40
ASB7	LIMA1	RPLP1	HBEGF	SLC26A2
DDX23	CYBC1	B3GALT6	LATS1	MAGI3
ZNF33B	MKX	ATP5MF	CPT1C	ZBED5
MADCAM1	NUBP2	TIMM10	C5orf22	PCDHB11
GON4L	GALNS	CLIC4	RPS3A	CELF2
PET100	ARSA	SMARCB1	REST	RICTOR
TRPC1	PROCR	SNHG15	LRTM1	PPFIA2
IFT122	NEK6	UBE2L3	AC100793.2	RBM43
WDFY1	RBCK1	HSCB	HERC3	ENPP5
IRF2BP2	LINC01750	GFER	MID1IP1	DIAPH1
RBAK-RBAKDN	COX14	PGK1	CHERP	POGZ
MADD	NPM3	RRAS2	MEPCE	SFSWAP
KIAA1468	DECR1	AZIN2	EBF4	MMGT1
TOM1L1	TMED9	NSFL1C	SV2A	DMXL1
SMIM1	GSS	GAS2L1	TMEM202-AS1	SMCHD1
SUDS3	FABP3	NDUFAF4	ACTN2	SLC39A10
MDN1	ERAL1	MAP2K2	NR1D1	DIDO1
PCNT	NAGLU	IER5	ZNF208	VPS4B
RUFY2	DSG2	MCRIP1	CARD9	SLC35E2B
NLGN4X	RPA3	TBCA	ZNF678	CDR1
ZCCHC24	ATRAID	VPS26B	TBCEL	ERGIC1
DZIP1	ALKBH7	COMMD3	RPL7A	MAU2
FRAT1	RAB1A	DPM2	SNX16	ZNF680
IFT81	TNFRSF1A	MBD3	SGCB	LVRN
RBM15	SUPT4H1	UBE2N	TARDBP	MLLT10
SRSF10	GEMIN8	UBTD1	KCNE3	SRPX
UBQLN2	CYB5B	CAP1	USP7	PACSIN2
AP001157.1	KCNJ15	MRPS11	KDM2A	PTGER2
ANP32A	JKAMP	SMYD3	ZC3H11A	TRIM38
KRTCAP2	COX5B	OAS2	TNFRSF10D	HNRNPA0
INVS	CAPZA1	ZBTB8OS	LINC01412	TTC19
MCOLN2	C14orf119	TAGLN2	MAP7D3	RBM6
CADPS2	SAP30	SLC39A13	SENP6	LCA5
PRKD1	RAB2A	UBE2D1	ARID3A	FAM13B
EVA1C	RRAGC	LINC01140	DDX11	ZNF236
USP25	IRF7	LRRC42	CRY2	OTUD1
SKP2	SUSD2	HMOX2	SLC25A12	AHNAK2
NPIPB4	GJC1	DOK1	KLF5	GRIA3
RB1CC1	ZMPSTE24	SCRG1	IGHMBP2	SMPDL3A
PCDHB15	RGS19	NBDY	SGTB	ZZEF1
TUBGCP4	WARS	SMYD2	HNRNPM	AC097376.2
PPP1R3D	EN1	RHOG	AP3M2	PCNX4
WHAMM	NAXE	EIF4A1	LINC00513	TSPAN8
SPTLC3	PLEKHM2	BAG3	DBT	ARHGEF7
INTS8	MMP24OS	HOMER3	R3HDM1	USP48
KIF21A	LAPTM4A	COL6A3	HMGN4	PEX1
SUPT5H	MRPL46	PSMD3	PDPR	C1RL-AS1
FITM2	TALDO1	GBP1	INO80	WDFY3
ZNF800	SSSCA1	MFSD11	KLF11	CLIP4
CLMP	B3GALNT1	PRICKLE1	MTOR	NPEPPS
MIR497HG	FEZ1	PTGES3	PAGR1	GUSB
KCNK4	NPNT	TAF9	RAVER2	ZFP36
UBR1	NECTIN2	LDHB	POU3F1	CIRBP
USP13	ZNF428	RAB5C	SRRT	TRIM73
PPP1R13B	KLF7	CLPP	ITPRIPL2	YTHDC2
PHF2	GDF6	YDJC	EFHC1	TM9SF2
OXCT2	SELENOH	TKT	ADAM17	LDB2
USF2	TRIM59	MORN2	LRRC4C	METTL16
WWP1	GNAI3	HOXD-AS2	GRASP	GIGYF1
SPATA5	LINC01788	AEN	RBMXL1	IFITM2
AC023509.4	TRIB1	SDHAF2	GLA	IREB2
PEX5	GBE1	C19orf48	FAM219B	ATP7A
RASSF8	PODN	COX6B1	WBP1	GGT7
DDHD2	DPM1	DNAJC15	NMB	PHF21A
DYNC1LI2	SLC35B1	IFRD2	LSMEM1	SNX9
DHX15	TIMM13	ARFRP1	MTHFD1	TNRC18
PDXDC1	PLA2G2A	NAGK	RASGEF1A	LRP6
CLUAP1	LMAN2	PDGFA	DUSP10	CHD4
CC2D2B	GAS6-DT	MIIP	CYB5D2	CSPP1
USP16	SAT1	TNFRSF10B	CFAP70	STX17
OLMALINC	HSPA4L	EXOSC1	ADM	RSBN1L
SEPSECS-AS1	C4orf3	ZC3H12A	LMTK2	PUM1
GRTP1	CD68	DYRK4	MFSD14C	FAM111A
KANSL1-AS1	ALOX5AP	ETHE1	LCOR	PGR
HDAC5	CITED2	TSHZ3	MED13	RNF175
PCNP	IKBKG	PPP6C	RNF146	CENPW
KIFC2	CYB5A	YWHAB	ASXL1	KRIT1
NAB2	NDUFB11	PDCD2	APBB1	FOXP2
TBX15	SLC38A4	STARD3NL	RBM48	RAB8B
ZNF3	SLC43A2	TNIP2	VEGFA	MAPRE2
LRRFIP2	RDH10	LSM12	DDX27	PPP2R5D
FKBP15	OSTF1	PSMD6	AP003469.4	RGL1
STAMBPL1	ZDHHC4	VBP1	BPHL	TMEM185A
CMTR1	TMEM141	SERTAD4-AS1	FLCN	USP15
TEPP	IL34	MEA1	ROBO1	NRBP2
RNF227	CRAT	MRPS35	ZBTB21	TTC3
YEATS2	AKAP12	HSPB11	AC069224.1	THUMPD3-AS1
CASD1	COPS5	TRADD	GPALPP1	PIK3C2A
MTF2	KLHDC3	PARPBP	ARHGEF17	MTERF2
PHC1	KIAA1755	CDK16	AIFM2	JAZF1
ZNF852	TUFM	BOLA3	SOCS7	AC005332.5
BMT2	ACADM	SNAP47	RPS15	ZNF507
RAB20	HOXD11	ARF6	ZHX1	KANTR
TLE1	GCSH	RAB18	USP46	NBPF15
KCTD10	DNM3	VPS29	THOC1	ATP6V0A1
CUL5	SMG9	MRPL28	AKNAD1	HLA-DPB1
RBM12	SH2D4A	NAE1	MRPL38	ZNF609
HSD17B12	HAGHL	IMPDH2	MAP3K5	NXPE3
ANO2	AC100810.1	MDFI	MEIS2	HBP1
ZNF639	PLTP	FBXW5	ZNF438	XPO1
PPP1R12B	LAMTOR4	XPNPEP1	RBBP6	A4GALT
TP53INP2	DEGS1	NECTIN4	ZNF461	LRP11
RBM41	ITGA7	MRPL49	C9orf72	SPCS3
NIM1K	SLC8A1	NELFE	ATF2	CREB5
RIMBP2	TRAPPC2B	BCL7B	ARL8B	SPAG9
SENP2	BLVRA	SPAG7	THAP5	ZNF148
JADE2	MED19	ASCL2	AL133342.1	NEIL1
LINC01089	DNPH1	CHMP6	ZNF701	ITCH
ZNF521	C15orf61	MSANTD3	KIF6	WASF2
NPIPA5	C1orf54	BLOC1S4	SAFB2	CPD
SYP	C5orf15	CCDC92	CDKN2AIP	TDRD3
SFN	CCNDBP1	STAC	CENPB	VPS13D
TRIM52	CYB561	LGI2	KCTD9	GARNL3
DLG1	CARHSP1	MRPS18C	UPF3A	CXCL12
NSD3	RAB9A	C19orf66	AC005224.3	LIFR
C3orf70	ARHGAP1	PPCS	UBL7-AS1	TAOK1
MAVS	TBC1D2	CHCHD3	CARMN	UBL3
KMT5B	C1orf123	PLPP2	NECAP1	DENND4C
FBXO34	UQCRQ	MICU2	FOXO6	GREB1L
CLK2	BEX3	HOXD8	CCDC149	ASB13
USP3	KEAP1	ZNF787	BSDC1	CLASP2
SMG8	BZW1	BCKDK	DLG3	CLCN4
ENDOD1	PYCR3	PSMD14	ZNF746	NF1
CBFA2T3	HILPDA	PSMD4	UBAP2	RBM12B
CGGBP1	AP000695.2	PPP2R3C	MAN2B1	AC118549.1
BRPF1	ATP6V0E2	METRN	HIST2H2BE	AFF3
PRKCE	CRELD2	DPY30	SCAI	DIXDC1
GNL3L	TMEM126B	LINC00665	MSL2	CDH13
HIP1	2022-03-03	MVB12A	RNF216	HEATR5B
AC006333.2	MAD2L1	SERPINB6	ABR	CALCOCO2
ZC3H8	E2F4	MRPS33	ARL6IP1	HMGCR
WAPL	JDP2	RRS1	GPATCH2	HGF
MEG8	PHYHIP	TMEM134	ZCCHC17	EEA1
FAM98B	RASGRF2	ISCA1	FZD5	MAPK14
CREB1	MAPK12	PPP1R18	FAN1	FLG
FAM20A	RFPL4B	TSFM	SPRY2	SLCO3A1
ZNF10	CTSL	SLC50A1	ZNF131	MAP4K3
AC108134.2	TMEM150A	FAM207A	ZNF92	HAND2
CDKAL1	RAB15	FAS	RHOT1	HECTD1
TBC1D8-AS1	SPATA20	KCNIP1	C6orf48	DHCR24
HECA	SNAPIN	AKIP1	PPP1R36	ATF7
CIR1	LRPAP1	LCMT1	HTATIP2	CTDSP1
EGLN1	KCNJ6	ZNF580	LTN1	SIN3A
AC010776.2	MANBAL	RRP7A	CCDC112	TRPV2
ZSCAN29	HS3ST3A1	NABP2	AC023157.3	PIAS2
LINC01415	HAT1	CDK5	RPL4	HGSNAT
AFF2	DNAJC30	TAP1	CFAP44	UBE4B
TICAM2	EIF2B3	PODNL1	SLTM	ACADSB
GALNT11	PREB	TMX2	BEX4	DPM3
STUM	HRH1	DNAJA1	EIF3A	TTC28
BMF	AC018797.2	DPYSL4	DHRS4-AS1	SNRNP70
AFTPH	SVBP	UGDH	AL121944.1	SLC16A7
C18orf54	AC107294.2	TMEM138	TAGAP	MED23
ROR1	PDZRN4	ILK	DDX52	MRVI1
MPP2	FLRT2	MRPL32	SKIV2L	CTSH
TRRAP	LIMCH1	AC103740.1	ZNF502	NUP214
ZC3H18	UACA	PAQR5	AP001160.3	KCNJ12
PTPN18	FLOT1	SCYL1	CTH	CGNL1
FAM228B	CPB1	TMEM92	PEX13	UHRF1BP1L
SEMA4B	GMPPA	HIKESHI	SUPT6H	KLF3
CD24	POLR2G	CD200R1	CDC5L	GLG1
DCHS1	NUCB1	BNIP1	ELK3	LRPPRC
LINC02185	CGREF1	FAM50A	CD40	FBXO42
EDA	AFAP1	BOD1	RPS6	TPP1
ZFP37	NUCB2	NIPA2	AC069544.1	LIPA
LYPD3	SERPINF1	SERTAD3	AL592183.1	AC048341.1
WDR47	PLA2G5	EPS8L2	LINC01011	COL14A1
CCDC144NL	FGGY	TUBB3	DNHD1	CYP4B1
PARG	SLC1A7	RRM2B	ZDHHC20	SHLD2
WDR17	SEC22B	STX5	HAUS4	RIC1
KHSRP	PARP9	MDM2	STRIP1	TTC39B
TRIL	TP53TG1	TMEM59L	SPACA6	GTF2IRD2
C12orf57	CLEC2L	NUDCD2	RBFA	FAM208A
LINC02104	CDX1	LSM8	KLHDC1	NTRK3
RBM19	CDCA7L	OXLD1	IL1RAPL1	KCTD3
RPS6KA3	COX4I1	MFF	PDE7B	ADRB1
CSNK1G3	TP53RK	GGPS1	EFCAB13	FUT8
PFKFB2	PPP2CB	SHISA5	SHROOM1	NUDCD3
TMPO	PUS1	MAZ	UNK	L3MBTL4
EID1	C12orf10	COMMD1	SNIP1	SOSTDC1
F7	CRNDE	ANXA3	PRPF38A	YME1L1
AL118558.3	DCUN1D3	FUNDC2	EPAS1	RGS6
TGS1	ACAA1	AKIRIN1	AL357054.4	LSM14B
MCM9	PRR36	BCAT1	SYCE1L	DHFR2
SLC1A5	FGF13	TGFB1I1	AKAP10	TP53BP1
KCNS3	COX4I2	ABTB2	GTF2F1	EDN3
ZNF334	ST6GAL2	SYNC	IRF9	VPS53
TRMT10A	TSPAN6	SMIM20	RPS6KB1	XIAP
IPPK	FASTK	ARL8A	ZNF41	LINC01305
GNPTG	RHBDD3	UBE2J2	KALRN	USP37
ASNS	RAB33A	KYNU	FAF2	ACVRL1
SEC24C	POLR2E	CNN2	IKBKB	GTF3C4
FADS1	TEX30	FAM174A	USF1	TOP2B
RRNAD1	NDUFAF6	SMIM15	CHMP3	ZNF266
ATP8A1	RUNX2	NAA20	MBD6	AC060780.1
DHRS4	TSHR	SPSB1	MERTK	ECPAS
ITPKC	TIAM1	GIPC1	KAT5	EMCN
GOLPH3	C1QTNF12	NF2	HARS2	DDI2
MAT2B	ADAMTS18	YKT6	GNB1	ANG
AC083805.1	MGMT	MPDU1	SYNGAP1	ATAD2B
DPY19L1	VMP1	PALLD	DMKN	GAPVD1
FRMD6	ABCB8	TPMT	PWAR6	S100A4
LRRC8C-DT	RNF187	MRPL58	ZNF75D	RMND5A
SMG7	OMG	NAA38	AC020765.2	NYNRIN
AC062029.1	PSAT1	FAM118B	COL26A1	MMP16
AC091057.2	PCMT1	CCNY	ARG2	NBPF9
FUBP1	TCEAL9	WRB	REXO5	TGFBR3
ABRAXAS1	STK19	RPUSD1	ANKHD1	G3BP2
FBXW11	RBP5	DLD	BMPER	EXTL2
CASC4	YIPF2	TRAF7	ACACA	PLCL2
FAAH	RNH1	HSD17B10	DGKE	TMEM255B
NPFFR2	PSMG1	TRMT61A	NR2F2	RBBP4
DELE1	PGM1	RNF135	PPWD1	INSR
AP000766.1	SEC11A	RAB13	RPLP2	LTBP3
ATL2	DUS1L	MRAS	GCK	C20orf194
SCAF8	HDDC3	VCAN	ZNF808	ZNF708
DENND2A	CCDC71L	BTBD6	ZNF699	RGS9
SPATA7	ZNHIT1	KLK1	MSL3	PIAS1
STAM-AS1	G0S2	EPHA2	ETV4	PIKFYVE
AC010997.5	PRR15	TLL2	TRMT10B	USP24
PCDHB4	SORCS2	DCTD	ADNP2	CDC42BPA
VPS36	DUOXA1	UTP18	TAF3	ANP32E
TOMM70	MRPL40	CD58	UIMC1	COIL
AL354822.1	NDUFB7	PTMS	PPP3R1	CASK
CCDC57	ALDH9A1	ST3GAL4	ULK2	P2RX7
PPFIBP2	NFIB	RRP1	AC008280.3	ZNF629
GNAL	RCN2	TIMM17B	BRD4	ZFYVE9
ATP9A	CACNA1C	POLR3H	ZNF555	TSPYL4
WAC-AS1	SCN1B	RTCA	BEST1	AASS
ZNF66	TPGS2	NUP37	CLYBL	ARID2
SCML1	LRRN3	APOO	S1PR3	DIO3
TAOK3	GEMIN2	EIF2S1	APTR	TAF1
BICRA	COMMD9	HIF1A	NXN	NBR1
ZNF316	AC093901.1	PRMT1	TTI1	NPAT
CNNM4	KLF12	POP7	AC064807.1	NHLRC2
IGFBP2	TMED2	GHITM	SPTBN4	BAG5
AMIGO1	SLC35F6	MRPL21	CDC42SE2	ZNF536
AC231981.1	ITGB5	PSMC5	DCXR	LRP1
RAB14	UBLCP1	H2AFY2	RPL7	SOS2
MEGF8	FNIP2	AKIRIN2	FCF1	CAND1
ZSWIM9	NME4	HSPA8	CCDC69	HTT
ZNF506	SRPRB	ARHGDIA	SMNDC1	ELMO1
ZNF592	APMAP	F8	CYLD	SEMA4C
TMEM238	TCTEX1D2	MRPL50	CSDE1	STMN3
ZNF24	COL4A3	MSMO1	URI1	ABCB7
NFATC3	RANBP3L	ECHDC1	EGLN2	DDX42
PTPDC1	GCNT1	MAPK11	RBM23	RAI2
TRIM37	DNAJB11	NAPA	KDM2B	SLC22A3
THADA	MPV17L2	ZFPM1	DHX16	TMEM168
NMT1	ATIC	IFT27	CAPRIN2	ZXDC
CYP51A1	ARL16	HSF1	OSBPL9	AC009093.2
NPHP1	C1QTNF5	KIF5B	SLC16A1	PTPRF
KANSL2	VDR	MSX2	ZRANB1	HEATR1
NONO	PPP1R16A	PSMC1	CHKA	DMXL2
TENM1	WRAP73	AVEN	MTA2	CDK11A
MAPKAP1	AC124798.1	PNMA1	RBM4	ELMOD3
BLOC1S5	MMP23B	TIMM9	PHACTR4	DNAJC10
TAF1B	GSPT1	VWCE	UBASH3B	ZNF248
TADA2A	NUDT1	DAPK3	AL133338.1	SLC39A8
ZNF549	IFNGR1	PLRG1	RPS7	PIK3C3
UTP14C	TRIP6	PARP16	IL7	RGN
XYLB	AUTS2	FTSJ1	RABL2A	MRE11
ZNF90	PLPP1	COQ9	TDRD10	SZT2
ANKRD13C	RNF166	CYSTM1	CARD16	SLC30A9
NBPF10	NEURL1B	EPDR1	AL353719.1	PRR14L
SMAD1	CDKN2C	ATAD3A	WDR66	FOXJ2
DUSP19	DHDDS	BRIX1	TJAP1	PPP4R3B
CCP110	TMEM60	FAM96A	ASTE1	AC098850.3
RASSF1-AS1	MAP1LC3A	MRPL57	GGH	FAM47E
ZNF500	EDA2R	RFLNB	SSFA2	ZDHHC17
FCHSD2	SDF4	ZNF32	P2RX4	SMAD4
TRAPPC11	DIAPH3	RABIF	KIZ	EXOC1
WWP2	CXCL16	EIF4E	TOM1L2	NECTIN3
MEX3D	AL161772.1	ATP5PF	TUT7	TNNC1
SRGAP2C	MYL6B	EIF3I	AC093827.5	SSBP2
NRG2	DOHH	CRIPT	DGCR2	PPP2R5A
STARD13	SAA1	PRR5	LRRCC1	ATXN2
CDC73	CASP3	ALG13	CSRNP2	EWSR1
DCLRE1C	AL035413.1	FARSB	DHFR	SUCO
MOB1B	TAF13	RP9	PIAS4	TRIM23
GPATCH11	ITGAE	MSRB2	CSNK2A1	MTSS1L
MED28	BCAR3	SAMD9	PRMT2	ZBTB37
HBA1	F3	UNC50	TMEM41B	UBR5
SREK1IP1	AC026401.3	PAFAH1B3	ELOVL4	C1RL
PLEKHF2	REX1BD	GPN1	ARHGEF11	ALDH3B1
SEPSECS	CHRNE	RAE1	RERG	LUC7L
SESN1	SNRPE	FAM177A1	RBMS3-AS3	CHRD
CUL1	B9D1	CIAPIN1	DUSP16	QSER1
GLCCI1	APOL2	BTF3	PSMA6	NTNG2
PDK3	UBALD1	RNF121	AC007950.2	ZNF221
PLPBP	TESK1	DCTN6	LRP12	ICE2
SMPD4	DPH2	CISD2	CASP4	ALDH16A1
PAQR8	VIPR2	PFN2	C22orf46	ZBTB24
TCERG1	SLC7A1	ITPK1	HIST1H2BD	TLR5
ZNF780A	AKR1A1	NME5	PRR12	PAK2
ITGB1	ARMC4	DCBLD1	SGSM3	SPEF2
RPA4	PRAF2	RNASEH1	SRGAP1	DPY19L4
HCFC2	PELO	TTC9	TRMU	ICA1L
HCG18	EGR3	TOMM22	KPNA4	COL6A6
SNHG22	RNF180	CUEDC2	ZNF674-AS1	IL20RB
TOMM20	FAM173A	NRBP1	USP46-AS1	ZNF25
TTC21A	DRAM2	RIOK2	ITPR2	AGAP9
FMR1	SLC35A2	ZFHX4-AS1	STAT5A	STEAP2
TRDMT1	ANGPT1	CHMP1B	TECR	SUGP2
SLC36A4	AL139393.2	CTU2	NEK11	MXRA5
TSPAN31	SERTAD4	SLC25A3	AL133453.1	CUBN
HOMER2	PGM2	TMEM51	TEX10	AC008124.1
FBXL13	ANXA1	MINOS1	POLA2	AC093627.6
FAM120A	STXBP5	LEF1	OCEL1	SLC47A1
ITGB4	NEURL1	DIMT1	SNAP23	SGMS1
PPP2R5C	TMEM185B	PEF1	SCNN1D	WASHC2C
KIF9	TENM4	DRG1	SLC25A25	LINC00954
ZNF621	C1orf56	RCC2	EIF3E	HEPH
TMEM184C	CUTC	PARL	BTBD3	RAF1
AC067838.1	MCRIP2	MLF1	ENGASE	TBC1D2B
AC010776.3	BEND6	HMBS	EIF4E3	TUBGCP5
FKBP1B	BAD	PPP2CA	COMMD6	RETREG3
ERCC5	ACOT13	KRT17	ZKSCAN5	HEXDC
TFCP2	HINT2	BATF3	ATP6V1E2	PRPF6
JAM2	PLA2G15	DERA	EIF1AY	KLHL9
STK26	HENMT1	RASL10A	LINC00623	AL603840.1
AP3B1	MPC1	PIGP	FBXO33	PCMTD2
ZBTB5	MED31	RTKN	ATXN7L1	MON2
GAK	VDAC3	WFDC3	ZCCHC14	NRDC
MOCS2	TMEM42	PRPSAP1	GID4	OPA1
LARP1B	SIAH2	PDLIM5	ADCY7	ESR1
POC5	IGSF3	SNRPB2	PGGHG	SP1
USP10	AL158151.1	F8A3	ZNF736	SERPINI1
FAM161A	MAP2K3	RELA	DCUN1D1	RAD54L2
TRAPPC3L	SNX10	RSAD2	AC007541.1	GGA2
NAB1	DALRD3	LINC01929	CFAP97	PCGF5
TOP1MT	GPR12	AC112715.1	RPL13	FAM126A
AL356488.3	TPST1	BOP1	SLC10A7	RNF13
NCEH1	GAS2L3	CCDC144NL-AS1	MFSD14A	TRIM65
BTBD2	UBE2D4	HHIPL1	NUDT16	MPDZ
KLHL8	FNTB	PDCD6	ARHGAP23	ZNF737
FOXO4	CTF1	C16orf87	IFIT5	YLPM1
GATM	ZSWIM4	ALDH1B1	ERMP1	USP32
FBXO30	PRRG2	PSMC3	PSME1	TRMT13
RALGAPA2	SSBP4	C19orf25	CAPN12	NPHP3
FAM193A	GAD1	ACBD6	SND1-IT1	CC2D2A
ABRAXAS2	TEX264	EMC4	KCNC4	AKT2
AL117336.3	FMO1	BBIP1	RPS2	ALPK1
IFITM1	TNKS2-AS1	PLEKHJ1	RSPH3	ZNF519
ZSCAN12	SLC9A7	LEFTY2	HSD17B7	MIER1
ASH1L-AS1	MRPL43	EIF3D	SAP30L	PIK3CA
DUSP15	PTGES	RIOK1	CCL8	DPP8
SYNJ2BP	ACTG2	PPP1R7	CWC25	FNDC3B
CRELD1	TP53I13	TRIM69	NFE2L1	POLR3A
STRN3	MSX1	NDUFC1	NISCH	PRDM5
RNF220	CYBA	LOXL1-AS1	ZNF263	VWA8
MTMR6	ACTRT3	MOB4	OXER1	SPOPL
PCID2	ATP6AP2	MAPKAPK3	KIAA0586	SLITRK4
FIP1L1		METTL21A	AC015802.6	GCC2
AL135791.1		RCC1L	OSBPL11	CALML5
AC008741.2		RBP4	HELLS	UGGT2
SLC1A4		CREM	ZNF487	CANX
SCMH1		ABHD8	RSL24D1	BACE1
BRD3OS		AP003555.2	STAU2	MPZL1
DNM3OS		CTXN1	COX7C	ZNF512
PEX26		VSNL1	HNRNPDL	LRRC18
TOP3A		NDST2	HNRNPR	CCZ1B
PHF20L1		AC093155.3	NFASC	PTPRU
NR2F2-AS1		HSPE1	ARMCX3	JAK1
HOXC9		RPF2	MOSPD3	AKAP11
SENP5		CCZ1	MX2	MAN2A2
PARP14		RAB11B	RPL27	SLC27A3
XPO7		SNRPD3	RALBP1	DNM1L
UBR7		TPD52L2	HMCN1	RAB3GAP2
BRD3		RTL8C	NDUFA1	DLG5
LIMD1		SCAND1	MAP3K14	PAXIP1-AS2
ZNF197		TUBG1	GOLGA1	MED22
PRKD2		SEMA7A	AC025181.2	ZCCHC8
ZNF215		TSEN15	AP3M1	PPIP5K2
KHK		RPL22L1	WDR76	RAB3GAP1
NAP1L4		CCDC86	ZNF143	PHF19
AL512625.1		CHST2	TLCD2	BTBD7
TMEM154		PARP12	PRR22	TTN-AS1
RAD17		EPYC	AL391988.1	XPA
YBX3		PRR7	PCDHB9	MAP3K12
PPP2R2D		ROGDI	LINC01465	SEL1L
CHMP4B		CENPN	AL031963.3	DNAJC13
PALMD		CTU1	SAMD1	FAHD2B
ZMYND11		LRRN2	RASA1	YTHDF3
ULK4		GORASP2	DLGAP1-AS2	SAFB
PCDHB7		TCP11L1	BBS1	PRRG3
HYI		TSTA3	DNALI1	SPATA13
2022-09-09		SSB	MPHOSPH10	ABTB1
SIKE1		FOXC1	ATP6V0C	SLC2A10
DNAH1		BAIAP2L1	AC017083.1	ZNF107
IFI27L2		ZNF667-AS1	UBAP2L	IGSF8
ARHGEF35		DIRC1	LDLRAD4	ENOSF1
MAGEE1		LINC01759	DHRS13	LRP4
MYO9B		ZNF205	OSER1-DT	ZNF253
SOCS4		FAM92A	AP001160.1	ABL1
OFD1		SKA2	MRI1	KBTBD11
VPS51		LYRM9	ARID3B	ILF3-DT
FBXL20		WNT10B	PRPF38B	ZEB1-AS1
NME2		MTERF3	AIP	ARHGAP10
GRIPAP1		ZMAT5	VGLL4	PCDHB16
CFAP36		PRAG1	ENTPD5	CYP27A1
		CBR1	GATD3A	ARHGAP26
		RWDD4	SIN3B	WDR19
		NDUFA3	OGG1	VIRMA
		CXXC5	RPL36AL	TIA1
		RARA	REM1	MMP27
		HDGFL3	KIF16B	LRRC75A
		CHCHD4	PRRT3	SEC63
		PHETA2	ST7L	SLITRK2
		SLC25A33	ZMIZ1	NUBPL
		ECH1	ISG20	RANBP2
		TRIR	ADAR	HBS1L
		RIC8A	ABCB9	FAM118A
		MRPL33	STAMBP	EDRF1
		ACAA2	PBX2	CACUL1
		BRMS1	AC006946.2	GBP2
		CHMP1A	ZNF613	GTF3C1
		LTV1	HOXB-AS1	VSIG10
		FLYWCH2	GMPS	NBPF12
		MYH9	TAF5L	RRBP1
		DACT3	LRCH1	NUTM2B-AS1
		ZNHIT2	AC011043.1	SRGAP2B
		PSMB7	GMCL1	KAT2B
		MARCO	C11orf80	PSMA3-AS1
		COPS9	AC010654.1	MCTP2
		HSD17B6	AL357060.1	MAST4
		HAS1	EXOG	WDR27
		ADIPOR1	EPPK1	POLR2J3.1
		BCL7C	AC016596.1	TXNIP
		SLC35C1	LINC00844	SLC16A1-AS1
		C8orf59	ZRSR2	AL662844.4
		ZCRB1	AC005332.1	MLYCD
		GEMIN7	MKNK2	NUMBL
		SPA17	RYBP	FANCM
		SPACA9	SYNPO	HNRNPD
		STRN4	ATRNL1	LEMD3
		MAST2	PRPS2	PHYKPL
		CDV3	MFAP1	NBEA
		FDX2	ATP2B1-AS1	TSPYL5
		DGUOK	HEBP2	DDB1
		TBRG4	B3GNT5	VPS45
		IQCA1	STX2	PCDHB14
		LIMD2	TRMT2B	HMBOX1
		CHMP4A	CBL	HSPB2
		CCDC25	IL20RA	NDRG1
		CAMLG	CENPF	KLF8
		ULBP2	PPIG	PPP4R3A
		CSMD2	CAPN10-DT	KIAA0930
		SLC25A28	JAK3	GPATCH1
		RTF2	RARRES2	TMEM80
		MALL	USP11	CTSS
		FDFT1	NARS	ZNF654
		DNAH14	NAA25	RNMT
		PAXX	LLGL1	FOXRED2
		CDK6		CPT1A
		HTRA2		C2CD5
		UBC		REV1
		FAM104A		RUFY3
		TIMM22		WDR11
		MRPL22		RNF38
		PLEKHB2		NCBP3
		TMEM106C		OGA
		ORMDL2		MIA2
		TGIF1		SETD7
		C20orf27		WASHC2A
		PLSCR1		GFPT1
		NDUFS7		AADACL2
		FGF1		GATD1
		SCOC		CYFIP1
		POMZP3		MITF
		UBE2B		CFAP69
		GRAMD2B		HEATR6
		COX11		TRAF5
		CDR2L		PODXL2
		PEX10		ARHGEF25
		ATG5		MTDH
		CMIP		MLXIPL
		UTP6		SOBP
		GOSR2		TUBGCP3
		FBLIM1		RNF20
		PTGER1		LINC00909
		APCDD1L		PIK3IP1
		ISLR2		S1PR2
		POLR3D		STK4
		SDHAF3		ZNF117
		CDA		CYP4V2
		CCT4		SPG11
		ZNF48		APH1B
		SNRPF		RBM33
		ATP5MPL		TBC1D9B
		NECTIN1		SLC25A37
		ZNF350-AS1		HSD17B4
		SYT7		DCN
		AC138331.1		SYTL4
		WNT9A		LMBRD1
		NR1H2		NINL
		SMC4		FER
		TSEN34		GM2A
		MRPS34		RXRA
		TMEM8A		DNMT1
		NAA60		PARP4
		TCEA2		COL16A1
		NKIRAS2		SLC25A24
		RNPS1		ARFGEF2
		HDDC2		TRPM7
		MRPL42		CBX6
		BLOC1S3		BNIP2
		MED12L		LAMC1
		UBE2J1		CCNB1IP1
		CD2BP2		OLFML3
		FZD2		FRRS1
		USE1		AL359915.2
		AGRN		DYRK1A
		CD83		QPRT
		APBA3		LINC01315
		MOSPD1		ZSCAN30
		CNN1		ZNF181
		PNP		FBXO21
		DDAH1		CEP83
		ACTR6		KDSR
		KLHL29		TMF1
		POLR2I		MDC1
		AC078864.2		HERC1
		ABCC4		SLC22A17
		SORBS3		WDR35
		GSKIP		MTUS1
		THAP1		PIK3CB
		DPH5		DAPK1
		FAM43B		FAM149B1
		PSMC6		ASIP
		WDR34		HPS4
		NFU1		PDE4A
		GNB1L		TNKS
		CBFB		IL22RA1
		MAGED2		PRIMA1
		PLOD1		AC025159.1
		MRPS17		CEP152
		PHF23		NOL8
		SGTA		AC099778.1
		SUSD6		ZNF445
		SRPX2		BRMS1L
		SLC10A3		LDB1
		LAYN		ZNF589
		SS18L2		ZDHHC9
		BORCS7		TAX1BP1
		MED21		APOL6
		ZNF226		GK
		DTYMK		ADCY3
		HOXB2		FGD5
		LRIF1		ESYT1
		ORMDL1		TMEM131
		ADAM19		RHOQ
		CCDC58		LINC02580
		PKDCC		ZNF528
		CFAP298		PRKDC
		TNFAIP8		CDC42BPB
		XYLT1		DOCK1
		FGF10		SCAPER
		KTI12		GOLGA6L4
		DDX21		FYB1
		SLC46A3		EPB41
		ZNF524		NUP133
		YWHAG		UHRF2
		ZNF688		ENPP3
		UBL7		CREG1
		TUBB2B		ZNF667
		TLL1		TPRG1L
		ANGPTL4		FAM76A
		TMEM98		PARP1
		HSPA1A		ACSS1
		UNC5B-AS1		BTAF1
		CAPN1		PTK2
		MTMR2		PRH1
		CCNH		CADPS
		TEK		TOR1AIP2
		TMEM100		HELQ
		AKT1S1		HERC4
		IGHG1		BIRC2
		MARVELD1		AGT
		LINC00982		QPCT
		MBOAT2		IGF2R
		CAPZB		ERICH1
		HEY2		AC108734.4
		NSMCE3		KLHL28
		MRTO4		PPM1L
		KLHDC2		MEIS1
		STRA6		CACNA2D3
		STK38L		NPR2
		AL445483.1		DENND6A
		DNAJB1		SOX13
		TMEM203		ACSS2
		C11orf24		TMEM176A
		APLP1		MTPAP
		LSM2		CYYR1
		XRCC4		CHRAC1
		SH3GLB1		PRDM10
		FGF2		TMTC3
		SIAH1		COX16
		PTPRN		C17orf51
		SPATS2L		TUBG2
		MRPS18B		OR2A1-AS1
		PTRH1		ING4
		STK11		LRRK2
		PRPF40A		ZNF268
		EIF4A3		SNX33
		SMOX		GPRASP2
		ZNRD1		TMEM150C
		MND1		RNGTT
		TCAIM		SLC23A2
		ARHGEF40		MTF1
		THUMPD2		SGSM2
		PLXDC2		PPIL2
		RUSC2		ZNF614
		LINC01914		DENND2C
		C19orf18		SEMA4D
		TCP1		MCPH1
		YPEL3		ACTR2
		LIPG		CKB
		SLC49A3		ANGEL2
		ARL9		WDFY4
		DNAJB6		AC245060.5
		PUSL1		KIF27
		RBP7		UBE3D
		CSRNP1		PTER
		RBM7		PRICKLE2
		MAP9		ADAT2
		AC092807.3		ZNF594
		SPATA2L		VPS11
		USB1		RNASET2
		EEF1B2		UBE3A
		EIF3J		CCDC146
		NEK7		MASP1
		NAT14		ZNF354B
		RPF1		TOPBP1
		SFXN4		TSTD2
		GANAB		MIPOL1
		IGHA1		C16orf58
		SNAPC2		SREBF1
		CGRRF1		SLC25A40
		BCAP31		SMAD6
		USP2		MTMR3
		CCNQ		NDRG3
		SMAP1		GPBP1L1
		PPHLN1		ZNF624
		AHSA1		UEVLD
		BX890604.1		KIAA1147
		WDR41		ZNF836
		MECR		ODF2L
		THYN1		CALCOCO1
		LINC02298		FAM13A
		ALKBH2		CEP95
		EIF4H		TPP2
		CHKB-DT		PCDHGA5
		AKAP8L		PSMD6-AS2
		TMA7		UBXN7
		VPS37A		SLC11A2
		SEC11C		AGAP1
		LIMS2		PABPC4L
		SUGT1		CNOT6L
		MRPL9		MGAT1
		RSU1		LIN7C
		SPRYD7		MORC2
		GIT1		RNF217-AS1
		CINP		SLC6A8
		TBC1D7		TSPAN4
		GTF2H2		NACAD
		HERC6		OSBP
		PPP2R5B		RAMP1
		ARL2		SOS1
		BTBD10		PIP4K2A
		FNDC1		ADNP
		SOX4		ARHGEF6
				TMEM200A
				SLC16A6
				TENT5A
				PCDHGA10
				GTF2H3
				EYA3
				ZNF213-AS1
				AQR
				SLC35F2
				CPPED1
				DCTN4
				AL021368.2
				SLC16A8
				CCDC102B
				VWA5A
				CDC42EP4
				PPP6R2
				SMCR8
				ERCC6
				SETDB2
				PTAR1
				LINC02447
				RANBP6
				CPSF2
				PRKACB
				ZNF12
				ATP10D
				PYROXD2
				RREB1
				BAIAP2-DT
				SLC33A1
				LMO2
				CCDC9B
				RUBCN
				AKAP8
				HAS2-AS1
				TCEA3
				ZBTB11
				ZNF44
				ZNF124
				HOXB6
				AHCYL1
				LYSMD3
				MATN4
				ETNK1
				TMEM67
				N4BP2L1
				VPS13A
				TRIM7
				RENBP
				FAM174B
				MAATS1
				WBP1L
				IRAK1BP1
				RALGPS1
				KANSL3
				ZBED3
				CTPS2
				LRP1B
				ULK1
				TCAF2
				TMED4
				PDZD8
				FEM1B
				TRMT11
				LSS
				CPEB4
				TUBGCP2
				CDC27
				GMDS-DT
				SLC47A2
				FAM8A1
				DLC1
				KDM4A
				CORO6
				ANO3
				CD8B2
				MUM1
				PRKAG2-AS1
				SAMD8
				FAM66C
				RGPD5
				TRIM33
				TIAL1
				HDAC4
				TNFRSF14
				FANCI
				NPIPA1
				CCHCR1
				HELZ
				ANKRD46
				MAGI2
				WDR6
				CRABP1
				FBXO27
				DGAT1
				PPP1R3E
				SMAD3
				ACER3
				ZNF829
				2022-09-02
				CEP44
				SLIT2
				SMAD9
				ZNF765
				ACCS
				UBXN2A
				CYP46A1
				CAB39L
				KBTBD7
				CEP192
				TBC1D14
				CRCP
				NDUFAF7
				SLC7A8
				IRX3
				FAM76B
				FAM53C
				AL023806.1
				TTC31
				TRPC6
				GAS1RR
				PHF14
				EXOSC10
				AL512625.3
				ARL17A
				MUCL1
				RPGRIP1L
				RFX7
				FLOT2
				GABRE
				RFXAP
				SIM1
				ATP11A
				BX284668.6
				TLR3
				CAPRIN1
				GLUD1
				MBNL3
				SLC43A1
				NUMB
				WDPCP
				ZNF623
				FBXL4
				GABARAP
				FAM19A5
				HEATR5A
				TM9SF4
				TMEM159
				IL17D
				DNAJB14
				YPEL1
				ZNF606
				PIH1D1
				NLRP1
				2022-03-02
				CLASP1
				SSH3
				OTULINL
				TLN2
				MFSD8
				ATF6B
				ZNF460
				HOXA11
				MAP3K20
				CEP120
				SEMA3E
				C6orf120
				LYNX1
				DHX57
				DNAJC9
				ENPEP
				SRSF6
				RABGAP1L
				AC090877.2
				MINDY2
				GTF2H2C
				ZNF121
				NXPH3
				LRRC49
				SF1
				CUL2
				GPR153
				WDR37
				PFKM
				TMEM220
				MANEA-DT
				ZNF766
				SUMF1
				POLR2B
				CCDC117
				ALS2
				AGO2
				ADAM23
				EXT1
				ZNF841
				SNX14
				CLINT1
				CCL28
				FPGT-TNNI3K
				HIVEP2
				ITFG2
				AGAP5
				ANAPC2
				LAMP1
				KPNB1
				PRNP
				CLCN6
				PDCL
				DHTKD1
				MAP2K6
				API5
				TTC23
				STK32A
				ZNF397
				CABIN1
				PPP1R3B
				TSC2
				LARP7
				GABPB2
				ZNF138
				PRKG2
				PBX1
				AASDH
				HYDIN
				PLPP6
				ARSK
				TSHZ2
				FOXL2
				SEMA3B
				FUT10
				NLGN2
				PLBD2
				KIRREL1
				SNCA
				NMT2
				MBTPS2
				CADM2
				ACSS3
				GBA2
				NEMP2
				SRSF4
				IDS
				PRKCI
				LNPK
				TRAM2-AS1
				ZNF83
				SF3B2
				ZNF493
				NHSL2
				ARFGEF1
				ANKS1A
				HLA-DMA
				ELOVL6
				TMCO4
				CBR4
				RNF103
				AC130466.1
				FRMD4A
				GNG2
				BCL2L13
				ZNF780B
				ANXA6
				TROVE2
				NAV3
				CLIC6
				ZNF207
				PPP1R15B
				CDK11B
				DIS3L
				FAM215B
				SWAP70
				ABCD4
				JADE1
				AL355472.1
				AL022322.1
				NT5E
				AZIN1
				ADAM9
				ZNF169
				TMEM30B
				KDM5D
				SATB1
				USP9Y
				NCAPH2
				HDX
				ATP8B2
				SEC31B
				SNAPC3
				MAPK13
				ADCY5
				KHDC4
				SP9
				ZNF785
				PI4KA
				TAF5
				TARBP1
				AARSD1
				HERPUD1
				CDYL2
				CLIP1
				RAB5B
				ZSCAN18
				PRPF3
				CD14
				IPO9
				SYNRG
				SLC6A2
				ALMS1
				SHOC2
				MEGF9
				ZNF7
				RAB9B
				SGPP1
				DZIP3
				ZNF587
				PGPEP1
				OSBPL2
				GABRB2
				FIGNL1
				GALK2
				OSGEPL1
				SHMT1
				CCDC82
				PRKAA2
				SGSH
				HPGD
				PON3
				TIFA
				ERBIN
				AC134312.6
				PEBP4
				TCF7L2
				CASC2
				MIR99AHG
				CIT
				CCNT1
				GNA13
				XG
				FAM222B
				UTP23
				TSPYL1
				ZNF891
				ADCY6
				HECTD2
				USO1
				ZNF70
				PIP4P2
				TBC1D8B
				NAIP
				SOGA1
				LIPT1
				APLN
				PLA2G12A
				RFFL
				OS9
				PHLDB2
				POLG
				NAPRT
				BCLAF3
				MIS18BP1
				TMOD2
				ZNF212
				ZNF577
				ERV3-1
				MR1
				AL161457.2
				ACO1
				MUT
				ARMCX4
				PRUNE1
				WDR7
				MTHFR
				KLF15
				SLC30A6
				PPP1R21
				MIEF1
				KHDRBS1
				SLC35E3
				SEC16B
				RAPGEF1
				PIGN
				SLC12A9
				POR
				SDCCAG8
				ADAM10
				ZNF14
				LARGE1
				TRAF6
				CERS2
				FAM200B
				AMPD3
				JHY
				SFXN1
				MUC20
				INSIG2
				RAB40B
				ABCD3
				POLA1
				ACADS
				OXNAD1
				FAM160B1
				HOXC10
				TXLNG
				ZNF300
				MKRN1
				SLC25A21-AS1
				ZNF84
				MICU3
				ZBTB8A
				ALDH1A1
				ADH5
				MIR181A1HG
				FBXW7
				STT3A
				TTC26
				SARS2
				VCPIP1
				ZNF778
				ZNF75A
				AC119674.2
				SLC35D1
				CMTR2
				PIP4K2C
				UHRF1BP1
				PHYHD1
				LINC01139
				GATAD1
				IRF2
				NCAPD3
				ZNF26
				TTPAL
				TULP3
				SLC7A7
				PDP1
				FKTN
				VASH2
				ZNF385B
				AC142472.1
				ZNF566
				ZFP30
				MCM6
				ODR4
				LINC00346
				ATXN1L
				TTLL5
				NDN
				ARFGAP2
				A2M-AS1
				ISPD
				WEE1
				SELENOO
				EFS
				ABCA2
				TECPR2
				SCUBE1
				FMN1
				AC020916.1
				KANK1
				HSDL2
				AC048382.5
				VAT1
				GPR108
				TMEM106B
				CTNNA1
				NCOA7
				VPS54
				ZNF432
				ZNF251
				CDH23
				ZNF585A
				MCM8
				ZNF700
				FAM171B
				PLA2G4C
				MON1B
				OGDH
				KLHL36
				TBX1
				LGI4
				NR2C2
				RPN1
				CDADC1
				ARSG
				CAND2
				SRSF2
				CPSF7
				ZNF540
				SPATC1L
				GLYR1
				ZDBF2
				TRERF1
				AL162377.1
				SPRED2
				ZFP14
				CBFA2T2
				EIF4ENIF1
				ANK3
				PRUNE2
				MPPED2
				SLC25A46
				PHRF1
				BHLHB9
				RNF26
				PPP2R5E
				AL356599.1
				TMEM8B
				GCLC
				ME1
				CSAD
				ZNF675
				STX18-AS1
				AC006480.2
				JAK2
				FUBP3
				ABHD14A
				TRAPPC5
				SLC4A7
				KYAT1
				CIP2A
				LYSMD4
				SLC48A1
				ZNF578
				MDM1
				AP000547.3
				OTUD3
				PHF6
				NUP85
				MTM1
				RPAP1
				IDH1
				CHAMP1
				EDEM1
				STAT2
				LINC00654
				FGF14-AS2
				SIPA1L2
				RIOK3
				AC034236.2
				STK17B
				AC092803.2
				LINC00324
				RAB6A
				DHRS7
				HOXA3
				CTDSPL
				LMNA
				CENPE
				LRRK1
				CELF1
				TMEM246
				TRIM25
				IFI16
				STIM1
				CAAP1
				SHTN1
				GMPR
				TBK1
				NAGA
				BBS9
				PNMA8B
				BMP2K
				SYT11
				CCNJL
				AC100786.1
				EED
				AC109460.1
				PKP2
				HIBADH
				ZNF514
				IFFO1
				CD164
				AGPAT4
				CEBPB-AS1
				CCDC125
				GRINA
				AL683813.1
				ALKAL2
				NTN4
				CRYL1
				CNTN4
				ARNTL
				MTFMT
				LOXL4
				INPP5B
				SLC25A51
				AFG3L2
				AC139530.1
				C1R
				ZNF496
				GLCE
				TCTN2
				ELF1
				AC044849.1
				CNPY4
				C6orf62
				ZFP62
				NLGN4Y
				CCDC66
				NHLRC3
				TUB
				ANKZF1
				STIM2
				EXOC3
				ITGA2
				VPS41
				PTGR2
				ZMYM6
				PACS1
				YOD1
				AKNA
				AP1AR
				Z99289.3
				CCDC85A
				MMS22L
				DGCR6
				LDAH
				TRMT1L
				ATP11C
				SLC1A3
				ATP23
				LPCAT1
				PQLC3
				GNAO1
				SNX27
				FYN
				LINC00630
				NAV2
				ZFYVE26
				BDKRB2
				PRKN
				IKZF5
				UTY
				S100A6
				SALL1
				TMEM205
				PCDHGA2
				TTF1
				AL731537.1
				SLC38A9
				SCAF4
				AMER1
				CRKL
				EPB41L3
				MAF
				TAB3
				C19orf44
				KDM6A
				ZNF676
				GSDMD
				AC027682.6
				AC114490.3
				PXMP4
				FOCAD
				ARMH3
				APOC1
				MNT
				NDUFS1
				NOMO3
				NPIPB15
				IWS1
				KCNK6
				HKR1
				INTS10
				ZFY
				RNF152
				KLHL3
				PAXIP1-AS1
				UBA7
				ZNF441
				SPAG17
				TDP2
				CEP41
				TP63
				TNNC2
				STS
				GALNT8
				TNIK
				SYBU
				SESTD1
				ARHGAP33
				ZNF426
				CACNA2D4
				FAM114A1
				ENOX2
				DAG1
				GIMAP2
				ASAP3
				CASP8
				XAF1
				MBOAT1
				TRDN
				TBRG1
				DNASE1
				JMY
				KLF6
				PINK1-AS
				SGMS2
[truncated: 88 more rows]

## Sheet: EC pseudotime expr patterns
Pattern A	Pattern B	Pattern C	Pattern D	Pattern E
COL3A1	RGS5	IGKC	IGFBP3	IGFBP7
CXCL14	ACKR1	CLDN5	SLC9A3R2	CTHRC1
COL1A2	NDUFA4L2	PODXL	SAT1	SPARC
DCN	ACTA2	IFI27	SRP14	MYO1B
COL1A1	CCL19	RAMP2	SEMA3G	AQP1
CFD	STEAP4	FN1	GJA4	COL15A1
APOE	APOD	JAG2	SRGN	PLVAP
PTGDS	NR2F2	ISG15	KCTD12	IGFBP4
COL6A2	C11orf96	ID1	EFNB2	GSN
SFRP2	SELE	SOX18	CXCL2	COL12A1
FBLN1	SYNPO2	TM4SF1	SULF1	PRCP
COL6A1	TAGLN	ICAM2	DEPP1	SVIL
LUM	RGS16	IL32	GJA5	CD36
COL6A3	CST3	RHOB	JAG1	GYPC
C1S	HOPX	KLF2	PLLP	RAMP3
SERPINF1	RPL10	RNASE1	ADAMTS6	FABP4
C1R	FAM162B	ADAM15	ATP13A3	ADM
CPE	G0S2	CAV1	PTPRB	FCGRT
THY1	NOTCH3	EGFL7	UTRN	CDKN1C
CCDC80	ABCC9	CDH5	HEY1	ACTG1
C3	COX4I2	CLEC14A	NEBL	SPRY1
PCOLCE	RPS4X	CRYBG3	STMN1	ANGPT2
PDGFRB	TPM2	SOX17	OCIAD2	PDK4
CTSK	GGT5	NOTCH4	HEG1	SAMHD1
VCAN	LHFPL6	HYAL2	ATP2A3	SNTB2
PRRX1	NUPR1	MAST4	CRIP2	AOC3
WISP2	TPT1	CX3CL1	EDN1	CTNNAL1
SOD3	RPS3A	RHOC	VEGFC	SPSB1
PLAC9	RPL12	NUDT14	EPAS1	AC007952.4
AEBP1	RPS8	THSD7A	MECOM	RHOU
PTN	RPS18	BST2	LTC4S	TUBA1B
POSTN	TGFBR3	MCTP1	TSPAN2	GMFG
TWIST1	RPL7A	HLA-B	CXCL12	LAMA4
SLIT3	CYGB	LAP3	PCSK5	PRSS23
PI16	ADIRF	IFI6	ARL15	ZNF436
GPNMB	RPL5	DLL4	SYNPO	PROS1
RARRES2	RPL10A	HLA-E	GLUL	CYTL1
MFAP4	RPL26	SLC6A6	STOM	OLFML2A
MMP2	TFPI	HSPB1	ANXA3	MGST3
THBS2	GUCY1A2	SOS1	SSUH2	CSTB
CEBPD	ID4	RAPGEF5	PLPP1	ITGA1
CRYAB	RPS23	WARS	ITPR2	C21orf91
LRP1	TPM1	TCIM	TMEM178A	NOSTRIN
IGFBP5	AVPR1A	ATP1B3	SYNJ2	ANXA6
ABCA8	ITM2C	IFI44L	SSFA2	BNIP3
TIMP1	MFGE8	ECE1	PPA1	PRDX4
MEG3	RPL7	CDH13	FAM107A	PPP1CC
EFEMP1	RPL32	LEPROTL1	PECAM1	GNG2
MFAP5	ITGA7	PIK3R3	TMEM100	ZNF423
CLEC11A	RPL13	TMSB10	LTBP4	FAM110D
TMEM176B	RPL34	ACE	PPP1R14A	CA4
PLPP3	CTSC	LPCAT2	AC004540.2	BAIAP2
MXRA8	RPL3	SORBS2	C19orf33	FAM13C
CCL21	PMEPA1	A2M	PLCG2	TSPAN4
CD248	RPS5	PALMD	CCDC3	PHLDB2
DPT	RPS9	HLA-C	MMRN2	PLIN2
SOD2	RPS12	EXOC6	PDCD4	CTGF
VASN	RPL39	XAF1	IL6	SOWAHC
ZEB2	ADRA2A	ALPL	CD93	JAK1
CD44	RPS3	PTPRM	ARHGAP4	TNFRSF11B
CEBPB	RPL21	FAM89A	GDF15	GNAI1
FXYD1	RACK1	MX1	CD9	KAZN
PRRX2	RPL6	ESAM	MALL	INHBB
BGN	GPM6B	POMP	RNF144B	EIF4A2
GEM	RPS6	HLA-A	FLNB	PIM3
MT1X	NACA	PSMB9	CITED4	GSTCD
C7	RPS15A	APOLD1	AIF1L	ADGRL2
ADH1B	AGTR1	LIMS2	SPTAN1	CLEC2B
TWIST2	INPP4B	ENPP2	KCNJ2	SHC1
ABI3BP	RPS27A	HIP1R	LINC00982	TSPAN12
COL5A1	MRVI1	BTNL9	GATA2	DEGS1
PMP22	2022-09-04	TIE1	SOX13	DLC1
ITGBL1	ADCY3	ADGRF5	CD58	RASAL2
COMP	RPL29	KIAA0355	RAPGEF1	IGFBP2
OSR2	RPL11	FRYL	KIAA1671	ANGPTL2
COL14A1	RPL14	RGS3	EFNA1	SPARCL1
FTL	RPL30	FLT1	ITGA3	ARHGAP28
ISLR	MARCKS	ADAMTS9	LAPTM5	ZNF608
ECM2	ASPN	ID3	TAGLN2	XBP1
COL5A2	PFDN5	GNG11	ARGLU1	ITM2A
F10	RPL18	GFOD1	CAPZA2	CPM
SMOC2	SLC7A2	MRPL17	LEPR	POLR1D
PDGFRL	NEURL1B	IFIT1	TM6SF1	GID4
FGF7	CCNI	ACTN4	AAK1	GTPBP3
TGFBI	HLA-DQA1	RUNDC3B	LINC00840	ACTB
EMILIN1	EEF1A1	AGRN	HES4	FAM13A
OLFML2B	PARM1	MSX1	LRRFIP1	TNMD
CD63	SYTL2	PCDH1	ITSN2	NID2
MAFB	RPL15	NOTCH1	SHE	EDNRB
IL1R1	RPS24	MRPL33	CXCL3	BAALC
AXL	LYZ	SWAP70	NDRG1	CYSLTR1
STMN2	FAM213A	PREX1	CD151	LAPTM4B
EDNRA	RPL41	RSAD2	GNAI2	RGCC
IER3	RPS2	HDAC7	CALM1	DSG2
TNFAIP6	RPS15	ARAP3	PLEC	VWA1
APCDD1	EEF1B2	FCN3	ADRA2C	TPI1
GPC3	CAMK2N1	FAM69B	IMPG2	RASAL3
COL16A1	RPL19	MAP3K11	PIK3C2B	DAB2
ANGPTL1	ZNF385D	CAV2	FRMD4B	PDE2A
NEGR1	HLA-DRA	IFI44	C4orf48	SMYD4
CRISPLD2	CCDC102B	USHBP1	S1PR1
SSPN	NPC2	CCDC85B	KRT19
EMX2	RPL35A	NPR1	SHROOM4
IGFBP6	LDHB	ITGA5	LMO2
PTGFR	NRP2	MTUS1	MAP4
TMEM176A	RPL37	PPP2R2A	JCAD
GFRA1	KCNE4	B2M	ADAMTS1
PDGFRA	FKBP10	ASRGL1	PPP1R16B
PODN	RPL8	CMPK2	BCAM
SEMA5A	S100A10	FURIN	CD46
ABCA6	CALD1	FILIP1	FGF2
PLEKHH2	RPL18A	NPDC1	MANSC1
DCLK1	RPL24	CDK17	DAB2IP
GAS1	RPS14	PLS3	DST
MMP23B	KCNJ8	EMP1	FES
SDC2	RPLP1	TGM2	KCNN3
CYP7B1	SNHG8	ECSCR	SEMA3F
TMEM98	RPS7	TSC22D1	SDC3
COL5A3	ZFAS1	IFIT3	F11R
SEMA3C	RPLP0	CSNK1A1	ATP1A1
CYP26B1	RERGL	NES	SERPINE2
VGLL3	NBL1	CCM2L	FAM124B
AKAP12	RPL9	CAPNS1	GABARAPL2
ZNF703	RPL23	IFNAR2	FLNC
DDR2	ANGPT1	CCDC88C	FGF18
PRELP	C1QTNF1	CMTM8	CFAP36
LAMC3	TRPC6	CAVIN3	JAM2
LRRN4CL	CARMN	ENG	PRDM16
SPON2	RPL28	TMEM47	GUCY1A1
OMD	CD302	AFDN	LRP6
COLEC12	CCL23	CLIC4	AC004947.1
EGFLAM	ARHGAP6	KIF26A	SEC11C
MT1M	CNN3	GPIHBP1	C9orf3
LTBP1	RPL4	APP	TMC7
RERG	LPL	ARHGEF15	HSD17B12
MXRA5	ARHGDIB	SLC12A2	NR4A1
NDN	HIGD1B	HBEGF	SYT11
RND3	THBS4	RNF213	ZMIZ2
AOX1	NEXN	AGPAT1	THBD
FAT1	LGI4	LIMK2	SELENOW
SELENOP	CHCHD10	LYL1	ORAI1
ANK2	NDRG2	FDPS	IFITM3
SERPING1	EFHD1	ENPP4	GCNT1
NNMT	RASL12	SLC44A2	PKN3
MT1E	PPIB	APOL1	PLXNA2
CFH	C2orf40	STX12	VIM
SRPX	MT-CO2	ADGRG1	HPCAL1
RHOBTB3	RPL23A	FEM1C	AC005332.7
PTGER3	TESC	PGP	IGF2.1
TBX2	PDE5A	MYL12B	GIMAP4
DAAM2	C20orf27	ADGRL4	ENTPD1
MRGPRF	ARHGAP42	CCNYL1	AMD1
MRC2	NPM1	CCSER2	BMX
FST	FRZB	PKIG	PTPRG
FMOD	PRKG1	TOX2	ADRB2
PIK3R1	MAN1A1	CLDN15	CAVIN1
SLIT2	CADM3	HOXD9	FOXP1
SHOX2	PRKAR2B	PLXND1	BHLHE40
SCARA5	APOC1	RBM38	RRP7A
ADAMTS5	LBH	DNAJB1	TMEM184B
HAS2	CSRP2	RASGRF2	BCR
ANPEP	MMRN1	COMMD5	GPER1
GSTM5	ANTXR2	PARP14	HEY2
GAS7	NCOA7	RALB	ABL2
MARVELD1	CSRNP3	PTPN14	DUSP1
LOX	ITIH5	ISG20	LIMCH1
SPON1	EBF2	EFCAB14	CUBN
OLFML1	EPHX1	TRIM47	DENND3
LOXL1	SMARCD3	UNC5B	ATP5F1E
OGN	HNMT	YIF1B	CDC42BPA
CDH11	PCDH9	IFI35	NUAK1
BICC1	CD4	MIR155HG	S100A6
CHRDL1	PDIA5	ARHGAP31	PLCB4
EMID1	SAT2	ZBTB8OS	MALT1
PLA2G2A	ARHGAP10	SIPA1L2	UBR4
FSTL1	FAU	TMEM140	SLC15A3
ADAMTS2	ANO1	MEF2A	SLC7A6
SVEP1	COL25A1	VSIR	GATA2-AS1
GLT8D2	SMIM3	ASS1	DAP
CPXM1	MYLK	F8	PPT2
CHPF	RPL22	LMCD1	PTTG1IP
NCKAP5	NOP53	SHANK3	VCAM1
FBXO17	COTL1	RASIP1	ADD1
PLAGL1	RAB3C	MCAM	COL8A1
BASP1	HLA-DPA1	RCAN1	ANK1
MEIS2	BTF3	ATP6AP1	CD59
PTPN13	VIPR1	SHOC2	CRIP1
FOXD1	RPS13	LSG1	AFAP1L2
CRABP2	MATN2	DNAJC17	PELI1
EPB41L2	EBF1	HLA-F	MMP28
ROBO1	OSBPL1A	MGST2	HES5
ENPEP	SUCNR1	NPNT	ST8SIA6
HTRA1	ARHGAP15	MGAT1	SH3BGRL3
TRPS1	LDHA	CDIP1	FBLN5
SGCA	ATP1B2	PDGFB	DHH
PID1	IRS2	MXD4	PDE4D
RUNX1	TEX41	CLIC5	AC239800.3
PTH1R	MAP3K20	NEDD9	KLF4
SFRP1	2022-09-07	KANK3	IFIT2
TENT5A	EEF2	CALCRL	RSPO3
TBX18	LMOD1	HSP90AA1	EGR3
NGFR	CDH6	N4BP3	TEAD4
MAF	DNM3OS	SLC27A3	PCMTD1
TPPP3	CNGA1	NECTIN2	CCNL1
PLTP	DUSP23	RIPOR1	HIF3A
SELP	PLEKHA4	NOVA2	LINC00346
ZFP36L1	C15orf48	HSPA12B	EVA1C
ECM1	RNASET2	TBC1D5	KIAA1147
PRNP	ARHGEF17	NMI	IRAK2
MT2A	CCL14	ICAM4	ARAP2
ENHO	PLPPR4	HK1	ATP9B
ADAM33	EEF1D	NTHL1	FLII
LGALS1	RGS2	ITGA9	BTG2
HSPB2	REM1	VOPP1	NAA38
P3H3	RPS21	DOCK9	MYCT1
DOCK7	SULT1A1	MSN	FLOT1
ABCA9	EIF3L	LSR	LGALS3BP
HSPB6	RBP5	THSD1	TSPO
DIO2	CPVL	TGFBR2	GNB1
LPAR1	NME4	SENP7	EMP3
SEMA3A	RPS19	MAPK11	LRRC32
PCDH18	SLC25A6	ERC1	C15orf39
TSPAN8	PABPC1	SESTD1	S1PR4
FTH1	SELENBP1	HERC6	FOS
EMX2OS	ASPH	EMP2	ACVRL1
ROBO2	SYT15	CNDP2	SAMD12
PDPN	IL6ST	PREX2	AC067735.1
ADAMTS12	RPL35	ABCB1	PIP5K1C
SNHG18	MLPH	YWHAH	RILPL2
EGFR	SLC22A17	TAP1	ARHGEF2
PLXDC1	RASL11A	RASSF3	C8orf33
RBP4	CARM1	CYYR1	ITPR3
C2	HNRNPA1	CDC37	AES
IGSF10	SH3KBP1	INTS1	ITGB4
HGF	GPR183	TBC1D1	TES
PPL	UQCRB	SLC52A2	SMAD7
REV3L	FGF13	ANKRD28	RFC3
DNM1	SRSF3	HSPG2	BAG3
IRX2	LITAF	LINC00987	CDC42EP5
DKK3	PERP	TGFB1	GADD45B
KANK2	GSTP1	FEZ2	CTTNBP2NL
CES1	RPS11	MACF1	COBLL1
C1QTNF4	MYADM	TBC1D9	MET
PAPPA	NSA2	PARP9	BMP6
SNTA1	MT-CO1	ARHGAP27	SHROOM1
DCBLD2	RSPO4	FAM160B2	BMPR2
PLA2R1	RSL1D1	PIK3C2A	FGD5
ANTXR1	ZNF521	HOXB7	CYB561
TBX15	RPL13A	DDX60L	RAB30
LAPTM4A	AKR1C2	ARL2BP	RRAS
ROR1	ECHDC2	IFITM1	RPS6KA5
IL11RA	AC058791.1	PLK2	RHOA
NR2F1	ALDH2	GRASP	PCGF2
NT5C	TGFB1I1	NOS3	FXYD5
SYNGR1	PCBP2	DNPEP	SERINC3
TMEM119	UXT	ORMDL2	GNG5
KREMEN1	CKB	MYH9	PTPRR
CHRD	NCK2	BCL6B	GIMAP1
COL4A4	ARHGEF25	TMEM109	NELFB
FAM180A	TPD52L1	CASP10	DAG1
EN1	SIRPA	DGKE	GMDS
MEGF6	RPSA	WWC3	CCDC92
TCEA3	EBPL	TTC19	SH3BP4
AL078639.1	DOCK11	IRF7	TUBA4A
TNFSF9	PLP1	ODF3B	BTC
LSAMP	IMPDH2	PLEKHG5	MSI2
RCN3	MOCS1	HLX	FBLIM1
ACKR4	OLFM1	NRARP	TNFRSF1B
SCN4B	PCDH19	IQCK	RAC1
OSR1	HLA-DQB1	SHISA5	BTBD6
C5orf38	HIC1	UACA	PPP1R9A
C12orf57	CSPG4	PSMB10	PMVK
LRP3	PRR16	TSPAN9	FAM241B
TNXB	TLL1	FADS3	NXN
PDLIM2	SCN1B	NR1H2	SERPINB6
GALNT16	RASA4	GNAS	PGAM5
PTGES	FHL2	CASKIN2	WWP2
CCBE1	LRP5	ADAR	MAPK3
TNFSF13B	GAMT	INPP5K	KCTD15
SUGCT	KCNAB1	CFLAR	IER2
NKD2	GREM2	TPST2	TGOLN2
C1QTNF2	PPP1R12B	KCNJ2-AS1	CSPP1
MRPS6	FLRT2	ZDHHC13	GIMAP7
TMED3	NR2F2-AS1	CA5B	MSRB3
CYBRD1	LINC01197	VPS37B	FUT8
MT1A	P2RY14	IPO9	ZNF664
NOVA1	MYL9	CXorf36	INPP5F
OLFM2	HLA-DQA2	TLNRD1	RALGAPA1
CPED1	FBL	ZFAND2A	BLOC1S5
UST	SLC2A4	ABCA3	FBLN2
GPR153	ASB1	BCAT2	NUMB
MGST1	ST5	AP2A2	RAPGEF3
CYBA	COL27A1	OAS2	CLIC3
ITGA11	ZCCHC24	CEP68	AKR1B1
COL8A2	CHL1	HSPA1B	PLEKHB2
FIBIN	CAPG	ELK3	GPR68
INHBA	EIF5	ASL	CSNK2A2
AC100793.2	EIF3E	ABR	NEDD4L
MITF	RBM3	DHRS3	PTGER4
MASP1	CCDC170	CASD1	IRF6
CMBL	FMO3	KIF1C	SPIN4
HTRA3	ASAH1	ADCY4	AC116407.2
PTGIR	AHNAK	CD320	GNPTAB
MT-CO3	RPS27	LRRC47	SORT1
IRX5	SUSD2	RDX	RILPL1
VSTM4	FHL5	HIST1H1C	HHEX
SLC5A3	SCN7A	RHBDD3	SEZ6L2
CERCAM	EIF2S3	RNF145	BRAT1
OLFML3	EVA1B	TFCP2	TRIM56
PRR5	PTCH2	IFNAR1	MAP3K1
HSPB7	NKD1	ARRDC1	TXNIP
ANGPTL5	LRRC1	TCN2	TMOD3
ITGB5	NCL	HSPA2	SLC48A1
GSTM3	SGCB	UBE2L6	NDUFC1
FMO1	LPP	DDX52	MIDN
IGF1	SMIM26	IL3RA	UFD1
HOXC6	EIF3F	ANKRD36C	BRD9
ELANE	KRBOX1	ABHD4	DUSP3
COL6A6	SNCG	PRR7	SMAD6
PLCXD3	NT5DC2	DOCK6	ALMS1
SLC1A3	RPLP2	BAX	PITPNM1
HSPB3	EPB41L1	CCND1	GIT1
CNTN1	ST13	ZNF541	NDUFC2
CEP126	PRDX2	NBEAL2	FBXO34
FZD7	ATP5MG	INSR	TAF11
SPOCK1	ANXA11	ARHGAP29	FBXW2
AC100810.1	PUS3	SH2D3C	TLN2
CLMP	TBX2-AS1	PRND	BCL2L11
SETBP1	RPL36	ANXA2R	DSTN
NFIX	SOD1	ZCCHC10	GBA
COPZ2	RPS10	CADPS2	PDLIM5
QPCT	HOXC9	CDH24	CCDC167
STEAP1	HSP90B1	CDK16	DUSP8
MUC12	RAB38	FAT4	MROH1
FFAR2	MRAP2	UBALD2	SKIL
MFAP2	SOX4	ADSS	ZNF84
C12orf75	TMEM38B	MYO10	BAZ2A
TMEM30B	MYH11	SLC25A14	GATD1
PAPLN	TMEM14C	CDA	PTMA
UGP2	ADCYAP1R1	STARD7	NRCAM
CCDC146	IL1B	ZNF160	NDRG4
ARC	COMMD6	SENCR	IKBKB
NOTCH2	PLAUR	CCDC130	ZBTB46
TNNC1	SPEG	SLC14A1	LY6K
MAP1A	AC140912.1	CSGALNACT1	UQCRQ
2022-09-11	BMP5	RABEP2	RNF216
CLIC6	HOXA10	TMEM214	PGRMC2
C1QTNF7	RPS20	PIGG	CAMSAP2
FRMD3	PRKAG2-AS1	KIAA1211L	POMT1
GREM1	LPCAT4	NDUFV3	PSORS1C1
LGR4	MAOA	LRRC8C	DMPK
F2R	MAP3K12	ADSL	KANSL3
NFATC4	RPL31	HOXB3	KCNN4
PCOLCE2	MNDA	MYO1C	GIMAP5
EPB41L3	NUDT1	DRAM1	SYNE2
GFPT2	CRTAP	GPRC5B	CD2BP2
SLC22A3	FCGR2A	TEK	SCGB2A2
SNAI2	SBSPON	DECR2	COG4
HMGN2	NAALADL2	CCL8	TLK1
TMEM159	TGIF1	GALNT18	FAM135A
CORO2A	CPQ	ICAM1	AL031666.1
TNC	OSTC	NAPRT	HMGN5
MIR99AHG	AKR1C3	PLOD1	NPTXR
ADGRG6	ACTN1	MON1A	KLF12
PACSIN3	CADM1	MINK1	2022-03-02
SEMA3D	ANP32B	IFIT5	SYT1
TMEM45A	NLGN4X	PLCG1	DOCK1
CDKN3	CXCL8	SF3A1	EOGT
ALKAL2	CENPP	LIPA	AFAP1
NBPF19	FZD10	PARP10	CC2D1A
MT1F	HBB	ABHD17A	ITPK1
ASIP	LINC01686	SULF2	MFSD4A
COL6A5	SLC43A2	CD34	TMEM106C
MT-CYB	DPY19L2	PPP1R13B	CD83
EFEMP2	CDCA7	AKIP1	GIMAP8
PBX1	NFASC	MRPS14	PBX2
AR	HRH2	SP110	ELMO1
RGMA	LRRTM2	KLF3	CHST3
XYLT1	LIN7A	TNFRSF10D	NFE2L3
IRX1	AREG	MOV10	CRELD1
SLPI	MAP1LC3A	EMC6	NAA10
LINC01315	EID1	ATAD3B	WWC2
FBN1	HSPA12A	DYRK1B	PARG
COL23A1	LDB3	VASH1	PRKAB1
SGMS2	CBR1	PLA2G6	ARHGEF37
GLIPR1	CCNG2	FIS1	TRIM5
CNTFR	ISYNA1	KCNN2	SLITRK4
SLC17A5	PSMG3-AS1	MED1	HINT2
CACNA1G	IER3-AS1	SAMD9	PAQR4
RECK	HTR1F	CTDP1	YPEL3
SMO	NR3C2	SPTBN1	NOS1AP
WNT11	PLN	FAM129B	SLC39A9
RASD1	CCR10	DNAJC5	SIRT6
HAPLN3	KCNIP3	ATP8B1	MLLT1
AL161772.1	FUS	CUEDC1	MVP
NPTX2	OTULINL	RAB11FIP5	GNAQ
WTAP	TXN	TTC28	FOXC1
PTX3	NDC80	DNAJA4	SRP9
LSP1	NET1	STAU2	CEP164
F13A1	LMO4	INO80E	SEMA7A
DKK2	NBEAL1	TAP2	XPR1
GPX8	FAM107B	MAD2L1BP	PACS2
LZTS1	DLX5	FAM98B	C1orf115
SGCG	DLG3	TBC1D10B	HES1
PARD3B	AC009506.1	HDAC6	ERO1A
LINC02381	PPIF	SLC50A1	AL009178.2
PLEKHG3	CALM3	SMARCA2	ARAF
MSC-AS1	RALGPS2	MGAT4A	PLCD3
CTSF	MDFI	RELA	AP000695.2
BATF3	AC087477.2	ZC3H12C	GPRC5A
PNRC1	FHIT	PARVB	HIST2H2BE
MOXD1	SORBS3	PINX1.1	SNHG25
KCNQ1OT1	PLEK	RPS6KA3	DGLUCY
KDELR3	RRAD	MAPK1	ASAP2
IL34	TEAD3	ABCC1	PIAS4
ABCA10	PIGK	RBCK1	TTLL1
FRMD6	DMRT3	LGALS9	HINT3
MAMDC2	DACT1	MSL3	ETNK2
CLIP4	PPP1R10	CHRM3	SCAF4
VEGFA	XRN2	PARP12	ZMAT1
CH25H	UBA2	EPN1	GAS6
PTPRF	HOXA11-AS	IFNGR1	CRIM1
LAMA2	SAMD5	LSM4	SIN3B
FAM180B	DACT3	MAP4K3	EIF4G2
PLSCR4	DZIP1	NDUFA4	KIAA0100
C1orf122	MEIS3	PGK1	GABARAPL1
PARP8	PGM5P4-AS1	CDC14A	USP53
NTRK2	TGS1	NAA60	TLE3
EPS8L2	PYCR1	ATP5PF	DNASE1L1
NECTIN3	ORC3	TJP1	UBQLN4
AL513283.1	SH3RF1	AGAP2-AS1	GCH1
METTL7A	PLEKHA5	GFM1	FUCA1
CILP	HLA-DPB1	ADA2	RTKN
HMGCLL1	GAREM1	DNAAF5	ARHGAP24
FARP1	MMP11	RAMMET	PACS1
CTDSPL	FAIM	TNFRSF25	RNF40
GJC1	PAWR	AMN1	NAA80
OAF	KIAA1614	TMEM238	SLC25A13
ADD3	CTTNBP2	ERG	CLEC3B
BMPR1A	TYROBP	MIER2	KLRF1
GTF2B	GABPB2	HOXB2	TMEM127
TMEM132C	OGFRL1	COX17	TRAP1
RBMS3	MORC2-AS1	SIGIRR	SAE1
FGFBP2	PPP1R12A	OAS3	FILIP1L
ZBTB20	TMEM74B	ADIPOR2	TMTC1
MAN1C1	EPS8	DDX58	SCMH1
FAM3C	PJA1	ZDHHC12	PIP4K2B
LURAP1L	DEK	RPS6KA2	MOB2
NHS	SEMA4B	TAOK2	FPGS
RNF152	KLF9	HMOX2	OTUD3
CIRBP	AC018647.1	CDK2AP2	CEP250
HAAO	MANF	LAMA5	LAMP2
DSE	INMT	VPS53	PIGU
FREM1	ZNF280C	CTPS1	HOXD8
RGN	AP000911.1	ACSL5	LINC00882
BST1	RHOJ	SERTAD1	TMEM63A
TMEM200A	ARSJ	FBXO38	ENO2
SCARF2	BOC	RALGAPA2	MERTK
MME	NT5DC1	CDK5	RBM14
HCFC1R1	PDGFC	PLEKHG1	ARHGAP23
NIT2	GATM	TBX1	ZFP36
FSTL3	ZNF429	AGPAT5	BLOC1S1
PLEKHH3	HLA-DOA	TEDC1	ALAS1
HOXC8	C16orf45	PSMD3	PPP1R14B
CRNDE	TIAM1	PNP	CASTOR1
KHDRBS3	THRB	AGA	TMEM62
SSC5D	RAB13	ZNF792	CDK10
CLU	FAM181B	APBB2	P2RY2
PHGDH	PCDHB4	FGR	CDC42BPB
HAND2-AS1	SPACA9	CTDSP1	GADD45G
DTWD1	MXD1	EPHB4	FAAP100
CELF2		TBX3	MYEF2
HIST3H2A		STK38L	CHD3
PCDH7		DMTN	CARD10
BHLHE41		C2CD2	ZBTB7B
VDR		SLC16A3	ARPP19
MEST		CLEC16A	HYAL1
LRRC2		ZNF444	PUDP
IGF2BP2		STK10	MPPED2
MBP		CCDC85C	FBXO42
MSC		WDFY3	CDK19
TFF3		B3GALT6	FBRSL1
NEO1		PTP4A3	CCDC68
VEGFB		HAGH	AP4E1
TNNT3		NRAS	RPF1
DYNC2H1		SLC18B1	USP12
FBXO25		IFIH1	STARD3NL
PRSS12		C2CD4B	ALYREF
WASF1		AP3M2	AZIN1
LRRC15		HIST1H2AC	FBXW5
ALDH1L2		TNFSF10	MRPL57
PTGIS		GTPBP2	AHR
FAM69A		ZNF205	HNRNPAB
SH3PXD2A		USP18	ATF6B
QPRT		DUSP6	MAP7D1
SDK1		BLOC1S2	MYO9B
CADM3-AS1		HSPH1	CRNKL1
NPM3		BTD	LSM7
2022-09-01		TYK2	AMY2B
CDON		TUSC3	AUP1
KLF5		ZEB1	IL12A
FAM19A5		DUSP5	TMEM120A
PAG1		MDM4	BCCIP
PIEZO2		SNX3	TBL1X
AC092807.3		GIT2	DENND5B
HSPB8		PLPP2	PCYOX1L
UCHL1		MPDU1	FAM98C
GABRE		APOA1	DDX3Y
TTPAL		SLC35A4	GNA11
CRLF1		SNCAIP	JOSD1
FAP		EPSTI1	COMT
RAB6B		NOC4L	SHPK
PECR		TCP11L2	HMGB3
MPRIP-AS1		ZNF384	STC1
KLHL23		RIN2	ZKSCAN1
CLEC2A		HCFC1	NPR3
TNN		MEOX1	PTPN12
TRIL		PKN1	MTHFD2L
MPP6		FKBP1A	ANKRD29
SCX		FAM126B	MTOR
DENND2A		RPAIN	PWAR6
ASAP3		TET2	MIATNB
APOBEC3C		HACL1	INPP5E
ANKRD35		EDEM3	TIMP3
PRKCA		CDK9	CIZ1
PAMR1		ATF6	ERAP1
ATAD2		NFATC1	MAPK14
NENF		PTBP1	POLDIP2
HNRNPH3		HAGLR	GAS2L1
SOX15		JUP	MRPL52
D2HGDH		GTF2A1	DHX33
CYP4F12		HDAC1	TNPO2
GDF11		KPNA2	EXOC4
FHL1		STK17A	GCNT2
SOBP		TMEM132A	TNFRSF10A
FAS		CCNY	AP4M1
RGS11		MAF1	KIDINS220
SEMA3E		LPGAT1	RASL10A
IAH1		WASHC2C	PPP4R3B
AC068888.1		MYO15B	TARBP1
CACNB2		LMNA	MRPL4
TSPAN11		ABLIM1	TNKS1BP1
TUBB2A		TRPM4	CHD6
ATIC		SOCS4	DMAC2
B3GNT9		PIP4K2A	MUC1
KIZ		EAF1	NKTR
MMP19		PCYT1A	GGCX
ACSS3		CBX7	UIMC1
RAB34		COQ8B	C16orf95
SORBS1		TRAK1	HIP1
TTN		SLC35B1	PFDN1
ARHGAP45		MYO5C	CLN5
CYS1		PLEKHF2	CTNS
MYO9A		SLFN12	WDR33
TIMP2		YIPF3	PHF2
CORIN		RRM2B	TAX1BP1
CXXC5		DDX41	AMDHD2
PAIP2B		SYNGR2	ARHGAP17
EPHB6		BTBD3	PRRC2C
ARF4		TNFRSF4	LYNX1
AC116366.1		MOB3C	SCIN
ARID5B		RTP4	CNTNAP3B
C1orf198		MSL1	AC244090.1
DRC3		ISG20L2	AC025175.1
ZNF106		HMG20B	TUBGCP6
GNB4		UMPS	UCK1
FRMD6-AS1		PCSK7	PLAGL2
ARHGAP44		KDM3A	IFITM2
STK39		NLK	ALG13
TSPYL2		AQP7	AC104031.1
PEBP1		LYN	PRKX
RAB7B		ABCB9	LINC00667
RAB3IL1		ATG4D	TP53BP1
ZFHX4		RPIA	TRIM2
Z97200.1		MDH2	NINJ2
ENPP1		ETFRF1	MRPL20
RNASE4		RCC2	DHDDS
TMEM200B		NOSIP	ATG3
DHRS12		RGL2	SNAP29
UBD		DYNLRB1	WIZ
MEG8		TMIGD3	NR1D1
SLC7A8		RC3H2	ARID3B
ADAMTS4		ABCE1	TUBGCP5
S100A4		TRIAP1	KDM3B
MMP14		GOLGA7	STK40
NOL3		IL2RG	FAM89B
ZFHX3		PSMD2	ILF3-DT
A1BG		TJAP1	ATG10
EDIL3		CD200	RASA2
AKR1C1		GDPD3	TCF7L1
CCDC74A		TNS2	NDUFA7
FGL2		ELFN1	TMEM79
STEAP2		ARFRP1	SMYD2
KIRREL1		ABCC4	MX2
PAM		ANKRD37	LINC01695
TCEAL7		HSPA1A	ZC3H7B
ARHGAP22		ARL2	RFWD3
SERTAD2		CCND3	HOXD1
FEZ1		THAP7-AS1	LYAR
TMEM54		CCNL2	ADGRL1
GNG12		PTPRN2	USP24
WFDC1		LPAR6	MYOM2
RHOQ		DHRS7B	TP53RK
CP		TPRKB	LMO7
DPP4		CLTC	TACO1
TRIP6		PPM1D	PATL1
PSMC3IP		RAD51C	AC007388.1
COL7A1		SPATA5	ADARB1
EID3		ANKRD27	CLDN10
GLI3		ATL2	UBLCP1
INTS6		BBC3	NPTN
RGS10		NPW	ZNF678
OAT		PRELID1	ELN
WNT6		LUC7L	SCAP
ARL4D		CHD8	EGR2
ZNF587B		TIGD5	SKI
AXIN2		ATG4A	REEP6
LINC01615		RING1	SQOR
CDC14B		FAM221A	AC026979.2
HBA2		PPP4R3A	SCML1
GTDC1		TSPAN13	EEF1E1
INAFM1		PIEZO1	SMURF2
PABPN1		CSNK1G2	BAK1
HEPH		FOXO1	CSDE1
PYGL		PRRG1	STK25
SERPINE1		TMEM259	MAP3K4
XG		AVL9	COPS5
CHPT1		CARS	B4GALT1
FGFBP3		TMEM234	CYB5R3
NOX4		MOB4	GIPC2
EFS		PRR12	ZNF761
AC245595.1		FDFT1	PHACTR4
SGCD		ZADH2	PITPNM3
PGM1		TMEM219	WNK1
RENBP		UCHL3	YIPF6
SGCE		KDM2A	BBS2
		EFHD2	DEF8
		VPS13A	NME6
		S100A16	PRDM4
		LIPE	NDUFB7
		DCTN5	RAMP2-AS1
		CHSY1	BFSP1
		MTFP1	RNF130
		AL121603.2	CPNE5
		PPP1R9B	HHAT
		BARD1	PUM2
		FAR1	FUK
		QARS	MTMR11
		TDG	TRIM4
		PCAT19	SPATA13
		FAM32A	AKAP8L
		SMS	NEAT1
		FLI1	SMG9
		SCAND1	SPECC1
		ZSWIM8	M6PR
		TIMM29	EHBP1L1
		GBP4	ZBTB17
		EIF2AK2	DDX18
		TMUB2	ST3GAL2
		SCAMP1	POLR2G
		DGKA	UPP1
		CD2AP	NAGK
		PFKL	ZNF532
		DYNLT1	MN1
		EFNB1	SPINT2
		BRWD3	DERL1
		HELZ2	LMBRD1
		YIPF4	RRNAD1
		KIAA1217	DDX24
		HAGLROS	AC064807.1
		KCNQ1	AZIN1-AS1
		GRSF1	SLC35E4
		C19orf66	ZFYVE26
		PICALM	ATP8A1
		STMP1	CEP295
		FLOT2	ROBO3
		CFL1	JUNB
		PGD	TUT1
		CRYBG1	METTL26
		CCDC28A	USP40
		INPP5D	DOPEY2
		EZR	PITPNB
		SGK1	IGF1R
		TP53I11	MAST2
		CSTF2	CGRRF1
		PEX13	ST20
		HECW2	HIST2H2AC
		ITPRIP	TNFAIP3
		MBOAT7	ADCY9
		TSEN54	STK16
		SLC35F2	CARNMT1
		RNF14	CHCHD4
		NAA40	SLC9B1
		SHISA4	2022-09-09
		TPRG1L	BCL2L13
		WDR45	AGBL5
		PPWD1	SPTLC3
		ERBIN	ATP2A2
		SNAP23	AGFG1
		BMF	MRPL54
		KL	TMEM273
		TMEM87A	BRMS1L
		NAPA	AL135791.1
		ATP6V1E1	MYO5A
		ZKSCAN5	CARD16
		BOK	CDC42
		HOXB4	MCC
		GRN	USF2
		TCF7	IRF2BP2
		ADO	TFDP1
		CAMK1D	TANC2
		FRAT1	OSBPL3
		RCOR1	WLS
		IRF2BPL	FRY
		ARPC5L	MYORG
		ARHGAP39	FASN
		OAS1	ULK1
		SMIM37	PDCD6IP
		TCF15	LIMA1
		ATP13A2	TACC1
		PIN4	MINOS1
		ZBTB11-AS1	NAP1L4
		HPS3	SLC25A25-AS1
		C12orf73	STAMBP
		CMC1	H1F0
		KDR	FAM120B
		RAB8A	TMEM53
		TUBG1	PPP4R1
		MIEF1	ACOT8
		PIGN	AL591895.1
		SOX7	HDGFL3
		TRIM22	TMEM164
		PWWP2B	BDKRB2
		GSK3B	UBA6
		AFAP1L1	ZSCAN16-AS1
		DCTN6	VILL
		TIMM50	CEP85L
		NFKB2	MAN2B2
		CNOT6L	LINC01137
		RASGRP3	ZNF747
		PARP4	FSD1L
		MRPS23	CPEB3
		COLGALT1	CREB3
		CBWD3	SEMA4D
		GSDMD	LASP1
		EEPD1	DCAF8
		VASP	SOCS7
		ZNF787	SNX18
		TMEM8A	TANGO6
		PRKAA1	ZWILCH
		NLRC5	PDSS1
		ATP5IF1	MRPS18A
		BIN3	DCTN1
		MUT	SDHAF3
		NDNF	DNAJA3
		NTMT1	ADAT2
		SVIP	TRANK1
		TMCC3	RIPK2
		ABT1	ARID4B
		SELENOT	RAB3GAP2
		UBE2J2	CALU
		TRAPPC1	TRAPPC2L
		DNAJB12	ZNF616
		PNPLA6	RPS27L
		RABGEF1	NCEH1
		TMSB4X	CGNL1
		CREM	PPP1R36
		RDH11	FAM168A
		PTPN4	FAF1
		HECA	PRRT1
		ACTR6	FNIP2
		NIPSNAP3A	SIL1
		C17orf67	ATP6V1D
		WBP2	CXCL1
		PIN1	CASP9
		MTERF4	NUDT16
		PFAS	DDX42
		AFTPH	ABCD1
		SEMA6B	FAM120A
		RAB4A	MAPK9
		KCNMB3	LANCL1
		C2orf68	RAD51D
		TIMM8B	EHD1
		CCDC178	CPNE2
		MOCS3	CBFB
		PLCB1	GOLGA8A
		KIF17	TARBP2
		MFSD3	TXNRD2
		GEMIN2	MT-ND5
		DLST	TUBB4B
		VAMP5	KCNJ12
		TPD52	ATP6V0E1
		UBE2J1	PCBP4
		NOV	CBFA2T3
		WDR53	SP1
		N4BP1	AMPD2
		PITPNM2	C7orf50
		SAMD9L	TDP2
		PNPLA4	BTBD7
		KLF16	EIF2B3
		COMMD9	SYP
		ARHGEF3	STX6
		MIR181A1HG	GLYR1
		DDX11	AL357054.4
		TFPI2	DGCR6L
		FAM171B	PDZD2
		GRPEL2	NUDT4
		REPIN1	BRCA2
		LLPH	NRROS
		SMAD3	AC008074.3
		CORO1C	DDX5
		PON2	ZEB1-AS1
		FGF12	KDM6A
		FAM198B	CCDC50
		RFTN2	METTL27
		IDO1	AC004540.1
		PCDH12	CEP131
		RBMS2	CYP1B1
		GFOD2	ABCA7
		WDR1	DYNLT3
		CFAP20	2022-09-06
		H3F3A	WSB1
		SURF4	MAGT1
		CDS2	C1orf226
		EXT1	TMEM173
		TBXA2R	MYOF
		VWF	DLG1
		FBXL7	MFNG
		EPHX4	PARVA
		CEP112	CNKSR3
		KIAA1551	TIMM23B
		ACP2	THSD4
		SDCBP2	BMP2
		DAD1	MTURN
		AVPR2	ANKRD33B
		TSTA3	TAX1BP3
		METAP1	KMT2E
		MYO1E	CD55
		KMT5A	CDV3
		TCIRG1	B3GALNT1
		CDC42EP3	METTL8
		CARD8	JADE1
		STIM2	TGFBRAP1
		MLKL	C14orf132
			ZNF438
			MRAS
			DLG5
			TSPYL4
			ZNF276
			TNFRSF12A
			CPXM2
			YBX3
			IL15RA
			CRAT
			RFTN1
			HOXA9
			NAPB
			MTCL1
			MANEA
			CYTH3
			ICAM3
			ZBTB5
