# Supplementary material for: Systems-based identification of the Hippo pathway for promoting fibrotic mesenchymal differentiation in systemic sclerosis
Source: Nat Commun. 2024 Jan 3;15:210. doi: 10.1038/s41467-023-44645-6 (PMC10764940; doi:10.1038/s41467-023-44645-6)
Supplement: Supplementary file 6 — Source Data [file 41467_2023_44645_MOESM6_ESM.zip]

Archive with 12 entries (11 files):
- Source_Data/
- __MACOSX/._Source_Data
- Source_Data/source_data2.xlsx
- __MACOSX/Source_Data/._source_data2.xlsx
- Source_Data/source_data3.xlsx
- __MACOSX/Source_Data/._source_data3.xlsx
- Source_Data/Source_Data_Legends.docx
- __MACOSX/Source_Data/._Source_Data_Legends.docx
- Source_Data/source_data4.xlsx
- __MACOSX/Source_Data/._source_data4.xlsx
- Source_Data/source_data1.xlsx
- __MACOSX/Source_Data/._source_data1.xlsx
