# Supplementary material for: Systems-based identification of the Hippo pathway for promoting fibrotic mesenchymal differentiation in systemic sclerosis
Source: Nat Commun. 2024 Jan 3;15:210. doi: 10.1038/s41467-023-44645-6 (PMC10764940; doi:10.1038/s41467-023-44645-6)
Supplement: Supplementary file 6 — Source Data [file 41467_2023_44645_MOESM6_ESM.zip › Source_Data/source_data2.xlsx]

## Sheet: Figure 3
Figure 3J								Figure 3N
ACTA2			COL1A1					TRULI
	TRULI	Verteporfin		TRULI	Verteporfin			Time (Hours)	NT																TRULI
	4.371	0.395		1.951	0.059			0	1	1	1	1	1	1	1	1	1	1	1	1	1	1	1	1	1	1	1	1	1	1	1	1	1	1	1	1	1	1	1	1
	3.568	0.545		2.068	0.079			4	1.07203	1.01283	1.03034	1.1102	1.10833	1.13015	1.01579	1.02056	1.08997	1.01505	1.13158	1.02	1.10644	1.08866	1.08813	1.09199	1.17334	1.13026	1.16497	1.11292	1.1344	1.14706	1.11816	1.11091	1.17653	1.14951	1.17151	1.08417	1.12485	1.17365	1.09857	1.1258
	2.822	0.488		1.468	0.123			8	1.05524	0.995266	1.04983	1.14344	1.14084	1.09925	1.02444	1.05794	1.0928	1.0607	1.09695	0.990735	1.13891	1.09411	1.10093	1.07192	1.18765	1.12984	1.30295	1.13759	1.15145	1.20657	1.15376	1.17409	1.27609	1.18914	1.22144	1.14854	1.24494	1.2284	1.21101	1.14872
	1.597	0.256		1.174	0.084			12	1.11141	1.19219	1.14893	1.21599	1.2383	1.17267	1.07159	1.15968	1.24557	1.13613	1.16724	1.09905	1.25095	1.20787	1.29087	1.18044	1.33018	1.21784	1.4065	1.28296	1.24835	1.33318	1.29508	1.30983	1.34306	1.30474	1.34669	1.27464	1.36732	1.35081	1.32718	1.3182
	5.68	0.49		1.948	0.014			16	1.17132	1.1807	1.2388	1.26411	1.2431	1.20729	1.04887	1.14375	1.21233	1.15162	1.28606	1.07042	1.30756	1.25589	1.34564	1.2576	1.39443	1.20428	1.42708	1.24602	1.2434	1.37563	1.34058	1.32016	1.36336	1.35653	1.35275	1.27889	1.43926	1.38709	1.35189	1.34662
		0.515			0.012			20	1.20583	1.13936	1.26115	1.30396	1.28975	1.23839	1.10715	1.12769	1.22921	1.20382	1.31924	1.06472	1.35909	1.30558	1.45527	1.297	1.3677	1.17901	1.39911	1.29913	1.28083	1.3601	1.35845	1.38141	1.41044	1.38315	1.33777	1.36154	1.5212	1.40241	1.41383	1.3835
		0.12			0.015			24	1.2465	1.22446	1.35029	1.35735	1.35807	1.34479	1.16333	1.20923	1.35527	1.26041	1.4781	1.02265	1.39515	1.3712	1.57106	1.38648	1.48179	1.18742	1.45781	1.32481	1.35771	1.37874	1.39087	1.38969	1.45038	1.47385	1.46578	1.4058	1.62069	1.43824	1.4553	1.45812
								28	1.34443	1.34384	1.46296	1.55681	1.56008	1.4849	1.27069	1.4154	1.46999	1.36895	1.69691	1.11668	1.53445	1.5329	1.71895	1.56051	1.58983	1.28336	1.63473	1.54864	1.52594	1.51831	1.52827	1.56597	1.63242	1.72907	1.65621	1.52374	1.81119	1.63442	1.63617	1.62621
								32	1.41802	1.38572	1.56693	1.59499	1.66915	1.51088	1.34837	1.46892	1.55972	1.42402	1.81121	1.11905	1.63503	1.59493	1.79114	1.58106	1.73252	1.38871	1.74882	1.59324	1.6594	1.60362	1.61648	1.68301	1.72683	1.81862	1.79208	1.72846	2.02125	1.76579	1.76939	1.76865
Figure 3K								36	1.51783	1.4392	1.66979	1.73426	1.74847	1.59672	1.43649	1.49545	1.65365	1.56085	1.96965	1.1098	1.66462	1.70422	1.78896	1.67071	1.78937	1.41514	1.79939	1.6744	1.74301	1.68279	1.72627	1.7434	1.83741	1.8818	1.83162	1.8067	2.14338	1.86926	1.86285	1.89318
SMA			COL1					40	1.65981	1.44899	1.7437	1.79788	1.87573	1.58258	1.48293	1.61353	1.75591	1.5155	2.0407	1.10915	1.75103	1.74372	1.91391	1.74648	1.97826	1.48654	1.87433	1.77534	1.85164	1.77787	1.83359	1.83809	1.94249	1.93434	2.03366	1.9112	2.35035	2.0032	1.91961	2.00453
	TRULI	Verteporfin		TRULI	Verteporfin			44	1.80733	1.50926	1.75196	1.77362	1.86521	1.67934	1.51623	1.67617	1.81385	1.57306	2.0693	1.10672	1.72835	1.81571	1.96672	1.73343	2.06965	1.52946	2.00521	1.84605	1.89174	1.84504	1.89718	1.98587	2.07907	2.08259	2.13881	2.05393	2.50773	2.13493	2.03962	2.12879
	2.64881	0.194258		0.760246	0.417131			48	1.8986	1.42913	1.80134	2.05934	1.98321	1.91257	1.67418	1.7982	1.89892	1.64362	2.36803	1.13933	1.96296	1.9603	2.28296	1.96436	2.26751	1.69311	2.24765	2.07546	2.0695	2.08049	2.05628	2.13784	2.23944	2.31802	2.35922	2.33318	2.7968	2.36732	2.29113	2.41539
	0.679186	0.008703		0.641182	0.182922			52	1.97311	1.58512	2.04251	2.1635	2.10201	1.85601	1.76942	1.95815	2.12335	1.74398	2.44539	1.14752	2.06042	2.03311	2.38816	2.10747	2.41031	1.82775	2.37267	2.23598	2.13822	2.20504	2.18275	2.34368	2.43143	2.54209	2.51178	2.40571	2.97413	2.5265	2.45319	2.56335
	2.34466	0.070914		1.81681	0.599109			56	2.09131	1.75139	2.11134	2.32433	2.25294	2.02012	1.91295	2.09656	2.18838	1.86241	2.60731	1.20575	2.10961	2.14584	2.57075	2.21	2.60762	1.89832	2.51426	2.38273	2.36513	2.34095	2.32205	2.47566	2.63097	2.77698	2.72638	2.5517	3.38095	2.79339	2.65523	2.68187
	2.8231	0.161218		1.1458	0.170406			60	2.20914	1.69126	2.22567	2.37963	2.32572	2.11267	1.99693	2.24597	2.30555	1.91118	2.69474	1.19563	2.25542	2.21773	2.63517	2.26057	2.81156	2.00548	2.63274	2.502	2.53611	2.43251	2.45105	2.56329	2.78097	2.9061	2.98073	2.72766	3.58005	2.91516	2.80252	2.85479
	1.48211	0.180356		3.63735	0.116713			64	2.33853	1.80377	2.288	2.43595	2.36094	2.18141	2.16134	2.23208	2.42363	1.97409	2.87884	1.19148	2.26435	2.28288	2.7131	2.30963	2.96154	2.10412	2.77646	2.60286	2.63667	2.59556	2.51246	2.75949	2.95049	2.98411	3.11166	2.89294	3.80968	3.15158	2.92688	2.92926
	1.20796			1.82489	0.156923			68	2.35988	1.80378	2.42455	2.44537	2.48035	2.19953	2.21089	2.37542	2.45924	1.98493	3.00405	1.19349	2.40052	2.36357	2.84508	2.42266	3.13255	2.19642	2.86958	2.74154	2.76876	2.74815	2.61839	2.91481	3.07096	3.16595	3.235	2.87215	4.02198	3.22598	3.01343	3.04264
								72	2.49415	1.88431	2.43306	2.60736	2.64978	2.3107	2.2357	2.51211	2.66153	2.12701	3.2032	1.2223	2.43744	2.42522	2.97635	2.54533	3.32366	2.30114	3.04963	2.85186	2.90693	2.86602	2.7063	3.01634	3.24155	3.23273	3.43145	2.99662	4.31007	3.38429	3.13668	3.14087
Figure 3M
			Verteporfin					Verteporfin
	TRULI	10	1	0.1				Time (hr)	NT																0.5 μM																0.25 μM
	0.924	1.796	2.063	1.193				0	1	1	1	1	1	1	1	1	1	1	1	1	1	1	1	1	1	1	1	1	1	1	1	1									1	1	1	1	1	1	1	1
	0.731	2.152	2.133	1.267				4	1.03499	0.973528	0.992232	1.0332	1.00292	1.03061	0.992307	1.02306	1.01949	0.998203	1.01966	0.984051	0.960482	0.979284	0.971442	1.00569	0.949757	0.9885	0.93607	0.968532	1.0285	0.977927	1.07438	1.0616									0.900528	0.985506	1.05718	1.0433	1.02355	0.989345	0.984746	0.995318
	0.906	1.765	2.001	1.234				8	1.05108	1.05484	1.09511	1.13462	1.05669	1.09767	1.04559	1.05914	1.13065	1.05707	1.11022	1.09369	1.07851	1.03657	1.06369	1.09905	1.02894	0.954028	0.925215	1.07507	1.01945	1.04953	1.04081	1.02033									0.864899	1.05034	1.08981	1.0655	1.06433	1.03754	1.02	1.06209
								12	1.10047	1.08194	1.10469	1.18257	1.14158	1.15285	1.10712	1.14961	1.15853	1.10183	1.15681	1.02224	1.14658	1.05549	1.14762	1.1342	0.939144	0.946618	0.862595	0.872005	0.992347	1.02181	1.05308	0.935137									0.804488	1.05567	1.12014	1.11112	1.12024	1.10278	1.01103	1.10804
Figure 3P								16	1.14372	1.13624	1.17984	1.30143	1.19905	1.18936	1.14708	1.17701	1.18624	1.16564	1.23081	1.0612	1.16562	1.14285	1.15764	1.18838	0.942593	0.937378	0.840062	1.01037	0.970184	1.00261	1.09962	0.87233									0.756246	1.09177	1.17107	1.14967	1.13012	1.12322	1.04424	1.11954
YAP1								20	1.23544	1.23467	1.30702	1.40406	1.31092	1.29939	1.2606	1.27561	1.3683	1.28207	1.36625	1.11554	1.3166	1.25232	1.25471	1.33416	0.985667	0.965321	0.849481	1.0176	0.969402	1.03574	1.19621	0.917025									0.774666	1.15753	1.22838	1.23331	1.19674	1.20437	1.15514	1.22246
	Control siRNA	YAP1 siRNA						24	1.29438	1.32828	1.413	1.48636	1.41203	1.32839	1.37119	1.31938	1.4326	1.3933	1.42753	1.11126	1.40701	1.32005	1.30871	1.42046	0.972397	0.929927	0.836447	0.99011	0.974648	1.01805	1.16174	0.926499									0.767463	1.16595	1.24891	1.26662	1.23953	1.23319	1.17406	1.2242
	0.027527	0.004254						28	1.36967	1.39893	1.44991	1.63817	1.49988	1.40403	1.42654	1.36782	1.47852	1.47712	1.52769	1.13153	1.48587	1.39452	1.41037	1.5116	0.923977	0.92323	0.827885	0.985183	0.982274	1.02935	1.19676	0.936081									0.727872	1.23327	1.28792	1.337	1.31736	1.30408	1.20966	1.33312
	0.007875	0.002327						32	1.52171	1.50088	1.58213	1.80419	1.59458	1.5615	1.56416	1.51076	1.61232	1.68406	1.69251	1.16868	1.63459	1.55545	1.5785	1.67695	1.00276	0.947292	0.846929	1.08129	0.977664	1.11424	1.21983	0.959978									0.744108	1.28517	1.36331	1.45559	1.39444	1.41783	1.30804	1.4757
	0.001553	0.000579						36	1.55005	1.57586	1.64833	1.89222	1.67212	1.64626	1.60269	1.57296	1.70964	1.74495	1.75927	1.2437	1.70192	1.63716	1.63864	1.75069	0.957043	0.966273	0.839504	1.15424	0.980204	1.11494	1.25311	0.932577									0.737695	1.32352	1.44102	1.50777	1.42813	1.47637	1.31665	1.4864
	0.001855	0.000699						40	1.65737	1.71005	1.73859	2.02515	1.7298	1.73563	1.71137	1.69315	1.78559	1.88044	1.89392	1.25073	1.74892	1.70024	1.69355	1.89118	0.932065	0.936931	0.848536	1.09873	0.98107	1.09949	1.25647	0.926721									0.713463	1.37811	1.46155	1.61345	1.55069	1.52504	1.41838	1.59446
	0.003101	0.000382						44	1.77322	1.79016	1.83225	2.15445	1.85287	1.85603	1.76656	1.8201	1.92718	2.0256	1.96272	1.32091	1.95226	1.84114	1.87251	1.99075	0.996726	0.954521	0.867533	1.13363	0.988512	1.06845	1.24408	0.947935									0.721974	1.44921	1.53983	1.67474	1.66461	1.62671	1.4637	1.66698
	0.00625	0.001825						48	1.85701	1.84112	1.94837	2.25894	1.9784	1.9283	1.88492	1.81421	1.96385	2.11148	2.05713	1.31017	2.0365	1.86319	1.87116	2.02187	0.991581	0.995874	0.878318	1.12173	0.994767	1.07003	1.23242	0.888393									0.69476	1.447	1.58326	1.64336	1.69181	1.67753	1.57224	1.72302
	0.007775	0.00378						52	1.945	1.90469	2.00021	2.33093	2.0115	2.05532	1.99732	1.89864	2.08565	2.21668	2.12894	1.2962	2.10479	1.97064	1.9761	2.18266	0.949358	0.981709	0.884896	1.08391	0.957225	1.06529	1.24336	0.896701									0.68996	1.49532	1.65568	1.78504	1.72856	1.67655	1.56475	1.72575
								56	2.07382	1.99374	2.09842	2.41852	2.09827	2.17231	2.08542	2.04007	2.24006	2.37411	2.30712	1.38164	2.20356	2.10722	2.14816	2.26867	0.988145	1.03343	0.892942	1.14706	0.97882	1.0334	1.20089	0.939937									0.693715	1.5572	1.66493	1.84678	1.85236	1.82144	1.6467	1.88437
VGLL3								60	2.06037	2.2139	2.10771	2.6553	2.23172	2.26806	2.08089	2.14725	2.32414	2.4138	2.47788	1.37011	2.2961	2.18816	2.15074	2.33215	0.984647	1.03313	0.891933	1.16996	0.947933	1.04545	1.20416	0.904311									0.695421	1.61476	1.72483	1.87543	1.81931	1.78659	1.63458	1.93902
	Control siRNA	VGLL3 siRNA						64	2.18017	2.16839	2.30167	2.77596	2.29632	2.34613	2.24281	2.11054	2.47259	2.50923	2.54384	1.4104	2.39631	2.23304	2.22166	2.33934	0.968285	0.95734	0.886996	1.03556	0.939971	1.04437	1.19586	0.866245									0.689638	1.63915	1.76367	1.94877	1.88063	1.83552	1.69127	1.90031
	0.321747	0.082013
	0.148034	0.072393
	0.035476	0.021036						Figure 3O
	0.087839	0.045943						TRULI
	0.103593	0.047268						Time (hr)	NT								T10
								0	1.39474	1.26331	0.736231	0.642453	0.501349	0.771378	0.650693	2.5285	1.04499	0.423884	0.971524	1.09252	0.9105	0.462765
TEAD1								4	6.42651	5.2974	5.02061	5.22097	5.38783	6.84853	4.43876	5.31829	6.13967	7.96683	6.86563	5.30205	6.88041	6.74012
	Control siRNA	TEAD1 siRNA						8	10.9497	11.8232	11.398	12.5508	9.53845	11.8207	9.97639	8.183	13.5945	17.6399	14.7794	10.908	14.6363	15.2249
	0.001751	0.000589						12	15.4575	20.2343	22.4782	18.9896	18.8915	19.457	15.6493	14.1799	22.8273	29.6446	21.8362	18.6091	22.5993	25.8284
	0.000824	0.000519						16	21.983	27.2396	32.6249	25.7958	25.5962	25.5652	21.1247	20.5806	32.1573	39.5807	28.9385	28.0521	30.817	33.4558
	0.000461	7.21e-05						20	27.7512	39.843	43.7306	31.2803	34.1045	32.3141	26.713	28.64	44.2447	48.1525	37.9163	36.4507	37.0731	42.2901
	0.000559	0.000112						24	35.121	47.4486	50.8404	41.4161	46.7339	40.615	32.4437	36.0472	58.5865	58.0507	42.8115	44.1074	44.8499	49.6872
	0.001893	0.000311						28	41.8768	53.7715	59.388	49.2441	54.61	46.0344	44.9484	39.4586	69.3122	66.9079	51.9975	54.3661	50.6543	62.5326
	0.001846	0.000501						32	47.1594	63.134	68.0998	54.5309	59.6822	53.389	50.3832	45.3745	77.834	73.8277	60.798	65.4099	61.6032	71.6167
	0.001238	0.000268						36	55.0844	61.505	68.1265	61.818	62.8039	56.2957	51.2412	50.7768	85.2942	79.907	69.0004	72.4001	67.401	76.3536
								40	55.6268	65.7276	73.4287	63.1916	65.3809	59.0008	59.3275	51.9673	87.6973	82.6193	76.5144	80.5202	75.2401	79.9998
								44	61.8762	68.4117	74.0436	68.8355	69.4412	64.7165	62.8677	54.1798	89.9329	85.4635	81.2989	81.601	79.2991	85.5977
TEAD1								48	66.3737	74.3414	80.4812	75.4071	75.1325	69.3521	69.7059	60.864	93.3338	89.9846	85.714	85.1536	84.5191	89.659
	Control siRNA	TEAD1/TEAD3 siRNA						52	73.0018	78.4479	84.5057	79.1902	78.5494	71.0156	71.9841	62.8451	95.3832	91.8325	89.0429	88.6948	89.8516	90.6192
	0.001751	0.00086						56	74.8094	80.7108	84.3701	79.1118	78.5753	72.6498	70.914	63.0327	95.8628	93.7465	92.5904	90.7197	90.7059	91.5427
	0.000824	0.000488						60	72.4928	82.725	83.9421	80.6495	77.2443	75.3689	72.9714	65.3104	96.1687	94.2568	92.0562	91.3232	93.6389	92.3748
	0.000461	7.14e-05
	0.000559	0.000223						Verteporfin
	0.001238	0.0002						Time (hr)	NT								0.5 μM								0.25 μM								0.1 μM
								0	1.39474	1.26331	0.736231	0.642453	0.501349	0.771378	0.650693	2.5285	0.633309	0.635412	0.589866	1.74015					0.414359	15.0046	0.504403	2.13094	0.471675	1.00086	0.973976	0.984341	0.648282	0.493999	1.02897	0.747201	0.45728	0.909797	0.477403	11.7171
TEAD3								4	6.42651	5.2974	5.02061	5.22097	5.38783	6.84853	4.43876	5.31829	4.65382	5.89134	4.40758	6.50252					5.86409	39.7364	15.4074	5.35381	6.54265	7.08314	5.69046	4.32749	6.63707	5.2314	5.81842	5.31729	6.79903	5.91559	4.91068	18.5394
	Control siRNA	TEAD3 siRNA						8	10.9497	11.8232	11.398	12.5508	9.53845	11.8207	9.97639	8.183	8.32157	10.7893	7.35338	10.2113					11.4196	46.4128	20.0409	11.0761	13.3707	15.4553	13.4024	8.88013	14.3439	13.4616	11.3214	9.84196	13.0491	10.0355	9.46159	21.4484
	0.018231	0.00248851						12	15.4575	20.2343	22.4782	18.9896	18.8915	19.457	15.6493	14.1799	11.6915	16.2135	8.78992	12.6299					18.2125	48.4115	25.9265	17.1792	21.2051	22.2865	16.0519	12.462	24.813	23.5353	20.2893	15.5503	20.7162	16.3739	18.0594	27.6969
	0.011683	0.00547661						16	21.983	27.2396	32.6249	25.7958	25.5962	25.5652	21.1247	20.5806	15.2739	16.5217	11.4975	15.3512					23.8224	52.23	29.0642	19.9596	28.2865	29.4513	21.7355	16.1948	32.2316	30.7508	28.7953	21.3082	25.6363	24.2187	27.2202	27.2294
	0.006691	0.00293892						20	27.7512	39.843	43.7306	31.2803	34.1045	32.3141	26.713	28.64	18.3842	17.9167	13.536	19.2659					30.9018	54.8312	35.355	24.7195	33.767	35.3142	28.8857	19.67	37.8801	37.8245	37.3249	27.1568	32.6805	28.4916	30.5773	30.1812
	0.006638	0.000594721						24	35.121	47.4486	50.8404	41.4161	46.7339	40.615	32.4437	36.0472	20.5304	16.3702	13.8525	21.1589					37.8427	56.0682	39.3834	28.248	42.2573	39.3999	30.2351	21.7985	45.3846	47.3515	45.8401	33.6875	39.6983	33.1229	38.0995	30.0759
	0.010795	0.00245681						28	41.8768	53.7715	59.388	49.2441	54.61	46.0344	44.9484	39.4586	22.0704	17.5153	14.9954	23.7605					45.2805	63.3263	43.9478	32.7202	47.8945	43.794	40.1323	25.2899	57.1862	53.4496	54.8507	38.3083	45.7253	39.4064	48.6094	34.8005
	0.00652	0.00148842						32	47.1594	63.134	68.0998	54.5309	59.6822	53.389	50.3832	45.3745	22.9674	17.358	14.2432	25.9006					51.7465	66.7423	47.5628	36.2073	52.5251	49.3164	42.6393	29.3433	63.8355	60.1195	61.9263	46.681	52.6877	43.1797	55.1628	37.4803
	0.004859	0.00102334						36	55.0844	61.505	68.1265	61.818	62.8039	56.2957	51.2412	50.7768	24.4388	17.4506	14.1785	26.1113					55.9937	67.6436	49.0157	38.0167	55.5025	50.8216	46.6027	32.0796	69.1127	66.041	65.175	53.444	56.7482	47.9937	57.1867	38.224
	0.004624	0.000889943						40	55.6268	65.7276	73.4287	63.1916	65.3809	59.0008	59.3275	51.9673	23.9071	16.7932	13.4857	26.9845					61.5785	71.4577	49.798	39.1887	58.0825	52.5768	51.7959	32.3642	72.8953	67.3971	70.1312	57.7493	59.8129	51.8632	63.5675	41.9136
								44	61.8762	68.4117	74.0436	68.8355	69.4412	64.7165	62.8677	54.1798	23.3581	16.6927	13.3334	28.1537					62.5349	74.2523	49.9945	41.3133	57.6207	55.1994	51.861	34.2115	75.0581	73.2472	74.1319	62.1557	66.2063	53.2927	63.3862	42.1838
TEAD3								48	66.3737	74.3414	80.4812	75.4071	75.1325	69.3521	69.7059	60.864	24.3985	15.5091	13.0147	29.1709					68.1592	75.726	55.3564	41.8886	63.2449	59.0807	57.9223	41.4239	78.8898	73.4033	78.8227	67.0267	68.6764	62.2605	68.1878	51.3814
	Control siRNA	TEAD1/TEAD3 siRNA						52	73.0018	78.4479	84.5057	79.1902	78.5494	71.0156	71.9841	62.8451	24.8342	15.4476	12.3782	30.4087					70.2423	78.7801	57.5124	44.6583	66.8867	62.3592	62.1055	47.2714	81.6774	80.0526	81.3425	72.3034	73.7146	64.6529	69.8751	54.9511
	0.018231	0.00131201						56	74.8094	80.7108	84.3701	79.1118	78.5753	72.6498	70.914	63.0327	24.0005	14.3908	12.2825	30.2233					71.5109	79.0849	57.5372	45.2541	66.855	65.286	68.4516	50.0156	83.0527	81.2488	83.1658	73.6919	77.3145	71.0508	73.225	54.5065
	0.011683	0.00417069						60	72.4928	82.725	83.9421	80.6495	77.2443	75.3689	72.9714	65.3104	23.4208	14.3904	11.3876	30.583					73.3052	81.9211	58.053	46.449	66.0076	65.4855	71.3494	51.0176	83.0295	80.0435	84.6085	74.9898	77.5018	73.0159	76.0569	55.3504
	0.006691	0.00297788
	0.006638	0.000426845
	0.010795	0.00406649
	0.00652	0.00352417
Figure 3Q
ACTA2
	YAP1	VGLL3	TEAD1	TEAD3	TEAD1/TEAD3
	0.68	0.79	0.58	0.82	0.75
	0.76	0.66	0.85	0.87	0.79
	0.51	0.45	0.38	0.99	0.41
	0.27	0.78	0.6	0.38	0.79
	0.39		0.54	0.69
	0.8			0.92
COL1A1
	YAP1	VGLL3	TEAD1	TEAD3	TEAD1/TEAD3
	0.92	0.7	1.25	0.71	0.79
	0.63	0.48	0.34	0.63	0.5
	0.83	0.75	0.5	0.57	0.64
	0.49		0.63	0.5
	0.69			0.57
