# Supplementary material for: Systems-based identification of the Hippo pathway for promoting fibrotic mesenchymal differentiation in systemic sclerosis
Source: Nat Commun. 2024 Jan 3;15:210. doi: 10.1038/s41467-023-44645-6 (PMC10764940; doi:10.1038/s41467-023-44645-6)
Supplement: Supplementary file 6 — Source Data [file 41467_2023_44645_MOESM6_ESM.zip › Source_Data/source_data4.xlsx]

## Sheet: Figure 5
Figure 5A
ACTA2			COL1A1			PECAM1			CDH5
TRULI	Verteporfin		TRULI	Verteporfin		TRULI	Verteporfin		TRULI	Verteporfin
2.4	0.59		1.65	0.27		0.85	0.45		1.56	0.47
3.9	0.38		1.65	0.06		0.46	0.24		0.68	0.18
10.58	0.5		3.88	0.35		0.31	0.29		2.01	0.46
2.75	0.78		2.15	0.04		0.87	0.18		1.33	0.14
Figure 5B
VWF			COL1			SMA
TRULI	Verteporfin		TRULI	Verteporfin		TRULI	Verteporfin
1.59774	1.54708		1.49236	0.857278		1.36	0.79
0.762837	2.16983		1.35918	0.277748		1.88	0.7
0.321176	1.81212		1.32193	0.222496		1.8	0.69
Figure 5D
YAP1 siRNA	VGLL3 siRNA	TEAD3 siRNA
0.158824	0.216059	0.592138
0.046844	0.12298	0.346637
0.468785	0.436484	0.732804
Figure 5E
ACTA2				COL1A1				PECAM1				CDH5
YAP1 siRNA	VGLL3 siRNA	TEAD3 siRNA		YAP1 siRNA	VGLL3 siRNA	TEAD3 siRNA		YAP1 siRNA	VGLL3 siRNA	TEAD3 siRNA		YAP1 siRNA	VGLL3 siRNA	TEAD3 siRNA
0.93	0.87	0.88		0.41	0.6	0.02		0.92	0.92	1.52		0.87	0.96	1.53
0.98	0.69	0.66		0.78	0.8	0.63		0.63	1.15	1.19		0.88	2.18	1.09
0.71	0.75	0.69		0.31	0.35	0.4		0.82	0.95	1.45		0.91	1.12	1.35
